# Supplementary material for: PLK1 overexpression as a dual-role biomarker and therapeutic vulnerability in pulmonary adenocarcinoma
Source: PeerJ. 2026 Jan 15;14:e20618. doi: 10.7717/peerj.20618 (PMC12812279; doi:10.7717/peerj.20618)
Supplement: Supplemental Information 2 [file peerj-14-20618-s002.tar]

Archive with 29 entries (28 files):
- additional files
- additional files/codebook(for Fig.4A-related data_Fig.4-related data_Table1).xlsx
- additional files/Figure 1A related data.xlsx
- additional files/Figure 1B related data.xlsx
- additional files/Figure 1C related data.xlsx
- additional files/Figure 1D related data.csv
- additional files/Figure 1E related data.xlsx
- additional files/Figure 1F Expression of PLK1 in lung cancer - The Human Protein Atlas.pdf
- additional files/Figure 1F Tissue expression of PLK1 - Staining in lung - The Human Protein Atlas.pdf
- additional files/Figure 1G oncoprint.pdf
- additional files/Figure 3 Baseline clinical and pathological characteristics of patients.xlsx
- additional files/Figure 3 related data1.xlsx
- additional files/Figure 3 related data2.xlsx
- additional files/Figure 3 related R code.R
- additional files/Figure 4A related data.xlsx
- additional files/Figure 5 related data(grouping).xlsx
- additional files/Figure 5 related data(input data for volcano).xlsx
- additional files/Figure 5 related data-2.xlsx
- additional files/Figure 5A related data.csv
- additional files/Figure 5B related  data-2.xlsx
- additional files/Figure 5B related data.xlsx
- additional files/Figure 5C related data(GOKEGG).xlsx
- additional files/Figure 7A related data.xlsx
- additional files/Figure 7C related data.xlsx
- additional files/Figure 7D flow cytometry plots for apoptosis.jpg
- additional files/Figure 7D related data.xlsx
- additional files/Figure 7F flow cytometry plots for cell cycle.png
- additional files/Figure 7G related data.xlsx
- additional files/Table 1 related data.xlsx
