# Supplementary material for: PLK1 overexpression as a dual-role biomarker and therapeutic vulnerability in pulmonary adenocarcinoma
Source: PeerJ. 2026 Jan 15;14:e20618. doi: 10.7717/peerj.20618 (PMC12812279; doi:10.7717/peerj.20618)
Supplement: Supplemental Information 2 [file peerj-14-20618-s002.tar › additional files/codebook(for Fig.4A-related data_Fig.4-related data_Table1).xlsx]

## Sheet: Sheet1
Variable Name	Value	Description
event	0	live
event	1	dead
