# Supplementary material for: PLK1 overexpression as a dual-role biomarker and therapeutic vulnerability in pulmonary adenocarcinoma
Source: PeerJ. 2026 Jan 15;14:e20618. doi: 10.7717/peerj.20618 (PMC12812279; doi:10.7717/peerj.20618)
Supplement: Supplemental Information 2 [file peerj-14-20618-s002.tar › additional files/Figure 1D related data.csv]

rownames(datas)	Group	Type	values
GSM3162554	G1(n = 52)	PLK1	2.84185299423077
GSM3162555	G1(n = 52)	PLK1	3.47582572884615
GSM3162556	G1(n = 52)	PLK1	3.91871909230769
GSM3162557	G1(n = 52)	PLK1	3.40319936153846
GSM3162558	G1(n = 52)	PLK1	4.15644565384615
GSM3162559	G1(n = 52)	PLK1	3.16673741153846
GSM3162560	G1(n = 52)	PLK1	4.32129340576923
GSM3162561	G1(n = 52)	PLK1	2.90795089230769
GSM3162562	G1(n = 52)	PLK1	1.26623195961538
GSM3162563	G1(n = 52)	PLK1	2.43379377884615
GSM3162564	G1(n = 52)	PLK1	2.95668017115385
GSM3162566	G1(n = 52)	PLK1	3.03601539230769
GSM3162568	G1(n = 52)	PLK1	2.44099382692308
GSM3162570	G1(n = 52)	PLK1	3.64688253461538
GSM3162573	G1(n = 52)	PLK1	3.96240304807692
GSM3162574	G1(n = 52)	PLK1	3.34214453269231
GSM3162575	G1(n = 52)	PLK1	3.81618419807692
GSM3162576	G1(n = 52)	PLK1	3.12978223653846
GSM3162577	G1(n = 52)	PLK1	3.36770357115385
GSM3162578	G1(n = 52)	PLK1	3.37159984038462
GSM3162579	G1(n = 52)	PLK1	3.362198825
GSM3162580	G1(n = 52)	PLK1	5.04971193846154
GSM3162581	G1(n = 52)	PLK1	3.63378576538462
GSM3162582	G1(n = 52)	PLK1	5.53396873461538
GSM3162583	G1(n = 52)	PLK1	3.95830036346154
GSM3162584	G1(n = 52)	PLK1	2.40058671538462
GSM3162585	G1(n = 52)	PLK1	3.26290753846154
GSM3162586	G1(n = 52)	PLK1	3.41862835576923
GSM3162587	G1(n = 52)	PLK1	6.28796925576923
GSM3162588	G1(n = 52)	PLK1	3.08514437692308
GSM3162589	G1(n = 52)	PLK1	4.82469422692308
GSM3162590	G1(n = 52)	PLK1	1.44259184615385
GSM3162591	G1(n = 52)	PLK1	3.85825368461538
GSM3162592	G1(n = 52)	PLK1	3.34609938846154
GSM3162593	G1(n = 52)	PLK1	2.91955057692308
GSM3162594	G1(n = 52)	PLK1	3.15270817307692
GSM3162595	G1(n = 52)	PLK1	3.63760320769231
GSM3162596	G1(n = 52)	PLK1	3.28880181538462
GSM3162597	G1(n = 52)	PLK1	3.35522883461538
GSM3162598	G1(n = 52)	PLK1	3.04482559807692
GSM3162599	G1(n = 52)	PLK1	4.72952587884615
GSM3162600	G1(n = 52)	PLK1	3.02615805961538
GSM3162601	G1(n = 52)	PLK1	3.89865754615385
GSM3162602	G1(n = 52)	PLK1	2.81645323653846
GSM3162603	G1(n = 52)	PLK1	2.94469537692308
GSM3162604	G1(n = 52)	PLK1	2.79450907115385
GSM3162605	G1(n = 52)	PLK1	3.29009202884615
GSM3162606	G1(n = 52)	PLK1	2.83926180384615
GSM3162607	G1(n = 52)	PLK1	4.61068020576923
GSM3162608	G1(n = 52)	PLK1	2.82974455
GSM3162609	G1(n = 52)	PLK1	3.25324484423077
GSM3162610	G1(n = 52)	PLK1	4.220355775
GSM3162502	G2(n = 52)	PLK1	5.55623292307692
GSM3162503	G2(n = 52)	PLK1	5.26160322307692
GSM3162504	G2(n = 52)	PLK1	3.20046948076923
GSM3162505	G2(n = 52)	PLK1	3.481724575
GSM3162506	G2(n = 52)	PLK1	1.17135148653846
GSM3162507	G2(n = 52)	PLK1	3.28888789615385
GSM3162508	G2(n = 52)	PLK1	3.81861686538462
GSM3162509	G2(n = 52)	PLK1	3.59640486153846
GSM3162510	G2(n = 52)	PLK1	3.22013079038462
GSM3162511	G2(n = 52)	PLK1	3.05795881346154
GSM3162512	G2(n = 52)	PLK1	3.33957462692308
GSM3162513	G2(n = 52)	PLK1	3.67428830769231
GSM3162514	G2(n = 52)	PLK1	4.30154182884615
GSM3162515	G2(n = 52)	PLK1	5.01118868653846
GSM3162516	G2(n = 52)	PLK1	3.71672360384615
GSM3162517	G2(n = 52)	PLK1	3.12842642115385
GSM3162518	G2(n = 52)	PLK1	4.44096345384615
GSM3162519	G2(n = 52)	PLK1	1.16558941730769
GSM3162520	G2(n = 52)	PLK1	4.91520617307692
GSM3162521	G2(n = 52)	PLK1	2.72303225961538
GSM3162522	G2(n = 52)	PLK1	3.15827675
GSM3162523	G2(n = 52)	PLK1	3.00308752115385
GSM3162524	G2(n = 52)	PLK1	5.33956990769231
GSM3162525	G2(n = 52)	PLK1	3.43195276730769
GSM3162526	G2(n = 52)	PLK1	3.81529529230769
GSM3162527	G2(n = 52)	PLK1	3.65129131730769
GSM3162528	G2(n = 52)	PLK1	4.82656689423077
GSM3162529	G2(n = 52)	PLK1	2.71049217115385
GSM3162530	G2(n = 52)	PLK1	3.45368566346154
GSM3162531	G2(n = 52)	PLK1	3.14290453076923
GSM3162532	G2(n = 52)	PLK1	4.04064745384615
GSM3162533	G2(n = 52)	PLK1	5.41924199807692
GSM3162534	G2(n = 52)	PLK1	3.08888247692308
GSM3162535	G2(n = 52)	PLK1	3.44483403846154
GSM3162536	G2(n = 52)	PLK1	5.03742544807692
GSM3162537	G2(n = 52)	PLK1	3.69971436538462
GSM3162538	G2(n = 52)	PLK1	5.40734907307692
GSM3162539	G2(n = 52)	PLK1	3.77929248461538
GSM3162540	G2(n = 52)	PLK1	5.71397353461539
GSM3162541	G2(n = 52)	PLK1	5.12593915961538
GSM3162542	G2(n = 52)	PLK1	4.83119882692308
GSM3162543	G2(n = 52)	PLK1	7.68913130769231
GSM3162544	G2(n = 52)	PLK1	6.20183051346154
GSM3162545	G2(n = 52)	PLK1	5.38358822884615
GSM3162546	G2(n = 52)	PLK1	3.34765698461538
GSM3162547	G2(n = 52)	PLK1	5.09327391538462
GSM3162548	G2(n = 52)	PLK1	5.56458595384615
GSM3162549	G2(n = 52)	PLK1	4.21929707884615
GSM3162550	G2(n = 52)	PLK1	4.58225193269231
GSM3162551	G2(n = 52)	PLK1	5.71186012692308
GSM3162552	G2(n = 52)	PLK1	2.23200954615385
GSM3162553	G2(n = 52)	PLK1	5.46545781346154
