# Supplementary material for: PLK1 overexpression as a dual-role biomarker and therapeutic vulnerability in pulmonary adenocarcinoma
Source: PeerJ. 2026 Jan 15;14:e20618. doi: 10.7717/peerj.20618 (PMC12812279; doi:10.7717/peerj.20618)
Supplement: Supplemental Information 2 [file peerj-14-20618-s002.tar › additional files/Figure 5 related data-2.xlsx]

## Sheet: Sheet 1
id	baseMean	log2FoldChange	lfcSE	stat	pvalue	padj	gene_name	gene_type
ENSG00000000003.15	3307.2	0.0557493	0.065814	0.847074	0.396954	0.475074	TSPAN6	protein_coding
ENSG00000000005.6	6.01718	-1.03334	0.286913	-3.60159	0.000316281	0.000761157	TNMD	protein_coding
ENSG00000000419.13	1588.53	0.233531	0.0485985	4.80531	1.54512e-06	5.3247e-06	DPM1	protein_coding
ENSG00000000457.14	792.641	-0.293904	0.0401086	-7.32771	2.34118e-13	2.00086e-12	SCYL3	protein_coding
ENSG00000000460.17	410.713	0.719308	0.056918	12.6376	1.30957e-36	1.55839e-34	C1orf112	protein_coding
ENSG00000000938.13	1042.57	-0.227774	0.0879164	-2.5908	0.0095754	0.0175643	FGR	protein_coding
ENSG00000000971.16	5393.19	-0.256461	0.0958123	-2.67671	0.00743498	0.0139673	CFH	protein_coding
ENSG00000001036.14	2483.81	0.394649	0.0548075	7.20063	5.99348e-13	4.87304e-12	FUCA2	protein_coding
ENSG00000001084.13	4805.44	1.22942	0.133736	9.19289	3.82443e-20	7.79252e-19	GCLC	protein_coding
ENSG00000001167.14	2013.34	0.287511	0.0477861	6.01662	1.78094e-09	9.13543e-09	NFYA	protein_coding
ENSG00000001460.18	571.312	-0.0632811	0.0535083	-1.18264	0.236951	0.307559	STPG1	protein_coding
ENSG00000001461.17	2287.23	-0.491313	0.0548498	-8.95742	3.32352e-19	6.00957e-18	NIPAL3	protein_coding
ENSG00000001497.18	2095.37	0.232988	0.0370601	6.28677	3.2413e-10	1.83126e-09	LAS1L	protein_coding
ENSG00000001561.7	2284.47	-0.421301	0.0643206	-6.55002	5.75297e-11	3.58587e-10	ENPP4	protein_coding
ENSG00000001617.12	1823.72	0.455552	0.0831542	5.4784	4.29187e-08	1.83762e-07	SEMA3F	protein_coding
ENSG00000001626.16	965.073	-1.08641	0.156872	-6.92543	4.3465e-12	3.15779e-11	CFTR	protein_coding
ENSG00000001629.10	3381.57	0.346355	0.0500915	6.91444	4.6972e-12	3.3936e-11	ANKIB1	protein_coding
ENSG00000001630.17	128.931	0.365847	0.0879249	4.1609	3.16996e-05	8.96757e-05	CYP51A1	protein_coding
ENSG00000001631.16	313.998	-0.19272	0.0524421	-3.67491	0.000237932	0.000584424	KRIT1	protein_coding
ENSG00000002016.18	410.255	0.0853009	0.0561337	1.5196	0.128611	0.180773	RAD52	protein_coding
ENSG00000002079.14	39.4896	1.55367	0.138518	11.2163	3.39084e-29	2.19574e-27	MYH16	transcribed_unitary_pseudogene
ENSG00000002330.14	494.009	-0.0376422	0.0630914	-0.596629	0.550755	0.62276	BAD	protein_coding
ENSG00000002549.12	5972.12	0.221122	0.0542099	4.07899	4.52322e-05	0.000125024	LAP3	protein_coding
ENSG00000002586.20	8263.46	0.305696	0.0634431	4.81843	1.44692e-06	5.00374e-06	CD99	protein_coding
ENSG00000002586.20_PAR_Y	0						CD99	protein_coding
ENSG00000002587.10	1209.65	-0.0399302	0.10695	-0.373353	0.708886	0.763633	HS3ST1	protein_coding
ENSG00000002726.21	2066.11	-0.162394	0.194283	-0.835864	0.403232	0.481471	AOC1	protein_coding
ENSG00000002745.13	37.9441	0.324779	0.180697	1.79737	0.0722768	0.108549	WNT16	protein_coding
ENSG00000002746.15	90.2667	0.170077	0.117287	1.45009	0.147034	0.203274	HECW1	protein_coding
ENSG00000002822.15	34.5352	-0.102463	0.0944911	-1.08436	0.278203	0.352452	MAD1L1	protein_coding
ENSG00000002834.18	13090.8	0.405578	0.0511462	7.92977	2.19548e-15	2.43479e-14	LASP1	protein_coding
ENSG00000002919.15	1339.87	0.10421	0.0443285	2.35085	0.0187306	0.0323318	SNX11	protein_coding
ENSG00000002933.9	3775.62	0.138459	0.106543	1.29957	0.193749	0.25854	TMEM176A	protein_coding
ENSG00000003056.8	3383.44	0.303199	0.052454	5.78028	7.45774e-09	3.52332e-08	M6PR	protein_coding
ENSG00000003096.14	164.991	0.497826	0.132283	3.76334	0.00016766	0.000423346	KLHL13	protein_coding
ENSG00000003137.8	274.384	0.49943	0.106037	4.70996	2.47771e-06	8.29212e-06	CYP26B1	protein_coding
ENSG00000003147.19	2171.31	0.0733557	0.0635724	1.15389	0.248544	0.320483	ICA1	protein_coding
ENSG00000003249.15	1580.79	0.42622	0.0787407	5.41295	6.19937e-08	2.59901e-07	DBNDD1	protein_coding
ENSG00000003393.15	1400.78	0.11581	0.0386749	2.99444	0.00274949	0.00561332	ALS2	protein_coding
ENSG00000003400.15	1827.45	-0.185872	0.0568244	-3.27098	0.00107175	0.00235895	CASP10	protein_coding
ENSG00000003402.20	7570.41	-0.252204	0.0568777	-4.43415	9.24368e-06	2.83478e-05	CFLAR	protein_coding
ENSG00000003436.16	9070.04	-0.370953	0.117434	-3.15882	0.00158407	0.00338752	TFPI	protein_coding
ENSG00000003509.16	630.368	-0.0250664	0.0382819	-0.654785	0.512606	0.587305	NDUFAF7	protein_coding
ENSG00000003756.17	2815.72	-0.432467	0.0484351	-8.92879	4.30698e-19	7.68696e-18	RBM5	protein_coding
ENSG00000003987.14	221.382	0.758243	0.149954	5.05649	4.27032e-07	1.59783e-06	MTMR7	protein_coding
ENSG00000003989.18	5989.58	0.0105402	0.170151	0.0619459	0.950606	0.962013	SLC7A2	protein_coding
ENSG00000004059.11	4109.68	0.280309	0.0598352	4.68468	2.80401e-06	9.29585e-06	ARF5	protein_coding
ENSG00000004139.14	265.855	-0.404989	0.062541	-6.47558	9.44511e-11	5.72933e-10	SARM1	protein_coding
ENSG00000004142.12	5530.93	0.304065	0.0445855	6.81982	9.11569e-12	6.34386e-11	POLDIP2	protein_coding
ENSG00000004399.13	9810.64	-0.104581	0.073787	-1.41734	0.156385	0.214506	PLXND1	protein_coding
ENSG00000004455.17	7621.47	-0.174178	0.0488704	-3.56407	0.000365142	0.000869357	AK2	protein_coding
ENSG00000004468.13	1180.37	-0.147115	0.11216	-1.31166	0.189636	0.253774	CD38	protein_coding
ENSG00000004478.8	4389.58	0.889159	0.0691267	12.8627	7.29387e-38	9.15924e-36	FKBP4	protein_coding
ENSG00000004487.17	4244.55	0.426382	0.0406675	10.4846	1.01689e-25	4.4749e-24	KDM1A	protein_coding
ENSG00000004534.15	3360.07	-0.261966	0.0545037	-4.80639	1.53677e-06	5.29754e-06	RBM6	protein_coding
ENSG00000004660.15	559.282	-0.331998	0.069149	-4.8012	1.57718e-06	5.42984e-06	CAMKK1	protein_coding
ENSG00000004700.16	1031.98	0.619628	0.0640935	9.66756	4.14115e-22	1.11986e-20	RECQL	protein_coding
ENSG00000004766.17	1208.14	0.0971964	0.0451354	2.15344	0.0312841	0.0513639	VPS50	protein_coding
ENSG00000004776.13	88.4731	-0.631115	0.12948	-4.87423	1.09236e-06	3.84576e-06	HSPB6	protein_coding
ENSG00000004777.18	447.431	0.552632	0.0990226	5.58087	2.39316e-08	1.06001e-07	ARHGAP33	protein_coding
ENSG00000004779.10	2310.6	0.17071	0.053091	3.21541	0.00130256	0.0028285	NDUFAB1	protein_coding
ENSG00000004799.8	2334.7	-0.47728	0.1214	-3.93145	8.44337e-05	0.000223553	PDK4	protein_coding
ENSG00000004809.14	11.6633	-0.425804	0.136176	-3.12686	0.00176685	0.00374719	SLC22A16	protein_coding
ENSG00000004838.14	358.041	-1.04673	0.153764	-6.80739	9.93884e-12	6.87043e-11	ZMYND10	protein_coding
ENSG00000004846.16	6.98579	0.0101559	0.175816	0.0577643	0.953936	0.964674	ABCB5	protein_coding
ENSG00000004848.8	192.949	-0.28587	0.199749	-1.43115	0.152388	0.20965	ARX	protein_coding
ENSG00000004864.14	1804.71	0.541812	0.0525675	10.307	6.55327e-25	2.58144e-23	SLC25A13	protein_coding
ENSG00000004866.22	1549.49	-0.200098	0.051462	-3.88828	0.000100959	0.000263971	ST7	protein_coding
ENSG00000004897.12	2899.34	0.285028	0.0384862	7.40599	1.30179e-13	1.14834e-12	CDC27	protein_coding
ENSG00000004939.15	4.90166	0.0518588	0.151277	0.342807	0.731744	0.783392	SLC4A1	protein_coding
ENSG00000004948.16	40.1622	0.200931	0.16328	1.2306	0.218474	0.286843	CALCR	protein_coding
ENSG00000004961.15	1081.32	0.250062	0.044092	5.67137	1.41661e-08	6.46159e-08	HCCS	protein_coding
ENSG00000004975.12	1562.05	0.277899	0.0461755	6.01833	1.7623e-09	9.04798e-09	DVL2	protein_coding
ENSG00000005001.10	1426.41	0.390847	0.104572	3.73761	0.00018578	0.000465325	PRSS22	protein_coding
ENSG00000005007.13	6193.15	0.0217261	0.0494638	0.439233	0.660493	0.721106	UPF1	protein_coding
ENSG00000005020.13	3179.42	0.32491	0.0639126	5.08366	3.70226e-07	1.3955e-06	SKAP2	protein_coding
ENSG00000005022.6	13022.8	0.218235	0.0604282	3.61147	0.000304464	0.000734858	SLC25A5	protein_coding
ENSG00000005059.16	938.15	0.263459	0.0728306	3.61742	0.000297551	0.000719587	MCUB	protein_coding
ENSG00000005073.6	27.7102	2.71454	0.26693	10.1694	2.71448e-24	9.80881e-23	HOXA11	protein_coding
ENSG00000005075.15	1705.87	0.328871	0.065139	5.04875	4.44717e-07	1.66017e-06	POLR2J	protein_coding
ENSG00000005100.13	1117.43	0.336088	0.0438178	7.67013	1.71825e-14	1.69029e-13	DHX33	protein_coding
ENSG00000005102.14	53.8391	-0.724055	0.12079	-5.99435	2.04301e-09	1.03907e-08	MEOX1	protein_coding
ENSG00000005108.16	374.462	0.253304	0.118677	2.13439	0.0328111	0.0536327	THSD7A	protein_coding
ENSG00000005156.12	1653.73	0.420265	0.0440422	9.54233	1.39665e-21	3.50961e-20	LIG3	protein_coding
ENSG00000005175.10	1464.64	0.294513	0.0374956	7.85461	4.0102e-15	4.29133e-14	RPAP3	protein_coding
ENSG00000005187.12	639.313	-0.810589	0.0998375	-8.11908	4.69724e-16	5.6895e-15	ACSM3	protein_coding
ENSG00000005189.20	232.841	0.65452	0.0613067	10.6762	1.31587e-26	6.37027e-25	REXO5	protein_coding
ENSG00000005194.15	2204.53	0.151702	0.0444468	3.41311	0.000642252	0.00146726	CIAPIN1	protein_coding
ENSG00000005206.17	1866.56	0.0539851	0.0684357	0.788843	0.430204	0.50798	SPPL2B	protein_coding
ENSG00000005238.20	1278.31	0.0950327	0.0528614	1.79777	0.072213	0.108468	FAM214B	protein_coding
ENSG00000005243.10	490.273	-0.0773442	0.0855658	-0.903915	0.366041	0.444395	COPZ2	protein_coding
ENSG00000005249.13	795.18	-0.200817	0.100404	-2.0001	0.04549	0.0719363	PRKAR2B	protein_coding
ENSG00000005302.19	1489.57	-0.118692	0.0352086	-3.37109	0.000748702	0.00169057	MSL3	protein_coding
ENSG00000005339.15	5478.48	-0.0270306	0.0454245	-0.595068	0.551798	0.623738	CREBBP	protein_coding
ENSG00000005379.17	858.438	-0.650927	0.0999116	-6.51502	7.26779e-11	4.47426e-10	TSPOAP1	protein_coding
ENSG00000005381.8	26.322	0.521771	0.118457	4.40473	1.05916e-05	3.2197e-05	MPO	protein_coding
ENSG00000005421.9	96.7321	-0.555498	0.156626	-3.54666	0.000390154	0.000924742	PON1	protein_coding
ENSG00000005436.14	731.994	0.0950443	0.0476414	1.995	0.0460433	0.0727102	GCFC2	protein_coding
ENSG00000005448.17	723.636	0.179326	0.073282	2.44706	0.0144026	0.0254397	WDR54	protein_coding
ENSG00000005469.12	721.373	-0.118813	0.0601489	-1.97531	0.0482331	0.0757473	CROT	protein_coding
ENSG00000005471.19	107.347	-0.22094	0.117829	-1.8751	0.0607795	0.0930556	ABCB4	protein_coding
ENSG00000005483.21	4017.05	-0.194071	0.0444101	-4.36997	1.24261e-05	3.73961e-05	KMT2E	protein_coding
ENSG00000005486.17	5675.4	-0.065881	0.0554638	-1.18782	0.234904	0.305329	RHBDD2	protein_coding
ENSG00000005513.10	56.6408	-0.768339	0.136599	-5.62478	1.85741e-08	8.35734e-08	SOX8	protein_coding
ENSG00000005700.15	3379.64	0.0178596	0.0474036	0.376756	0.706355	0.761321	IBTK	protein_coding
ENSG00000005801.18	1283.24	-0.0879373	0.0570959	-1.54017	0.123519	0.174365	ZNF195	protein_coding
ENSG00000005810.18	2519.68	-0.317946	0.0638982	-4.97582	6.49724e-07	2.37094e-06	MYCBP2	protein_coding
ENSG00000005812.11	1874.37	-0.347249	0.0445886	-7.78783	6.8171e-15	7.08324e-14	FBXL3	protein_coding
ENSG00000005844.19	1657.32	-0.22234	0.0876439	-2.53686	0.0111852	0.0202186	ITGAL	protein_coding
ENSG00000005882.12	866.436	-0.26273	0.0600922	-4.37211	1.23049e-05	3.70606e-05	PDK2	protein_coding
ENSG00000005884.18	25842.2	0.29969	0.0929967	3.22259	0.00127038	0.00276336	ITGA3	protein_coding
ENSG00000005889.16	1627.65	-0.306705	0.0497291	-6.1675	6.93768e-10	3.74819e-09	ZFX	protein_coding
ENSG00000005893.16	11266.9	0.0026799	0.0531717	0.0504009	0.959803	0.969102	LAMP2	protein_coding
ENSG00000005961.19	96.2069	0.355676	0.138749	2.56346	0.0103636	0.0188715	ITGA2B	protein_coding
ENSG00000005981.13	66.2326	-0.595324	0.152841	-3.89507	9.81721e-05	0.000257172	ASB4	protein_coding
ENSG00000006007.12	5183.47	-0.206251	0.0534026	-3.8622	0.000112369	0.000291957	GDE1	protein_coding
ENSG00000006015.18	951.591	-0.0691632	0.0709909	-0.974254	0.32993	0.407432	REX1BD	protein_coding
ENSG00000006016.11	6586.76	-0.45773	0.217148	-2.10791	0.0350384	0.0568707	CRLF1	protein_coding
ENSG00000006025.12	1003.35	-0.208655	0.0770239	-2.70896	0.00674949	0.0127692	OSBPL7	protein_coding
ENSG00000006042.12	3684.31	-0.447824	0.0861319	-5.19928	2.00059e-07	7.83381e-07	TMEM98	protein_coding
ENSG00000006047.13	287.396	1.4507	0.16806	8.63207	6.02528e-18	9.23145e-17	YBX2	protein_coding
ENSG00000006059.4	0.435821	0.0636995	0.463508	0.137429	0.890692	0.914656	KRT33A	protein_coding
ENSG00000006062.17	793.458	0.0142446	0.0670329	0.212502	0.831715	0.867159	MAP3K14	protein_coding
ENSG00000006071.15	53.9829	0.17695	0.201391	0.87864	0.379597	0.457954	ABCC8	protein_coding
ENSG00000006116.4	0.798643	0.208187	0.278946	0.746334	0.455466	0.532791	CACNG3	protein_coding
ENSG00000006118.15	2696.85	0.858254	0.0909865	9.43276	3.99451e-21	9.39381e-20	TMEM132A	protein_coding
ENSG00000006125.18	13428.9	0.319401	0.0458741	6.96255	3.34177e-12	2.47009e-11	AP2B1	protein_coding
ENSG00000006128.12	17.6767	3.27684	0.39383	8.32043	8.76424e-17	1.16937e-15	TAC1	protein_coding
ENSG00000006194.10	1495.67	-0.0479314	0.0332374	-1.44209	0.149276	0.205968	ZNF263	protein_coding
ENSG00000006210.7	4697.93	-0.326668	0.124344	-2.62714	0.00861062	0.0159601	CX3CL1	protein_coding
ENSG00000006282.21	3466.55	-0.0433451	0.0644	-0.67306	0.500909	0.576406	SPATA20	protein_coding
ENSG00000006283.18	58.9033	-0.378858	0.147646	-2.566	0.010288	0.0187451	CACNA1G	protein_coding
ENSG00000006327.14	4238.27	0.190659	0.097067	1.9642	0.0495068	0.0775012	TNFRSF12A	protein_coding
ENSG00000006377.11	49.541	1.62936	0.248988	6.54392	5.99288e-11	3.72317e-10	DLX6	protein_coding
ENSG00000006432.15	1378.86	0.0977976	0.0685363	1.42695	0.153595	0.211151	MAP3K9	protein_coding
ENSG00000006451.8	3732.73	0.342119	0.0437576	7.8185	5.34551e-15	5.63012e-14	RALA	protein_coding
ENSG00000006453.14	3480.28	0.389105	0.0647348	6.01076	1.84658e-09	9.44969e-09	BAIAP2L1	protein_coding
ENSG00000006459.11	1996.13	-0.240752	0.0574741	-4.18888	2.80331e-05	7.99805e-05	KDM7A	protein_coding
ENSG00000006468.14	2006.53	-0.797648	0.0976265	-8.1704	3.07359e-16	3.81643e-15	ETV1	protein_coding
ENSG00000006530.18	1375.67	0.0819373	0.0388938	2.10669	0.0351443	0.0570217	AGK	protein_coding
ENSG00000006534.16	6088.8	-0.52779	0.105128	-5.02045	5.15514e-07	1.90771e-06	ALDH3B1	protein_coding
ENSG00000006555.11	944.863	0.0894004	0.0782006	1.14322	0.252948	0.325534	TTC22	protein_coding
ENSG00000006576.16	1751.09	0.166657	0.0571394	2.91667	0.00353788	0.00708481	PHTF2	protein_coding
ENSG00000006606.9	27.9577	1.07716	0.14489	7.43432	1.05111e-13	9.38542e-13	CCL26	protein_coding
ENSG00000006607.14	1766.36	0.240769	0.0484944	4.96488	6.87442e-07	2.49827e-06	FARP2	protein_coding
ENSG00000006611.17	238.439	-0.027662	0.235027	-0.117697	0.906308	0.927298	USH1C	protein_coding
ENSG00000006625.18	1359.44	0.164899	0.0701348	2.35117	0.0187147	0.0323085	GGCT	protein_coding
ENSG00000006634.8	699.601	0.864263	0.0622086	13.893	6.98588e-44	1.18494e-41	DBF4	protein_coding
ENSG00000006638.13	130.198	0.145186	0.0736671	1.97085	0.0487415	0.0764532	TBXA2R	protein_coding
ENSG00000006652.15	532.733	0.138391	0.0830966	1.66542	0.0958292	0.139243	IFRD1	protein_coding
ENSG00000006659.13	0.584263	1.29483	0.418499	3.09398	0.0019749	0.00414895	LGALS14	protein_coding
ENSG00000006695.12	701.82	0.133318	0.0399501	3.3371	0.000846569	0.00189517	COX10	protein_coding
ENSG00000006704.11	1647.97	0.441572	0.0512765	8.61159	7.2052e-18	1.09543e-16	GTF2IRD1	protein_coding
ENSG00000006712.15	3176.89	0.148376	0.0487834	3.04153	0.00235377	0.00486924	PAF1	protein_coding
ENSG00000006715.16	3652.21	-0.0501971	0.0429806	-1.1679	0.242847	0.314046	VPS41	protein_coding
ENSG00000006740.17	863.912	-0.695337	0.0921709	-7.544	4.55779e-14	4.2605e-13	ARHGAP44	protein_coding
ENSG00000006744.19	2790.88	0.112606	0.0401849	2.8022	0.00507559	0.00985841	ELAC2	protein_coding
ENSG00000006747.15	2233.39	0.153061	0.143166	1.06912	0.285017	0.359853	SCIN	protein_coding
ENSG00000006756.16	4817.01	-0.428661	0.0746781	-5.74011	9.46167e-09	4.40324e-08	ARSD	protein_coding
ENSG00000006757.12	843.733	-0.277115	0.0672956	-4.11787	3.82384e-05	0.000106988	PNPLA4	protein_coding
ENSG00000006788.14	8.18656	0.28352	0.17173	1.65096	0.0987469	0.14302	MYH13	protein_coding
ENSG00000006831.10	3908.95	0.41196	0.0522036	7.89141	2.98782e-15	3.26256e-14	ADIPOR2	protein_coding
ENSG00000006837.12	24.7468	-0.400931	0.0786706	-5.09633	3.46296e-07	1.31139e-06	CDKL3	protein_coding
ENSG00000007001.13	7.96766	-0.731128	0.143507	-5.09471	3.49275e-07	1.32223e-06	UPP2	protein_coding
ENSG00000007038.11	287.887	0.772049	0.193733	3.98512	6.74472e-05	0.000181453	PRSS21	protein_coding
ENSG00000007047.15	1653.74	0.333972	0.0467396	7.14537	8.97531e-13	7.1391e-12	MARK4	protein_coding
ENSG00000007062.12	1644.28	0.111722	0.194935	0.573126	0.566559	0.637318	PROM1	protein_coding
ENSG00000007080.11	2251.23	0.250776	0.0650199	3.85691	0.00011483	0.000297959	CCDC124	protein_coding
ENSG00000007129.18	133.787	-0.397811	0.0985758	-4.03559	5.44655e-05	0.000148426	CEACAM21	protein_coding
ENSG00000007168.14	5218.62	-0.150765	0.0361043	-4.17581	2.96929e-05	8.43507e-05	PAFAH1B1	protein_coding
ENSG00000007171.18	84.0461	0.490343	0.119644	4.09834	4.16121e-05	0.000115694	NOS2	protein_coding
ENSG00000007174.18	325.361	-1.70427	0.211358	-8.06344	7.41786e-16	8.73805e-15	DNAH9	protein_coding
ENSG00000007202.15	6219.28	0.157212	0.0459632	3.42039	0.000625321	0.00143196	KIAA0100	protein_coding
ENSG00000007216.15	176.766	-1.20401	0.283377	-4.2488	2.14922e-05	6.23797e-05	SLC13A2	protein_coding
ENSG00000007237.19	1633.18	-0.445269	0.0796324	-5.59156	2.25039e-08	1.00184e-07	GAS7	protein_coding
ENSG00000007255.10	1009.69	-0.079013	0.077409	-1.02072	0.307387	0.383489	TRAPPC6A	protein_coding
ENSG00000007264.15	232.749	-0.156433	0.0975465	-1.60367	0.108786	0.155813	MATK	protein_coding
ENSG00000007306.15	133.024	0.470529	0.184595	2.54898	0.010804	0.0195902	CEACAM7	protein_coding
ENSG00000007312.13	184.925	-0.793551	0.114283	-6.94371	3.81927e-12	2.79963e-11	CD79B	protein_coding
ENSG00000007314.12	87.5433	0.313785	0.186283	1.68445	0.0920946	0.134456	SCN4A	protein_coding
ENSG00000007341.19	452.562	-0.171666	0.0453178	-3.78804	0.000151839	0.000386165	ST7L	protein_coding
ENSG00000007350.17	24.4642	1.28546	0.219813	5.84796	4.97632e-09	2.40781e-08	TKTL1	protein_coding
ENSG00000007372.24	4.6173	0.659437	0.243753	2.70535	0.00682329	0.0129008	PAX6	protein_coding
ENSG00000007376.8	1184.74	0.357477	0.0649181	5.50658	3.65868e-08	1.58231e-07	RPUSD1	protein_coding
ENSG00000007384.15	2137.29	-0.119408	0.0631371	-1.89126	0.0585902	0.0900465	RHBDF1	protein_coding
ENSG00000007392.17	1992.03	-0.292842	0.0600632	-4.87556	1.08503e-06	3.82173e-06	LUC7L	protein_coding
ENSG00000007402.12	2414.21	-1.79218	0.148103	-12.1009	1.04442e-33	9.95327e-32	CACNA2D2	protein_coding
ENSG00000007516.14	862.088	-0.170179	0.112269	-1.51581	0.129567	0.181931	BAIAP3	protein_coding
ENSG00000007520.4	1367.67	0.124769	0.0538975	2.31493	0.020617	0.0352705	TSR3	protein_coding
ENSG00000007541.17	2032.82	-0.214908	0.063019	-3.41022	0.000649117	0.00148145	PIGQ	protein_coding
ENSG00000007545.16	761.666	-0.0809414	0.0483578	-1.6738	0.0941696	0.137112	CRAMP1	protein_coding
ENSG00000007866.22	2224.53	0.114111	0.0565426	2.01814	0.0435766	0.0692334	TEAD3	protein_coding
ENSG00000007908.16	139.756	-0.286573	0.135255	-2.11877	0.0341099	0.0555183	SELE	protein_coding
ENSG00000007923.16	1354	0.384171	0.0362669	10.5929	3.21477e-26	1.48664e-24	DNAJC11	protein_coding
ENSG00000007933.13	549.522	-0.516218	0.103182	-5.003	5.64448e-07	2.07578e-06	FMO3	protein_coding
ENSG00000007944.15	1855.71	-0.444766	0.0578893	-7.68304	1.55353e-14	1.53891e-13	MYLIP	protein_coding
ENSG00000007952.18	92.3337	-0.0527315	0.093554	-0.563648	0.572994	0.643028	NOX1	protein_coding
ENSG00000007968.7	346.493	1.4166	0.073421	19.2942	6.00871e-83	3.4143e-80	E2F2	protein_coding
ENSG00000008018.9	6166.53	0.196708	0.0534459	3.6805	0.000232777	0.000572504	PSMB1	protein_coding
ENSG00000008056.14	67.2508	0.0203084	0.115435	0.17593	0.860349	0.890274	SYN1	protein_coding
ENSG00000008083.14	1334.07	0.309325	0.0527185	5.86748	4.42456e-09	2.1546e-08	JARID2	protein_coding
ENSG00000008086.13	1004.12	-0.453824	0.0693214	-6.54666	5.88387e-11	3.6632e-10	CDKL5	protein_coding
ENSG00000008118.10	51.2556	-0.237844	0.0779503	-3.05122	0.00227914	0.00473299	CAMK1G	protein_coding
ENSG00000008128.23	54.965	-0.199667	0.0713078	-2.80007	0.00510916	0.0099181	CDK11A	protein_coding
ENSG00000008130.15	3967.95	0.0865007	0.0476585	1.81501	0.069522	0.104918	NADK	protein_coding
ENSG00000008196.13	11.656	0.881532	0.291028	3.02903	0.00245337	0.0050583	TFAP2B	protein_coding
ENSG00000008197.5	66.2846	0.12938	0.325874	0.397024	0.691349	0.748541	TFAP2D	protein_coding
ENSG00000008226.20	279.667	-1.45008	0.14228	-10.1917	2.15886e-24	7.90156e-23	DLEC1	protein_coding
ENSG00000008256.16	2883.86	-0.426163	0.0858333	-4.96501	6.86993e-07	2.49695e-06	CYTH3	protein_coding
ENSG00000008277.14	261.222	0.140808	0.090487	1.55611	0.119681	0.16959	ADAM22	protein_coding
ENSG00000008282.9	6020.37	0.0409328	0.0489253	0.836639	0.402795	0.481077	SYPL1	protein_coding
ENSG00000008283.16	7563.95	-0.0384163	0.0559115	-0.687092	0.492025	0.56776	CYB561	protein_coding
ENSG00000008294.21	5821.72	-0.252119	0.054912	-4.59133	4.40435e-06	1.41453e-05	SPAG9	protein_coding
ENSG00000008300.17	856.674	0.681826	0.11004	6.19618	5.78487e-10	3.16106e-09	CELSR3	protein_coding
ENSG00000008311.15	1322.43	-0.497903	0.095238	-5.22799	1.71365e-07	6.77208e-07	AASS	protein_coding
ENSG00000008323.15	673.444	0.805112	0.09451	8.5188	1.61213e-17	2.34735e-16	PLEKHG6	protein_coding
ENSG00000008324.12	675.878	-0.0511099	0.0503421	-1.01525	0.309985	0.386179	SS18L2	protein_coding
ENSG00000008382.16	479.1	-0.0543255	0.0554474	-0.979767	0.327201	0.404391	MPND	protein_coding
ENSG00000008394.13	14859.7	0.131272	0.09147	1.43514	0.151247	0.208327	MGST1	protein_coding
ENSG00000008405.12	1096.08	0.230786	0.0482608	4.78206	1.73512e-06	5.93492e-06	CRY1	protein_coding
ENSG00000008438.5	3.57349	-0.243159	0.137515	-1.76824	0.0770208	0.114903	PGLYRP1	protein_coding
ENSG00000008441.18	3750.52	-1.09843	0.0850179	-12.92	3.47198e-38	4.47108e-36	NFIX	protein_coding
ENSG00000008513.16	4921.15	-0.174306	0.0921884	-1.89076	0.0586563	0.0901358	ST3GAL1	protein_coding
ENSG00000008516.17	141.022	0.294783	0.0887387	3.32192	0.000894011	0.00199313	MMP25	protein_coding
ENSG00000008517.18	3961.32	0.258183	0.0935266	2.76053	0.00577082	0.0110753	IL32	protein_coding
ENSG00000008710.20	1860.29	-0.0870208	0.0685684	-1.26911	0.204402	0.270872	PKD1	protein_coding
ENSG00000008735.14	484.99	0.784388	0.12988	6.03931	1.54772e-09	8.01416e-09	MAPK8IP2	protein_coding
ENSG00000008838.20	4160.68	0.32727	0.0473262	6.91518	4.67259e-12	3.37743e-11	MED24	protein_coding
ENSG00000008853.17	4349.19	-0.978811	0.0998978	-9.79812	1.14703e-22	3.35316e-21	RHOBTB2	protein_coding
ENSG00000008869.12	1737.79	-0.0657243	0.0422611	-1.55519	0.1199	0.169858	HEATR5B	protein_coding
ENSG00000008952.17	9081.13	-0.137941	0.0443379	-3.11114	0.00186368	0.00393403	SEC62	protein_coding
ENSG00000008988.11	39333.4	-0.0775178	0.0638471	-1.21412	0.224703	0.293775	RPS20	protein_coding
ENSG00000009307.16	23845.4	0.0726084	0.0397513	1.82657	0.0677649	0.102501	CSDE1	protein_coding
ENSG00000009335.18	4892.78	0.311456	0.0400266	7.78122	7.18298e-15	7.4435e-14	UBE3C	protein_coding
ENSG00000009413.16	1222.63	-0.531525	0.0735043	-7.23122	4.78687e-13	3.93351e-12	REV3L	protein_coding
ENSG00000009694.13	471.762	-0.674354	0.203568	-3.31268	0.000924072	0.00205531	TENM1	protein_coding
ENSG00000009709.12	558.82	-1.32851	0.354293	-3.74976	0.000177005	0.000444892	PAX7	protein_coding
ENSG00000009724.17	58.8736	-0.7361	0.0963974	-7.63611	2.23891e-14	2.17797e-13	MASP2	protein_coding
ENSG00000009765.15	682.456	-0.973344	0.176041	-5.52907	3.2193e-08	1.40404e-07	IYD	protein_coding
ENSG00000009780.16	680.829	-0.255249	0.0385893	-6.6145	3.72808e-11	2.38054e-10	FAM76A	protein_coding
ENSG00000009790.15	430.495	-0.473629	0.0888406	-5.33122	9.75557e-08	3.98337e-07	TRAF3IP3	protein_coding
ENSG00000009830.12	1146.72	0.176599	0.048952	3.60761	0.000309036	0.000744826	POMT2	protein_coding
ENSG00000009844.16	1951.76	0.354911	0.0424709	8.35658	6.45609e-17	8.75801e-16	VTA1	protein_coding
ENSG00000009950.16	155.395	0.0522668	0.137931	0.378935	0.704736	0.759955	MLXIPL	protein_coding
ENSG00000009954.11	5630.37	0.283205	0.0421391	6.72072	1.80828e-11	1.20511e-10	BAZ1B	protein_coding
ENSG00000010017.13	2372.66	-0.0846409	0.0439135	-1.92744	0.0539243	0.0836703	RANBP9	protein_coding
ENSG00000010030.14	590.975	0.258592	0.0860533	3.00502	0.00265567	0.00543643	ETV7	protein_coding
ENSG00000010072.16	678.858	0.119209	0.0401528	2.96888	0.00298886	0.006062	SPRTN	protein_coding
ENSG00000010165.20	2234.68	0.227476	0.0399089	5.69988	1.19894e-08	5.51691e-08	EEF1AKNMT	protein_coding
ENSG00000010219.13	575.508	-0.118259	0.0580477	-2.03727	0.0416226	0.0664145	DYRK4	protein_coding
ENSG00000010244.19	6898.94	-0.0563772	0.0355134	-1.58749	0.112402	0.160472	ZNF207	protein_coding
ENSG00000010256.11	6561.68	0.212106	0.0544575	3.89489	9.82433e-05	0.000257329	UQCRC1	protein_coding
ENSG00000010270.14	2301.13	0.184167	0.0578378	3.18419	0.00145161	0.00312809	STARD3NL	protein_coding
ENSG00000010278.15	17018.9	-0.0184817	0.0767483	-0.240809	0.809703	0.849195	CD9	protein_coding
ENSG00000010282.15	19.0258	-1.73766	0.24056	-7.22342	5.06961e-13	4.15634e-12	HHATL	protein_coding
ENSG00000010292.13	4279.7	1.14706	0.0558368	20.543	8.88531e-94	7.21265e-91	NCAPD2	protein_coding
ENSG00000010295.20	551.016	-0.106895	0.0769787	-1.38863	0.164944	0.224862	IFFO1	protein_coding
ENSG00000010310.9	272.089	-0.888722	0.105978	-8.38592	5.03321e-17	6.91447e-16	GIPR	protein_coding
ENSG00000010318.21	165.702	-0.172062	0.0475858	-3.61584	0.000299377	0.000723619	PHF7	protein_coding
ENSG00000010319.7	398.689	-0.373088	0.0853323	-4.37218	1.23014e-05	3.70527e-05	SEMA3G	protein_coding
ENSG00000010322.16	3811.95	-0.291881	0.0483842	-6.03257	1.61377e-09	8.33907e-09	NISCH	protein_coding
ENSG00000010327.10	3281.63	0.144618	0.0838293	1.72515	0.0845	0.124609	STAB1	protein_coding
ENSG00000010361.14	506.349	-0.0436058	0.0590424	-0.738551	0.46018	0.537152	FUZ	protein_coding
ENSG00000010379.16	14.2198	-0.941734	0.146838	-6.41342	1.42292e-10	8.42007e-10	SLC6A13	protein_coding
ENSG00000010404.18	503.66	-0.0173116	0.0761988	-0.22719	0.820276	0.857605	IDS	protein_coding
ENSG00000010438.17	126.272	1.84704	0.218414	8.45657	2.75349e-17	3.90419e-16	PRSS3	protein_coding
ENSG00000010539.12	482.954	0.196408	0.0380059	5.16785	2.36804e-07	9.16842e-07	ZNF200	protein_coding
ENSG00000010610.10	5327.2	-0.176406	0.0790618	-2.23124	0.025665	0.042978	CD4	protein_coding
ENSG00000010626.15	680.728	-0.344205	0.0804221	-4.27998	1.86913e-05	5.48599e-05	LRRC23	protein_coding
ENSG00000010671.16	668.658	-0.453229	0.0821956	-5.51403	3.507e-08	1.52076e-07	BTK	protein_coding
ENSG00000010704.18	1011.2	-0.0156348	0.0617626	-0.253143	0.800157	0.841476	HFE	protein_coding
ENSG00000010803.16	1653.68	-0.103678	0.0447985	-2.31432	0.0206502	0.0353233	SCMH1	protein_coding
ENSG00000010810.17	2120.68	-0.109508	0.0669003	-1.63688	0.101655	0.146666	FYN	protein_coding
ENSG00000010818.10	1966.08	0.0819535	0.053868	1.52138	0.128166	0.180203	HIVEP2	protein_coding
ENSG00000010932.17	163.675	0.0528106	0.118203	0.44678	0.655034	0.716461	FMO1	protein_coding
ENSG00000011007.12	3287.86	-0.135169	0.0404752	-3.33955	0.00083913	0.00187972	ELOA	protein_coding
ENSG00000011009.11	4290.36	0.0686851	0.0580223	1.18377	0.236503	0.307127	LYPLA2	protein_coding
ENSG00000011021.23	1015.16	-0.202365	0.0536813	-3.76975	0.000163413	0.000413332	CLCN6	protein_coding
ENSG00000011028.14	5882.9	-0.101622	0.0808924	-1.25627	0.20902	0.27615	MRC2	protein_coding
ENSG00000011052.21	0						NME1-NME2	protein_coding
ENSG00000011083.9	10.2322	-0.127955	0.11379	-1.12449	0.260806	0.333869	SLC6A7	protein_coding
ENSG00000011105.14	2382.59	-0.165353	0.0669683	-2.46913	0.0135443	0.0240638	TSPAN9	protein_coding
ENSG00000011114.15	1965.65	-0.0578299	0.0475949	-1.21504	0.224349	0.293379	BTBD7	protein_coding
ENSG00000011132.12	644.724	0.1034	0.0480993	2.14973	0.031577	0.0517993	APBA3	protein_coding
ENSG00000011143.19	801.02	0.0616294	0.0418516	1.47257	0.140867	0.195779	MKS1	protein_coding
ENSG00000011198.10	1445.42	0.053558	0.0442431	1.21054	0.226073	0.295328	ABHD5	protein_coding
ENSG00000011201.12	1591.3	-0.592513	0.10471	-5.65861	1.52608e-08	6.93586e-08	ANOS1	protein_coding
ENSG00000011243.18	1148.86	0.0151054	0.0458987	0.329103	0.742078	0.79218	AKAP8L	protein_coding
ENSG00000011258.16	1204.48	-0.0256861	0.0506863	-0.506766	0.612319	0.678186	MBTD1	protein_coding
ENSG00000011260.14	1823.54	0.376541	0.0400389	9.40438	5.23362e-21	1.20522e-19	UTP18	protein_coding
ENSG00000011275.19	2940.91	0.234901	0.0393978	5.96228	2.48739e-09	1.24928e-08	RNF216	protein_coding
ENSG00000011295.16	2222.67	-0.37652	0.0462222	-8.14586	3.76584e-16	4.6317e-15	TTC19	protein_coding
ENSG00000011304.22	12253.7	0.413706	0.0324253	12.7588	2.78571e-37	3.41329e-35	PTBP1	protein_coding
ENSG00000011332.19	34.4037	1.1767	0.113349	10.3813	3.01739e-25	1.24808e-23	DPF1	protein_coding
ENSG00000011347.10	3509.74	0.198427	0.129492	1.53236	0.125435	0.176762	SYT7	protein_coding
ENSG00000011376.12	1051.86	0.223388	0.0376527	5.93285	2.97713e-09	1.48117e-08	LARS2	protein_coding
ENSG00000011405.13	3003.28	-0.199919	0.0523006	-3.8225	0.000132106	0.000339531	PIK3C2A	protein_coding
ENSG00000011422.12	4354.86	0.552606	0.0902263	6.12467	9.08717e-10	4.84443e-09	PLAUR	protein_coding
ENSG00000011426.11	2292.73	1.86269	0.0882173	21.1148	5.82142e-99	6.78539e-96	ANLN	protein_coding
ENSG00000011451.21	2189.53	0.260912	0.0489809	5.3268	9.99569e-08	4.07885e-07	WIZ	protein_coding
ENSG00000011454.18	2758.02	-0.071589	0.0392666	-1.82315	0.0682802	0.103208	RABGAP1	protein_coding
ENSG00000011465.18	18751.3	-0.547278	0.09097	-6.01603	1.78747e-09	9.16581e-09	DCN	protein_coding
ENSG00000011478.13	758.104	0.00280645	0.0634459	0.0442337	0.964718	0.97311	QPCTL	protein_coding
ENSG00000011485.15	2490.73	0.194206	0.0435618	4.45817	8.26633e-06	2.55088e-05	PPP5C	protein_coding
ENSG00000011523.14	1186.05	-0.213002	0.0428776	-4.96767	6.77638e-07	2.4665e-06	CEP68	protein_coding
ENSG00000011566.15	2139.93	0.107992	0.0468922	2.30298	0.0212798	0.0363073	MAP4K3	protein_coding
ENSG00000011590.14	54.2777	-0.0618697	0.0906164	-0.682765	0.494755	0.570422	ZBTB32	protein_coding
ENSG00000011600.12	3734.08	-0.175864	0.0969676	-1.81363	0.069734	0.105196	TYROBP	protein_coding
ENSG00000011638.11	3085.61	-0.319938	0.07528	-4.24997	2.138e-05	6.20898e-05	TMEM159	protein_coding
ENSG00000011677.13	128.901	1.8564	0.30069	6.17378	6.66752e-10	3.60867e-09	GABRA3	protein_coding
ENSG00000012048.23	832.442	1.31211	0.0667054	19.6703	3.87612e-86	2.4817e-83	BRCA1	protein_coding
ENSG00000012061.16	1871.1	0.0882531	0.048929	1.8037	0.0712788	0.107213	ERCC1	protein_coding
ENSG00000012124.17	438.737	-0.85161	0.114551	-7.43436	1.05076e-13	9.38417e-13	CD22	protein_coding
ENSG00000012171.20	1845.91	-0.138348	0.130511	-1.06006	0.289119	0.364106	SEMA3B	protein_coding
ENSG00000012174.12	1342.07	0.180918	0.0474916	3.80949	0.000139255	0.000356413	MBTPS2	protein_coding
ENSG00000012211.13	626.691	0.342908	0.0562119	6.10027	1.05891e-09	5.60177e-09	PRICKLE3	protein_coding
ENSG00000012223.13	5959.49	-0.752822	0.178679	-4.21326	2.51714e-05	7.22375e-05	LTF	protein_coding
ENSG00000012232.9	2400.6	0.153118	0.0583335	2.62488	0.00866806	0.0160541	EXTL3	protein_coding
ENSG00000012504.15	22.8049	0.94336	0.267752	3.52325	0.000426286	0.00100358	NR1H4	protein_coding
ENSG00000012660.14	6406.36	0.252773	0.0523631	4.82732	1.38384e-06	4.79912e-06	ELOVL5	protein_coding
ENSG00000012779.11	2442.91	-0.132956	0.0902898	-1.47255	0.140872	0.195779	ALOX5	protein_coding
ENSG00000012817.16	910.911	-0.274682	0.313718	-0.875567	0.381265	0.459577	KDM5D	protein_coding
ENSG00000012822.16	3539.02	-0.521392	0.0493315	-10.5692	4.1423e-26	1.90011e-24	CALCOCO1	protein_coding
ENSG00000012963.15	1635.18	0.218157	0.0395939	5.50985	3.59131e-08	1.55509e-07	UBR7	protein_coding
ENSG00000012983.11	2130.29	0.0477967	0.0469792	1.0174	0.308963	0.385085	MAP4K5	protein_coding
ENSG00000013016.16	717.59	0.222788	0.0647758	3.43938	0.000583054	0.00134051	EHD3	protein_coding
ENSG00000013275.8	4626.65	0.47014	0.0528955	8.88809	6.2167e-19	1.08027e-17	PSMC4	protein_coding
ENSG00000013288.9	3964.29	-0.116706	0.0512377	-2.27774	0.022742	0.038546	MAN2B2	protein_coding
ENSG00000013293.6	2.33923	-0.61426	0.218248	-2.81451	0.00488516	0.00952272	SLC7A14	protein_coding
ENSG00000013297.12	186.998	0.331994	0.123995	2.67747	0.00741799	0.0139382	CLDN11	protein_coding
ENSG00000013306.16	8621.74	0.434219	0.0586939	7.39804	1.3821e-13	1.21336e-12	SLC25A39	protein_coding
ENSG00000013364.19	17679.3	-0.238469	0.0689783	-3.45717	0.000545889	0.00126208	MVP	protein_coding
ENSG00000013374.16	3798.65	0.132273	0.0384196	3.44285	0.000575613	0.00132517	NUB1	protein_coding
ENSG00000013375.16	1955.9	0.207112	0.0524534	3.9485	7.86437e-05	0.000209406	PGM3	protein_coding
ENSG00000013392.8	411.759	-0.118515	0.0507697	-2.33437	0.0195763	0.0336636	RWDD2A	protein_coding
ENSG00000013441.16	3313.04	-0.408041	0.0537256	-7.5949	3.08021e-14	2.94841e-13	CLK1	protein_coding
ENSG00000013503.10	542.593	0.0957726	0.0427909	2.23815	0.025211	0.0422832	POLR3B	protein_coding
ENSG00000013523.11	1287.21	-0.0174835	0.0471404	-0.37088	0.710727	0.765362	ANGEL1	protein_coding
ENSG00000013561.18	2148.21	-0.117706	0.043644	-2.69695	0.00699776	0.0132054	RNF14	protein_coding
ENSG00000013563.14	570.9	0.0770228	0.0554187	1.38983	0.16458	0.224446	DNASE1L1	protein_coding
ENSG00000013573.17	1265.76	0.725022	0.0724056	10.0133	1.33183e-23	4.35555e-22	DDX11	protein_coding
ENSG00000013583.10	1779.97	-0.0361252	0.0488825	-0.739021	0.459894	0.536953	HEBP1	protein_coding
ENSG00000013588.9	28615.4	-0.0932095	0.101092	-0.922024	0.356516	0.434549	GPRC5A	protein_coding
ENSG00000013619.14	372.827	0.132219	0.102732	1.28703	0.198084	0.263536	MAMLD1	protein_coding
ENSG00000013725.14	747.292	-0.161541	0.08937	-1.80756	0.0706755	0.106425	CD6	protein_coding
ENSG00000013810.20	2529.09	1.25576	0.0588214	21.3487	4.01062e-101	6.28671e-98	TACC3	protein_coding
ENSG00000014123.10	2081.44	-0.128428	0.0385787	-3.32899	0.000871603	0.00194699	UFL1	protein_coding
ENSG00000014138.9	252.667	0.557187	0.058507	9.52343	1.67553e-21	4.17121e-20	POLA2	protein_coding
ENSG00000014164.7	1620.11	0.335556	0.0567118	5.91687	3.28124e-09	1.62411e-08	ZC3H3	protein_coding
ENSG00000014216.16	13647.9	0.193038	0.0539293	3.57947	0.000344294	0.000823516	CAPN1	protein_coding
ENSG00000014257.16	368.129	-0.156805	0.0819892	-1.9125	0.0558119	0.0862958	ACP3	protein_coding
ENSG00000014641.21	5217.04	0.245493	0.0425791	5.76558	8.13797e-09	3.82244e-08	MDH1	protein_coding
ENSG00000014824.14	3719.18	-0.0702606	0.0413132	-1.70068	0.0890026	0.130437	SLC30A9	protein_coding
ENSG00000014914.21	1338.51	0.353066	0.0908181	3.88762	0.000101233	0.000264657	MTMR11	protein_coding
ENSG00000014919.13	1585.22	-0.00667323	0.0425713	-0.156754	0.875439	0.902172	COX15	protein_coding
ENSG00000015133.19	2832.83	-0.0137755	0.0649595	-0.212062	0.832059	0.867437	CCDC88C	protein_coding
ENSG00000015153.15	740.346	-0.141181	0.0547492	-2.57869	0.00991751	0.0181326	YAF2	protein_coding
ENSG00000015171.20	3933.07	-0.198796	0.0406315	-4.89264	9.94907e-07	3.52616e-06	ZMYND11	protein_coding
ENSG00000015285.11	803.752	-0.155741	0.0785351	-1.98308	0.0473585	0.0745386	WAS	protein_coding
ENSG00000015413.9	139.687	-0.0499125	0.138673	-0.35993	0.7189	0.772516	DPEP1	protein_coding
ENSG00000015475.19	1545.76	0.415065	0.0657282	6.31487	2.70386e-10	1.54373e-09	BID	protein_coding
ENSG00000015479.20	187.665	-1.50042	0.119939	-12.5099	6.59108e-36	7.49043e-34	MATR3	protein_coding
ENSG00000015520.15	173.227	0.444746	0.206826	2.15034	0.0315282	0.0517272	NPC1L1	protein_coding
ENSG00000015532.10	2294.11	0.0781555	0.0489127	1.59786	0.110074	0.15747	XYLT2	protein_coding
ENSG00000015568.13	2.87359	-0.397498	0.20049	-1.98264	0.047408	0.0746088	RGPD5	protein_coding
ENSG00000015592.16	1.20536	0.108196	0.218074	0.496143	0.619794	0.684813	STMN4	protein_coding
ENSG00000015676.18	4991.06	0.135176	0.0435724	3.10233	0.00192001	0.00404467	NUDCD3	protein_coding
ENSG00000016082.15	43.2786	-0.831427	0.283508	-2.93265	0.00336087	0.00675563	ISL1	protein_coding
ENSG00000016391.11	807.07	-0.142259	0.0858533	-1.657	0.0975198	0.141446	CHDH	protein_coding
ENSG00000016402.13	430.644	-0.113643	0.124612	-0.911973	0.361783	0.440095	IL20RA	protein_coding
ENSG00000016490.16	6.14608	1.02593	0.360327	2.84721	0.00441039	0.00866936	CLCA1	protein_coding
ENSG00000016602.9	8.57921	-0.433993	0.206443	-2.10224	0.0355323	0.0575982	CLCA4	protein_coding
ENSG00000016864.18	2122.75	-0.106624	0.0304357	-3.50326	0.000459606	0.00107512	GLT8D1	protein_coding
ENSG00000017260.20	5842.46	0.303505	0.0499246	6.07927	1.20731e-09	6.33665e-09	ATP2C1	protein_coding
ENSG00000017427.17	110.513	-0.311472	0.113873	-2.73527	0.00623295	0.0118869	IGF1	protein_coding
ENSG00000017483.15	902.437	0.0141349	0.102008	0.138566	0.889793	0.91396	SLC38A5	protein_coding
ENSG00000017797.13	4045.92	0.295291	0.0454915	6.49112	8.52019e-11	5.19601e-10	RALBP1	protein_coding
ENSG00000018189.13	2228.5	-0.490233	0.0550084	-8.91196	5.0138e-19	8.86492e-18	RUFY3	protein_coding
ENSG00000018236.15	496.517	0.8309	0.167797	4.9518	7.35291e-07	2.65762e-06	CNTN1	protein_coding
ENSG00000018280.17	1582.47	-0.0816103	0.096172	-0.848587	0.396111	0.474228	SLC11A1	protein_coding
ENSG00000018408.15	4150.82	-0.0523256	0.0616353	-0.848956	0.395906	0.474057	WWTR1	protein_coding
ENSG00000018510.17	2948.76	0.298804	0.0427199	6.99449	2.66232e-12	1.9961e-11	AGPS	protein_coding
ENSG00000018607.7	1.05813	0.63135	0.236276	2.67208	0.00753823	0.014139	ZNF806	transcribed_unprocessed_pseudogene
ENSG00000018610.15	1154.71	0.15852	0.0362117	4.37758	1.20002e-05	3.61934e-05	CXorf56	protein_coding
ENSG00000018625.15	107.809	-1.48511	0.122734	-12.1002	1.05377e-33	1.00214e-31	ATP1A2	protein_coding
ENSG00000018699.13	994.365	0.313308	0.039433	7.94533	1.93674e-15	2.16049e-14	TTC27	protein_coding
ENSG00000018869.17	65.0567	-0.223238	0.0720973	-3.09634	0.00195923	0.00411928	ZNF582	protein_coding
ENSG00000019102.12	1281.46	-1.35004	0.157012	-8.59835	8.08701e-18	1.22214e-16	VSIG2	protein_coding
ENSG00000019144.19	2741.01	-0.085015	0.0585557	-1.45187	0.146539	0.202689	PHLDB1	protein_coding
ENSG00000019169.10	2798.99	-0.238676	0.147149	-1.62201	0.104802	0.150752	MARCO	protein_coding
ENSG00000019186.10	4767.54	0.830471	0.200338	4.14535	3.39292e-05	9.56025e-05	CYP24A1	protein_coding
ENSG00000019485.13	472.047	-0.199193	0.0594818	-3.34881	0.00081158	0.00182277	PRDM11	protein_coding
ENSG00000019505.8	832.718	0.938522	0.2577	3.64191	0.000270622	0.000658739	SYT13	protein_coding
ENSG00000019549.13	581.282	0.609868	0.113829	5.35776	8.42597e-08	3.46977e-07	SNAI2	protein_coding
ENSG00000019582.15	181677	-0.555239	0.0923409	-6.01292	1.82212e-09	9.32873e-09	CD74	protein_coding
ENSG00000019991.18	667.787	-0.452056	0.105363	-4.29049	1.78282e-05	5.24927e-05	HGF	protein_coding
ENSG00000019995.6	578.929	0.0533865	0.0473378	1.12778	0.259414	0.332382	ZRANB1	protein_coding
ENSG00000020129.16	1784.35	-0.0567533	0.0504617	-1.12468	0.260724	0.3338	NCDN	protein_coding
ENSG00000020181.18	1172.78	-0.098462	0.0784038	-1.25583	0.209177	0.276314	ADGRA2	protein_coding
ENSG00000020219.9	0.917703	-0.402955	0.185979	-2.16667	0.0302598	0.0498659	CCT8L1P	processed_pseudogene
ENSG00000020256.20	934.305	0.324987	0.0401634	8.09161	5.88796e-16	7.02506e-15	ZFP64	protein_coding
ENSG00000020426.11	607.528	0.126824	0.0482883	2.62639	0.00862965	0.0159908	MNAT1	protein_coding
ENSG00000020577.14	1431.86	-0.0275748	0.088871	-0.310279	0.756348	0.804617	SAMD4A	protein_coding
ENSG00000020633.19	962.866	-0.0993939	0.0841153	-1.18164	0.237349	0.30797	RUNX3	protein_coding
ENSG00000020922.13	1346.45	0.116196	0.0423173	2.74583	0.00603583	0.0115435	MRE11	protein_coding
ENSG00000021300.14	1800.2	-0.0644799	0.1017	-0.634023	0.526066	0.599908	PLEKHB1	protein_coding
ENSG00000021355.13	10653.4	0.120031	0.0759261	1.58089	0.113902	0.162338	SERPINB1	protein_coding
ENSG00000021461.17	2.4909	-0.5078	0.154336	-3.29023	0.00100107	0.00221401	CYP3A43	protein_coding
ENSG00000021488.13	51.8382	1.0167	0.182641	5.56662	2.59724e-08	1.14604e-07	SLC7A9	protein_coding
ENSG00000021574.13	1480.54	0.213926	0.0453712	4.71503	2.41675e-06	8.10122e-06	SPAST	protein_coding
ENSG00000021645.20	389.673	-0.50685	0.124995	-4.05495	5.0145e-05	0.000137579	NRXN3	protein_coding
ENSG00000021762.20	1632.92	0.05559	0.0842012	0.660204	0.509123	0.584068	OSBPL5	protein_coding
ENSG00000021776.11	2419.44	0.0242251	0.0421873	0.574227	0.565814	0.636669	AQR	protein_coding
ENSG00000021826.17	11781.1	1.07973	0.275779	3.91518	9.03356e-05	0.00023807	CPS1	protein_coding
ENSG00000021852.13	102.111	0.0173528	0.214749	0.0808051	0.935597	0.950028	C8B	protein_coding
ENSG00000022267.19	1613.76	-1.00958	0.106884	-9.4455	3.53709e-21	8.37008e-20	FHL1	protein_coding
ENSG00000022277.13	3021.09	0.0969674	0.0377734	2.56708	0.0102558	0.0186925	RTF2	protein_coding
ENSG00000022355.18	1.0659	0.728515	0.383779	1.89827	0.0576607	0.088795	GABRA1	protein_coding
ENSG00000022556.16	1308.46	0.428015	0.179248	2.38783	0.016948	0.0294989	NLRP2	protein_coding
ENSG00000022567.10	2321.29	0.243894	0.0853447	2.85776	0.00426648	0.00841266	SLC45A4	protein_coding
ENSG00000022840.16	7718.5	0.0722921	0.0355666	2.03259	0.0420945	0.0670849	RNF10	protein_coding
ENSG00000022976.15	387.288	0.00672238	0.0485483	0.138468	0.889871	0.913986	ZNF839	protein_coding
ENSG00000023041.11	1918.63	0.0290846	0.0362821	0.801625	0.42277	0.500607	ZDHHC6	protein_coding
ENSG00000023171.18	794.428	0.864898	0.149227	5.79586	6.79715e-09	3.22902e-08	GRAMD1B	protein_coding
ENSG00000023191.17	7983.18	-0.148686	0.0508624	-2.9233	0.00346347	0.00694557	RNH1	protein_coding
ENSG00000023228.14	4282.25	0.189689	0.0426799	4.44445	8.81156e-06	2.70865e-05	NDUFS1	protein_coding
ENSG00000023287.13	3456.55	6.29314e-05	0.0517242	0.00121667	0.999029	0.999315	RB1CC1	protein_coding
ENSG00000023318.8	3944.28	-0.0582117	0.0389364	-1.49505	0.134903	0.188515	ERP44	protein_coding
ENSG00000023330.15	3496.54	-0.000324128	0.0476517	-0.00680202	0.994573	0.99626	ALAS1	protein_coding
ENSG00000023445.16	5065.62	0.506951	0.113102	4.48223	7.38656e-06	2.29576e-05	BIRC3	protein_coding
ENSG00000023516.9	2620.37	-0.249331	0.054381	-4.58489	4.54223e-06	1.45481e-05	AKAP11	protein_coding
ENSG00000023572.10	825.147	-0.0585777	0.0412719	-1.41931	0.155808	0.213812	GLRX2	protein_coding
ENSG00000023608.5	447.527	0.275698	0.0564924	4.88027	1.05941e-06	3.7393e-06	SNAPC1	protein_coding
ENSG00000023697.13	2244.3	0.45693	0.0633977	7.20736	5.70486e-13	4.65336e-12	DERA	protein_coding
ENSG00000023734.11	5405.77	0.658272	0.0552195	11.921	9.19832e-33	8.15083e-31	STRAP	protein_coding
ENSG00000023839.12	1116.25	2.39003	0.219138	10.9065	1.07282e-27	5.88277e-26	ABCC2	protein_coding
ENSG00000023892.11	1279.73	-0.114636	0.0579466	-1.9783	0.0478946	0.0752814	DEF6	protein_coding
ENSG00000023902.14	2376.8	0.145183	0.0704759	2.06004	0.0393949	0.0632037	PLEKHO1	protein_coding
ENSG00000023909.10	2724.64	0.655489	0.097183	6.74489	1.53139e-11	1.03239e-10	GCLM	protein_coding
ENSG00000024048.11	2832.85	-0.152821	0.0406894	-3.75579	0.000172793	0.00043505	UBR2	protein_coding
ENSG00000024422.12	7225.46	-0.167401	0.0819929	-2.04165	0.0411863	0.065792	EHD2	protein_coding
ENSG00000024526.17	483.202	1.70172	0.094672	17.975	3.06138e-72	1.25373e-69	DEPDC1	protein_coding
ENSG00000024862.18	1121.16	-0.440822	0.052878	-8.33659	7.6466e-17	1.02931e-15	CCDC28A	protein_coding
ENSG00000025039.15	1372.93	0.111851	0.0874885	1.27846	0.201087	0.267023	RRAGD	protein_coding
ENSG00000025156.13	646.253	0.136768	0.0434602	3.14696	0.00164977	0.00351759	HSF2	protein_coding
ENSG00000025293.17	2412.16	0.111269	0.0387796	2.86927	0.00411423	0.00813504	PHF20	protein_coding
ENSG00000025423.11	1125.16	-1.57672	0.136635	-11.5397	8.32012e-31	6.27224e-29	HSD17B6	protein_coding
ENSG00000025434.19	1490.97	-0.00200249	0.0644156	-0.031087	0.9752	0.981484	NR1H3	protein_coding
ENSG00000025708.14	5631.55	0.27414	0.0737182	3.71876	0.000200206	0.000498655	TYMP	protein_coding
ENSG00000025770.19	2097.04	0.241814	0.0524973	4.60623	4.1004e-06	1.32346e-05	NCAPH2	protein_coding
ENSG00000025772.8	1937.83	0.410522	0.0515081	7.97005	1.58612e-15	1.79001e-14	TOMM34	protein_coding
ENSG00000025796.14	4726.5	-0.0373134	0.0400818	-0.930931	0.351889	0.429889	SEC63	protein_coding
ENSG00000025800.14	4066.96	0.108365	0.0381756	2.83859	0.00453127	0.00888776	KPNA6	protein_coding
ENSG00000026025.16	19431.9	-0.117716	0.0746509	-1.57689	0.114821	0.163474	VIM	protein_coding
ENSG00000026036.22	120.223	-0.0759714	0.102155	-0.743685	0.457067	0.534232	RTEL1-TNFRSF6B	protein_coding
ENSG00000026103.22	1169.48	-0.0909975	0.087852	-1.0358	0.300293	0.375981	FAS	protein_coding
ENSG00000026297.16	1680.53	-0.246878	0.0756608	-3.26296	0.00110256	0.00242115	RNASET2	protein_coding
ENSG00000026508.20	15573.8	-0.0901168	0.0801683	-1.1241	0.260973	0.334064	CD44	protein_coding
ENSG00000026559.14	23.1848	1.40242	0.160791	8.72201	2.73306e-18	4.36387e-17	KCNG1	protein_coding
ENSG00000026652.15	464.24	-0.108492	0.0808715	-1.34153	0.179748	0.242305	AGPAT4	protein_coding
ENSG00000026751.17	2332	-0.0984863	0.109669	-0.89803	0.369169	0.447476	SLAMF7	protein_coding
ENSG00000026950.17	2741.31	-0.123185	0.0603487	-2.04122	0.0412294	0.0658535	BTN3A1	protein_coding
ENSG00000027001.10	771.44	-0.0922792	0.0514221	-1.79454	0.0727266	0.109156	MIPEP	protein_coding
ENSG00000027075.15	1439.14	-0.152057	0.0503257	-3.02146	0.0025156	0.00517533	PRKCH	protein_coding
ENSG00000027644.5	7.33233	0.337814	0.157267	2.14803	0.0317114	0.051981	INSRR	protein_coding
ENSG00000027697.15	5748.44	-0.267192	0.0619484	-4.31314	1.60951e-05	4.76926e-05	IFNGR1	protein_coding
ENSG00000027847.14	1531.71	-0.0452266	0.0506388	-0.893122	0.371792	0.450057	B4GALT7	protein_coding
ENSG00000027869.12	350.08	0.539686	0.0806185	6.69432	2.1667e-11	1.4291e-10	SH2D2A	protein_coding
ENSG00000028116.18	698.221	0.417234	0.0475648	8.77192	1.75649e-18	2.8801e-17	VRK2	protein_coding
ENSG00000028137.19	3099.78	-0.133923	0.0690278	-1.94013	0.0523639	0.0814968	TNFRSF1B	protein_coding
ENSG00000028203.18	4401.66	0.0749719	0.0431069	1.73921	0.0819984	0.121314	VEZT	protein_coding
ENSG00000028277.21	631.475	-0.225671	0.0902781	-2.49973	0.0124289	0.0222473	POU2F2	protein_coding
ENSG00000028310.18	2518.54	0.325085	0.053402	6.0875	1.14687e-09	6.03896e-09	BRD9	protein_coding
ENSG00000028528.15	5062.3	-0.321566	0.0332722	-9.66468	4.25939e-22	1.15115e-20	SNX1	protein_coding
ENSG00000028839.10	505.469	0.131644	0.0519495	2.53407	0.0112746	0.0203624	TBPL1	protein_coding
ENSG00000029153.14	1741.88	1.40245	0.117276	11.9585	5.86042e-33	5.24415e-31	ARNTL2	protein_coding
ENSG00000029363.17	5173.29	-0.0575475	0.0360176	-1.59776	0.110096	0.15749	BCLAF1	protein_coding
ENSG00000029364.12	4601.03	0.0494611	0.03888	1.27215	0.20332	0.269611	SLC39A9	protein_coding
ENSG00000029534.21	132.626	0.389946	0.141212	2.76142	0.005755	0.0110494	ANK1	protein_coding
ENSG00000029559.7	98.6959	0.0562323	0.198448	0.28336	0.776901	0.821999	IBSP	protein_coding
ENSG00000029639.11	423.938	-0.0293562	0.0493827	-0.594464	0.552202	0.624071	TFB1M	protein_coding
ENSG00000029725.17	1481.2	-0.0780569	0.038158	-2.04563	0.0407932	0.0652422	RABEP1	protein_coding
ENSG00000029993.15	14359.6	0.419108	0.114461	3.66159	0.000250655	0.000613454	HMGB3	protein_coding
ENSG00000030066.13	3049.54	0.177137	0.0441212	4.01479	5.94996e-05	0.000161313	NUP160	protein_coding
ENSG00000030110.13	1391.91	0.197628	0.0583677	3.38591	0.000709417	0.00160785	BAK1	protein_coding
ENSG00000030304.14	43.1019	-1.57991	0.143872	-10.9814	4.69837e-28	2.6933e-26	MUSK	protein_coding
ENSG00000030419.16	1039.83	-0.401146	0.0778381	-5.1536	2.55538e-07	9.85933e-07	IKZF2	protein_coding
ENSG00000030582.18	29696.5	-0.015173	0.0613624	-0.247269	0.8047	0.845117	GRN	protein_coding
ENSG00000031003.10	1059.19	-0.511495	0.0530817	-9.63599	5.63464e-22	1.49789e-20	FAM13B	protein_coding
ENSG00000031081.11	1853.11	-0.583635	0.0774417	-7.53645	4.82943e-14	4.50054e-13	ARHGAP31	protein_coding
ENSG00000031691.7	345.121	0.516025	0.061416	8.40213	4.38457e-17	6.0637e-16	CENPQ	protein_coding
ENSG00000031698.13	6261.3	0.0268396	0.0423757	0.633373	0.52649	0.600296	SARS1	protein_coding
ENSG00000031823.14	2449.52	0.00988684	0.0340516	0.290349	0.771549	0.817593	RANBP3	protein_coding
ENSG00000032219.19	1213.61	-0.375677	0.0456542	-8.22874	1.89199e-16	2.41386e-15	ARID4A	protein_coding
ENSG00000032389.13	1428.81	0.423837	0.0461739	9.17916	4.34486e-20	8.80164e-19	EIPR1	protein_coding
ENSG00000032444.17	2986.52	0.0798064	0.0550531	1.44963	0.147163	0.203409	PNPLA6	protein_coding
ENSG00000032742.18	583.023	-0.334502	0.0480151	-6.96661	3.24675e-12	2.40532e-11	IFT88	protein_coding
ENSG00000033011.13	1072.9	-0.123909	0.0494862	-2.50391	0.0122828	0.0220101	ALG1	protein_coding
ENSG00000033030.15	1371.9	0.163074	0.0337743	4.82833	1.37682e-06	4.77549e-06	ZCCHC8	protein_coding
ENSG00000033050.9	854.938	0.328332	0.0447379	7.33902	2.15166e-13	1.84792e-12	ABCF2	protein_coding
ENSG00000033100.16	4387.83	0.170827	0.0512379	3.334	0.000856058	0.0019149	CHPF2	protein_coding
ENSG00000033122.21	41.4549	-0.268825	0.0978536	-2.74722	0.00601035	0.0114996	LRRC7	protein_coding
ENSG00000033170.17	3140.46	-0.0305366	0.074207	-0.411506	0.680701	0.739228	FUT8	protein_coding
ENSG00000033178.13	2628.5	0.298348	0.0544642	5.47786	4.30492e-08	1.84303e-07	UBA6	protein_coding
ENSG00000033327.13	2096.01	-0.0100734	0.0683682	-0.14734	0.882864	0.908238	GAB2	protein_coding
ENSG00000033627.17	3383.83	-0.175338	0.0490878	-3.57192	0.000354369	0.000845611	ATP6V0A1	protein_coding
ENSG00000033800.14	1543.51	-0.19266	0.0415374	-4.63822	3.51416e-06	1.14703e-05	PIAS1	protein_coding
ENSG00000033867.16	1295.63	-0.225796	0.0790043	-2.85802	0.004263	0.00840617	SLC4A7	protein_coding
ENSG00000034053.14	929.544	0.0529529	0.120857	0.438146	0.661281	0.721775	APBA2	protein_coding
ENSG00000034152.19	3070.66	0.0384639	0.0547543	0.702482	0.482379	0.558617	MAP2K3	protein_coding
ENSG00000034239.11	213.089	-1.32218	0.185104	-7.14289	9.1392e-13	7.26057e-12	EFCAB1	protein_coding
ENSG00000034510.6	66894.3	0.301993	0.0766387	3.94047	8.13214e-05	0.000215954	TMSB10	protein_coding
ENSG00000034533.12	321.887	-0.0435919	0.0380416	-1.1459	0.251837	0.324247	ASTE1	protein_coding
ENSG00000034677.13	4793.26	-0.159293	0.0740781	-2.15034	0.031528	0.0517272	RNF19A	protein_coding
ENSG00000034693.15	510.14	0.0180295	0.0509328	0.353985	0.72335	0.776239	PEX3	protein_coding
ENSG00000034713.8	3552.32	-0.250549	0.0478396	-5.23727	1.62966e-07	6.45811e-07	GABARAPL2	protein_coding
ENSG00000034971.17	7.74268	-1.66166	0.170337	-9.75512	1.754e-22	4.98957e-21	MYOC	protein_coding
ENSG00000035115.22	3011.83	-0.24667	0.0591561	-4.16981	3.04847e-05	8.64596e-05	SH3YL1	protein_coding
ENSG00000035141.8	2139.82	0.478148	0.0422951	11.3051	1.23861e-29	8.34141e-28	FAM136A	protein_coding
ENSG00000035403.18	7321.15	0.23313	0.058142	4.00966	6.08059e-05	0.000164629	VCL	protein_coding
ENSG00000035499.13	373.564	1.60653	0.0895542	17.9392	5.82785e-72	2.34445e-69	DEPDC1B	protein_coding
ENSG00000035664.11	919.707	-1.00284	0.083374	-12.0282	2.52606e-33	2.33869e-31	DAPK2	protein_coding
ENSG00000035681.9	1614.77	0.0440805	0.0420541	1.04819	0.294553	0.369751	NSMAF	protein_coding
ENSG00000035687.10	3028.41	0.0725971	0.041213	1.76151	0.0781525	0.116393	ADSS2	protein_coding
ENSG00000035720.8	86.2421	-0.882404	0.103653	-8.51308	1.69379e-17	2.45916e-16	STAP1	protein_coding
ENSG00000035862.12	12119.6	0.204985	0.0785766	2.60873	0.00908787	0.0167525	TIMP2	protein_coding
ENSG00000035928.16	2792.78	0.177423	0.041399	4.28568	1.82182e-05	5.35508e-05	RFC1	protein_coding
ENSG00000036054.13	1977.65	0.0498609	0.0429944	1.15971	0.246167	0.317797	TBC1D23	protein_coding
ENSG00000036257.13	2654.02	0.0594108	0.0376177	1.57933	0.11426	0.162812	CUL3	protein_coding
ENSG00000036448.10	80.9715	-0.667106	0.101332	-6.5834	4.59815e-11	2.90471e-10	MYOM2	protein_coding
ENSG00000036473.8	3.83911	-1.39646	0.202143	-6.90828	4.90579e-12	3.53868e-11	OTC	protein_coding
ENSG00000036530.9	56.4514	-0.436048	0.0976548	-4.4652	7.99943e-06	2.47508e-05	CYP46A1	protein_coding
ENSG00000036549.13	1879.05	0.077944	0.0473621	1.6457	0.0998249	0.144365	ZZZ3	protein_coding
ENSG00000036565.15	7.97795	-0.355642	0.164389	-2.16341	0.0305094	0.050235	SLC18A1	protein_coding
ENSG00000036672.16	186.588	-0.310461	0.110016	-2.82196	0.00477316	0.00932198	USP2	protein_coding
ENSG00000036828.17	54.43	-1.99045	0.2392	-8.32125	8.70408e-17	1.16169e-15	CASR	protein_coding
ENSG00000037042.9	799.972	0.0939215	0.0600116	1.56505	0.11757	0.16698	TUBG2	protein_coding
ENSG00000037241.7	771.385	0.163992	0.0631666	2.59618	0.00942656	0.0173192	RPL26L1	protein_coding
ENSG00000037280.16	941.8	-0.061589	0.0787456	-0.782127	0.43414	0.511923	FLT4	protein_coding
ENSG00000037474.15	4363.55	0.574316	0.0501431	11.4535	2.25741e-30	1.64451e-28	NSUN2	protein_coding
ENSG00000037637.11	1460.84	-0.0542673	0.0292628	-1.85448	0.0636701	0.097027	FBXO42	protein_coding
ENSG00000037749.12	811.853	0.0254395	0.0598945	0.424738	0.671028	0.730677	MFAP3	protein_coding
ENSG00000037757.14	388.989	-0.132692	0.0524726	-2.5288	0.0114454	0.0206438	MRI1	protein_coding
ENSG00000037897.17	919.374	0.438171	0.0711768	6.1561	7.4559e-10	4.01196e-09	METTL1	protein_coding
ENSG00000037965.6	58.929	0.811321	0.181771	4.46342	8.06614e-06	2.49351e-05	HOXC8	protein_coding
ENSG00000038002.9	1785.12	-0.428692	0.0754324	-5.68312	1.3226e-08	6.05649e-08	AGA	protein_coding
ENSG00000038210.14	2485.1	-0.0434748	0.054047	-0.804388	0.421173	0.498962	PI4K2B	protein_coding
ENSG00000038219.13	2744.8	-0.0232832	0.0548344	-0.424608	0.671122	0.730728	BOD1L1	protein_coding
ENSG00000038274.17	3891.47	-0.247324	0.0478819	-5.1653	2.40053e-07	9.28709e-07	MAT2B	protein_coding
ENSG00000038295.8	140.071	-0.131962	0.104133	-1.26724	0.205068	0.271596	TLL1	protein_coding
ENSG00000038358.15	1739.57	0.196217	0.0470234	4.17275	3.00951e-05	8.54132e-05	EDC4	protein_coding
ENSG00000038382.20	6776.02	0.448429	0.0670888	6.6841	2.32342e-11	1.52649e-10	TRIO	protein_coding
ENSG00000038427.16	11253.2	0.236357	0.114195	2.06978	0.0384733	0.0618846	VCAN	protein_coding
ENSG00000038532.16	2151.18	-0.172194	0.0458054	-3.75926	0.000170419	0.000429668	CLEC16A	protein_coding
ENSG00000038945.15	3004.07	-0.0855035	0.105617	-0.809562	0.418192	0.496025	MSR1	protein_coding
ENSG00000039068.19	20100	0.112587	0.0661455	1.70212	0.0887334	0.130071	CDH1	protein_coding
ENSG00000039123.16	2706.72	0.00894087	0.0448511	0.199346	0.841992	0.875624	MTREX	protein_coding
ENSG00000039139.9	1680.65	-0.547817	0.111943	-4.89373	9.89404e-07	3.50857e-06	DNAH5	protein_coding
ENSG00000039319.17	1545.8	-0.250481	0.0573247	-4.36951	1.24527e-05	3.74684e-05	ZFYVE16	protein_coding
ENSG00000039523.20	1844.42	0.125726	0.0639905	1.96476	0.0494415	0.0774096	RIPOR1	protein_coding
ENSG00000039537.14	188.625	-1.69559	0.183266	-9.25207	2.2018e-20	4.64453e-19	C6	protein_coding
ENSG00000039560.14	6923.72	0.0688303	0.0730938	0.941671	0.346361	0.424402	RAI14	protein_coding
ENSG00000039600.11	42.4027	0.741411	0.154808	4.78923	1.67421e-06	5.74082e-06	SOX30	protein_coding
ENSG00000039650.12	1519.65	0.205599	0.0500799	4.10542	4.03573e-05	0.000112474	PNKP	protein_coding
ENSG00000039987.7	1.72059	0.493005	0.195746	2.5186	0.0117822	0.0211974	BEST2	protein_coding
ENSG00000040199.18	458.035	0.125075	0.0579039	2.16005	0.030769	0.0506114	PHLPP2	protein_coding
ENSG00000040275.17	589.094	0.771424	0.0543366	14.1972	9.54119e-46	1.73489e-43	SPDL1	protein_coding
ENSG00000040341.18	2628.79	-0.0092887	0.0597794	-0.155383	0.87652	0.903103	STAU2	protein_coding
ENSG00000040487.13	936.642	0.116484	0.0538734	2.16218	0.0306046	0.0503686	SLC66A1	protein_coding
ENSG00000040531.16	1008.85	-0.153491	0.0456157	-3.36488	0.000765764	0.00172644	CTNS	protein_coding
ENSG00000040608.14	350.34	0.205176	0.0911327	2.2514	0.0243601	0.0410088	RTN4R	protein_coding
ENSG00000040633.13	1781	0.0218588	0.0449118	0.486704	0.626468	0.690827	PHF23	protein_coding
ENSG00000040731.10	8.65188	-0.0902436	0.194232	-0.464619	0.642205	0.705238	CDH10	protein_coding
ENSG00000040933.16	2017.12	-0.140307	0.0417728	-3.35881	0.000782802	0.00176214	INPP4A	protein_coding
ENSG00000041353.10	2597.72	-0.0359377	0.117803	-0.305067	0.760315	0.808156	RAB27B	protein_coding
ENSG00000041357.16	5524.5	0.222542	0.0514182	4.32808	1.50415e-05	4.473e-05	PSMA4	protein_coding
ENSG00000041515.16	100.492	0.40867	0.148953	2.74362	0.00607658	0.0116141	MYO16	protein_coding
ENSG00000041802.11	2107.36	0.50538	0.0456453	11.0719	1.7175e-28	1.03546e-26	LSG1	protein_coding
ENSG00000041880.14	1323.58	-0.22774	0.0551754	-4.12757	3.66623e-05	0.000102762	PARP3	protein_coding
ENSG00000041982.16	15967.2	0.18276	0.137723	1.32701	0.184504	0.247805	TNC	protein_coding
ENSG00000041988.15	619.326	-0.09049	0.0528901	-1.71091	0.0870984	0.127988	THAP3	protein_coding
ENSG00000042062.13	133.037	0.313204	0.0918263	3.41084	0.000647642	0.00147846	RIPOR3	protein_coding
ENSG00000042088.14	753.79	0.615316	0.0628303	9.7933	1.20307e-22	3.50572e-21	TDP1	protein_coding
ENSG00000042286.15	1549.46	0.238094	0.0729313	3.26463	0.00109609	0.00240844	AIFM2	protein_coding
ENSG00000042304.12	1.00075	0.614473	0.246806	2.4897	0.0127852	0.0228329	C2orf83	protein_coding
ENSG00000042317.17	410.66	-0.199891	0.0483611	-4.13331	3.57578e-05	0.0001004	SPATA7	protein_coding
ENSG00000042429.12	252.33	-0.439617	0.0584231	-7.5247	5.28402e-14	4.89707e-13	MED17	protein_coding
ENSG00000042445.14	3339.26	-0.179379	0.0569724	-3.14853	0.00164095	0.00350012	RETSAT	protein_coding
ENSG00000042493.16	10593.1	0.112917	0.0752921	1.49972	0.133688	0.186984	CAPG	protein_coding
ENSG00000042753.12	3202.75	0.377578	0.0540831	6.98143	2.92196e-12	2.17677e-11	AP2S1	protein_coding
ENSG00000042781.14	12.0186	-0.830233	0.133269	-6.22976	4.67151e-10	2.58154e-09	USH2A	protein_coding
ENSG00000042813.8	1.44576	-1.29599	0.219177	-5.913	3.35932e-09	1.66074e-08	ZPBP	protein_coding
ENSG00000042832.12	56.4329	0.243867	0.121236	2.0115	0.0442728	0.0702193	TG	protein_coding
ENSG00000042980.13	1849.37	-0.482775	0.10713	-4.50642	6.59294e-06	2.06492e-05	ADAM28	protein_coding
ENSG00000043039.7	515.708	0.117311	0.149975	0.782201	0.434096	0.51191	BARX2	protein_coding
ENSG00000043093.15	1850.78	0.260957	0.0507718	5.1398	2.75025e-07	1.05637e-06	DCUN1D1	protein_coding
ENSG00000043143.20	2874.33	-0.193168	0.0596226	-3.23984	0.00119597	0.00261188	JADE2	protein_coding
ENSG00000043355.12	91.5175	1.26695	0.223712	5.66331	1.48481e-08	6.75842e-08	ZIC2	protein_coding
ENSG00000043462.13	1794.18	-0.0244807	0.0773339	-0.316558	0.751579	0.800386	LCP2	protein_coding
ENSG00000043514.17	1147.13	0.151634	0.0538667	2.81498	0.00487809	0.00950933	TRIT1	protein_coding
ENSG00000043591.6	178.007	-0.861336	0.146642	-5.87374	4.26061e-09	2.081e-08	ADRB1	protein_coding
ENSG00000044012.4	5.01595	1.05022	0.371355	2.82808	0.00468276	0.00916392	GUCA2B	protein_coding
ENSG00000044090.10	2467.81	0.156443	0.0537062	2.91293	0.0035805	0.00716478	CUL7	protein_coding
ENSG00000044115.21	23267.1	-0.0239372	0.0452858	-0.52858	0.597097	0.664728	CTNNA1	protein_coding
ENSG00000044446.12	883.503	-0.0362637	0.047368	-0.765574	0.44393	0.521572	PHKA2	protein_coding
ENSG00000044459.15	345.643	0.224942	0.0846008	2.65886	0.00784052	0.0146516	CNTLN	protein_coding
ENSG00000044524.11	390.571	-0.96508	0.136826	-7.05336	1.74643e-12	1.3363e-11	EPHA3	protein_coding
ENSG00000044574.8	45726.9	0.0550237	0.0516728	1.06485	0.286945	0.361809	HSPA5	protein_coding
ENSG00000046604.13	9518.73	0.682956	0.0838098	8.14889	3.67294e-16	4.52111e-15	DSG2	protein_coding
ENSG00000046647.13	687.122	-0.299306	0.0449694	-6.65577	2.81817e-11	1.82751e-10	GEMIN8	protein_coding
ENSG00000046651.15	1845.5	-0.301289	0.0479005	-6.28989	3.17692e-10	1.79734e-09	OFD1	protein_coding
ENSG00000046653.15	441.359	-0.631656	0.0945399	-6.68137	2.36725e-11	1.55327e-10	GPM6B	protein_coding
ENSG00000046774.10	131.51	2.91542	0.419669	6.94696	3.7324e-12	2.74055e-11	MAGEC2	protein_coding
ENSG00000046889.19	425.281	-1.03272	0.104189	-9.91191	3.69522e-23	1.14404e-21	PREX2	protein_coding
ENSG00000047056.16	1063	-0.196838	0.0420074	-4.68579	2.78879e-06	9.24945e-06	WDR37	protein_coding
ENSG00000047188.16	1442.6	-0.284298	0.0457831	-6.20966	5.3099e-10	2.91659e-09	YTHDC2	protein_coding
ENSG00000047230.15	1537.86	0.0310282	0.0486074	0.638343	0.523251	0.597396	CTPS2	protein_coding
ENSG00000047249.18	2646.82	0.0278035	0.0445257	0.624437	0.53234	0.605614	ATP6V1H	protein_coding
ENSG00000047315.17	4421.05	0.227329	0.040994	5.54541	2.9326e-08	1.28566e-07	POLR2B	protein_coding
ENSG00000047346.12	2019.98	-0.469747	0.0575098	-8.16812	3.13238e-16	3.8873e-15	FAM214A	protein_coding
ENSG00000047365.12	1457.47	-0.222569	0.0753756	-2.9528	0.00314901	0.00635845	ARAP2	protein_coding
ENSG00000047410.14	6972.76	0.094554	0.0474366	1.99327	0.0462316	0.072967	TPR	protein_coding
ENSG00000047457.14	16983.8	0.477565	0.140992	3.38718	0.000706143	0.00160091	CP	protein_coding
ENSG00000047578.13	1388.67	-0.0103546	0.0479573	-0.215914	0.829055	0.86492	KATNIP	protein_coding
ENSG00000047579.20	932.182	-0.0524835	0.0379686	-1.38229	0.166883	0.227153	DTNBP1	protein_coding
ENSG00000047597.7	374.071	-0.197721	0.131411	-1.5046	0.132428	0.185493	XK	protein_coding
ENSG00000047617.15	37.6682	-0.787935	0.104392	-7.54785	4.42497e-14	4.14572e-13	ANO2	protein_coding
ENSG00000047621.12	885.929	0.221549	0.0459611	4.82037	1.43294e-06	4.95764e-06	C12orf4	protein_coding
ENSG00000047634.15	453.319	-0.0823538	0.0794371	-1.03672	0.299868	0.375541	SCML1	protein_coding
ENSG00000047644.19	3758.47	-0.304466	0.0612141	-4.97378	6.56591e-07	2.39468e-06	WWC3	protein_coding
ENSG00000047648.23	207.745	-0.741248	0.0786656	-9.42277	4.39326e-21	1.02678e-19	ARHGAP6	protein_coding
ENSG00000047662.5	38.2666	-0.437098	0.105168	-4.15617	3.23622e-05	9.14643e-05	FAM184B	protein_coding
ENSG00000047849.21	10964.7	0.145399	0.043021	3.37971	0.000725617	0.00164138	MAP4	protein_coding
ENSG00000047932.14	1656.66	0.0645079	0.0373465	1.72728	0.0841172	0.124113	GOPC	protein_coding
ENSG00000047936.11	4370.25	-1.04401	0.137688	-7.58243	3.39153e-14	3.22738e-13	ROS1	protein_coding
ENSG00000048028.11	1529.04	0.157519	0.0540156	2.91618	0.00354351	0.00709576	USP28	protein_coding
ENSG00000048052.22	700.039	-0.0123332	0.118814	-0.103802	0.917326	0.936086	HDAC9	protein_coding
ENSG00000048140.18	2913.5	0.100154	0.0512885	1.95275	0.0508492	0.0793731	TSPAN17	protein_coding
ENSG00000048162.21	612.665	0.25529	0.0606627	4.20835	2.57242e-05	7.37168e-05	NOP16	protein_coding
ENSG00000048342.17	852.675	-0.565503	0.069579	-8.12751	4.38216e-16	5.32774e-15	CC2D2A	protein_coding
ENSG00000048392.12	2785.31	-0.566594	0.058252	-9.72659	2.32239e-22	6.5007e-21	RRM2B	protein_coding
ENSG00000048405.10	1136.2	-0.1387	0.0476743	-2.90932	0.00362216	0.00723795	ZNF800	protein_coding
ENSG00000048462.11	194.133	-0.860229	0.129412	-6.64722	2.98678e-11	1.93124e-10	TNFRSF17	protein_coding
ENSG00000048471.14	1592.31	-0.32003	0.049923	-6.41047	1.4507e-10	8.57664e-10	SNX29	protein_coding
ENSG00000048540.15	5738.69	-0.869414	0.128716	-6.75452	1.43309e-11	9.6928e-11	LMO3	protein_coding
ENSG00000048544.6	2528.81	0.38454	0.0509247	7.55114	4.31466e-14	4.04821e-13	MRPS10	protein_coding
ENSG00000048545.16	0.843592	0.465988	0.181281	2.57053	0.0101542	0.0185251	GUCA1A	protein_coding
ENSG00000048649.13	2872.7	0.0070471	0.0503936	0.139841	0.888786	0.91309	RSF1	protein_coding
ENSG00000048707.15	3579.29	-0.451351	0.0584857	-7.71728	1.18843e-14	1.19759e-13	VPS13D	protein_coding
ENSG00000048740.18	3637.42	-0.799105	0.0752124	-10.6246	2.28876e-26	1.0804e-24	CELF2	protein_coding
ENSG00000048828.17	10563.2	0.0408675	0.0402508	1.01532	0.309953	0.38615	FAM120A	protein_coding
ENSG00000048991.16	1582.78	0.48749	0.0416188	11.7132	1.09072e-31	8.88568e-30	R3HDM1	protein_coding
ENSG00000049089.15	1451.24	-0.0315945	0.131018	-0.241146	0.809442	0.849018	COL9A2	protein_coding
ENSG00000049130.16	4717.46	-0.333849	0.0859112	-3.88597	0.000101922	0.000266384	KITLG	protein_coding
ENSG00000049167.15	492.065	-0.17276	0.0492838	-3.50541	0.000455904	0.00106705	ERCC8	protein_coding
ENSG00000049192.15	119.703	0.303207	0.108325	2.79905	0.00512535	0.00994614	ADAMTS6	protein_coding
ENSG00000049239.13	6291.36	-0.022807	0.0586867	-0.388623	0.697555	0.753973	H6PD	protein_coding
ENSG00000049245.13	5273.47	-0.0866469	0.0374715	-2.31234	0.020759	0.0354866	VAMP3	protein_coding
ENSG00000049246.14	1090.05	-0.564171	0.0893696	-6.31279	2.74055e-10	1.56351e-09	PER3	protein_coding
ENSG00000049247.14	21.0602	0.0989394	0.167538	0.590549	0.554823	0.626394	UTS2	protein_coding
ENSG00000049249.9	375.281	0.339873	0.113994	2.98151	0.00286833	0.00583603	TNFRSF9	protein_coding
ENSG00000049283.18	813.852	0.579082	0.0970961	5.96401	2.46125e-09	1.23697e-08	EPN3	protein_coding
ENSG00000049323.16	3808.68	0.0203573	0.0853037	0.238645	0.811381	0.850657	LTBP1	protein_coding
ENSG00000049449.10	2522.53	0.106059	0.0656254	1.61613	0.106066	0.152368	RCN1	protein_coding
ENSG00000049540.18	4618.36	-1.04903	0.111434	-9.41385	4.78299e-21	1.11044e-19	ELN	protein_coding
ENSG00000049541.11	1584.17	0.667863	0.053028	12.5945	2.26275e-36	2.66477e-34	RFC2	protein_coding
ENSG00000049618.24	3870.16	-0.143475	0.0522576	-2.74554	0.00604119	0.0115528	ARID1B	protein_coding
ENSG00000049656.14	13620.8	-0.0803608	0.067254	-1.19489	0.232131	0.302174	CLPTM1L	protein_coding
ENSG00000049759.19	5496.76	-0.669234	0.0756251	-8.84936	8.80199e-19	1.50027e-17	NEDD4L	protein_coding
ENSG00000049768.16	254.699	0.0314798	0.0869517	0.362038	0.717324	0.771049	FOXP3	protein_coding
ENSG00000049769.14	204.31	0.122587	0.0787655	1.55635	0.119624	0.169536	PPP1R3F	protein_coding
ENSG00000049860.14	6478.36	-0.141266	0.051968	-2.71832	0.00656138	0.0124491	HEXB	protein_coding
ENSG00000049883.15	459.615	-0.094014	0.0444172	-2.11661	0.0342929	0.0557861	PTCD2	protein_coding
ENSG00000050030.16	136.633	-1.22308	0.157479	-7.76662	8.0608e-15	8.30714e-14	NEXMIF	protein_coding
ENSG00000050130.18	1966.18	-0.017741	0.0384423	-0.461499	0.644441	0.707079	JKAMP	protein_coding
ENSG00000050165.18	3790.38	-0.257438	0.0894079	-2.87936	0.00398481	0.00789495	DKK3	protein_coding
ENSG00000050327.15	916.868	0.210133	0.0555011	3.7861	0.000153031	0.000388838	ARHGEF5	protein_coding
ENSG00000050344.9	1391.44	0.0126747	0.0912909	0.138839	0.889577	0.91376	NFE2L3	protein_coding
ENSG00000050393.11	2160.75	-0.0137583	0.0442905	-0.310637	0.756076	0.804384	MCUR1	protein_coding
ENSG00000050405.13	4660.45	0.0219798	0.0621241	0.353805	0.723485	0.776361	LIMA1	protein_coding
ENSG00000050426.16	2506.38	-0.279732	0.0479255	-5.8368	5.32116e-09	2.56592e-08	LETMD1	protein_coding
ENSG00000050438.17	447.385	-0.107299	0.124586	-0.861246	0.389102	0.467363	SLC4A8	protein_coding
ENSG00000050555.19	830.829	-0.10972	0.106516	-1.03008	0.302972	0.378781	LAMC3	protein_coding
ENSG00000050628.20	147.089	-0.811755	0.146438	-5.54333	2.96768e-08	1.30004e-07	PTGER3	protein_coding
ENSG00000050730.16	201.199	0.392037	0.143592	2.73021	0.00632947	0.0120503	TNIP3	protein_coding
ENSG00000050748.18	2763.61	-0.149372	0.0483089	-3.09203	0.00198794	0.00417442	MAPK9	protein_coding
ENSG00000050767.17	96.0448	-0.0166749	0.117123	-0.14237	0.886787	0.911614	COL23A1	protein_coding
ENSG00000050820.17	3726.53	0.248076	0.0638796	3.8835	0.000102965	0.000268999	BCAR1	protein_coding
ENSG00000051009.11	1767.99	-0.20925	0.0428129	-4.88754	1.02105e-06	3.61263e-06	FAM160A2	protein_coding
ENSG00000051108.15	7888.7	-0.490333	0.052091	-9.41301	4.82107e-21	1.11814e-19	HERPUD1	protein_coding
ENSG00000051128.19	487.735	0.424504	0.0717093	5.91979	3.22361e-09	1.5968e-08	HOMER3	protein_coding
ENSG00000051180.17	337.424	1.36924	0.0714891	19.1532	9.11045e-82	4.81562e-79	RAD51	protein_coding
ENSG00000051341.14	323.324	1.37233	0.0937146	14.6437	1.4782e-48	3.02686e-46	POLQ	protein_coding
ENSG00000051382.9	2283.2	0.103931	0.0547853	1.89706	0.0578201	0.0889983	PIK3CB	protein_coding
ENSG00000051523.11	7591.71	-0.02066	0.0847538	-0.243765	0.807413	0.847311	CYBA	protein_coding
ENSG00000051596.10	425.987	0.38075	0.0625134	6.09069	1.12426e-09	5.92817e-09	THOC3	protein_coding
ENSG00000051620.11	2894.6	0.181154	0.0570394	3.17595	0.00149345	0.00320989	HEBP2	protein_coding
ENSG00000051825.15	789.209	0.370044	0.0655474	5.64544	1.64761e-08	7.46137e-08	MPHOSPH9	protein_coding
ENSG00000052126.14	2186.39	0.116185	0.068929	1.68557	0.0918785	0.134162	PLEKHA5	protein_coding
ENSG00000052344.16	8370.2	-0.06522	0.0857395	-0.760677	0.44685	0.524326	PRSS8	protein_coding
ENSG00000052723.12	1777.31	0.0816995	0.0464172	1.76011	0.0783887	0.116668	SIKE1	protein_coding
ENSG00000052749.14	2405.46	0.410884	0.0549263	7.48064	7.39603e-14	6.72552e-13	RRP12	protein_coding
ENSG00000052795.13	3672.68	-0.597127	0.0808899	-7.38197	1.55965e-13	1.35873e-12	FNIP2	protein_coding
ENSG00000052802.13	3845.09	0.189279	0.0686043	2.759	0.00579785	0.0111239	MSMO1	protein_coding
ENSG00000052841.15	3969.97	-0.233806	0.0393469	-5.94217	2.81269e-09	1.40517e-08	TTC17	protein_coding
ENSG00000052850.8	8.9343	0.286537	0.193152	1.48348	0.137947	0.192244	ALX4	protein_coding
ENSG00000053108.17	938.176	-0.382353	0.186191	-2.05355	0.0400192	0.0641216	FSTL4	protein_coding
ENSG00000053254.16	2490.54	-0.13196	0.0606854	-2.1745	0.0296679	0.0489757	FOXN3	protein_coding
ENSG00000053328.8	26.586	-0.258761	0.108107	-2.39357	0.0166853	0.0290862	METTL24	protein_coding
ENSG00000053371.12	1965.37	-0.0283847	0.0506637	-0.560257	0.575304	0.645127	AKR7A2	protein_coding
ENSG00000053372.5	2218.36	0.375185	0.0547538	6.85222	7.27112e-12	5.13008e-11	MRTO4	protein_coding
ENSG00000053438.11	42.3694	-0.140609	0.106833	-1.31616	0.18812	0.252102	NNAT	protein_coding
ENSG00000053501.13	799.835	-0.0965196	0.0558175	-1.7292	0.0837733	0.123658	USE1	protein_coding
ENSG00000053524.12	84.0197	0.639881	0.095359	6.71023	1.94313e-11	1.28912e-10	MCF2L2	protein_coding
ENSG00000053702.15	141.629	-0.600851	0.0557533	-10.777	4.42231e-27	2.28183e-25	NRIP2	protein_coding
ENSG00000053747.17	5007.72	0.655666	0.14776	4.43737	9.10654e-06	2.7948e-05	LAMA3	protein_coding
ENSG00000053770.12	1775.64	-0.0354216	0.0387672	-0.9137	0.360874	0.43912	AP5M1	protein_coding
ENSG00000053900.11	1389.07	-0.152865	0.0408135	-3.74546	0.00018006	0.000452045	ANAPC4	protein_coding
ENSG00000053918.18	1781.32	-0.780666	0.111965	-6.97244	3.11492e-12	2.31218e-11	KCNQ1	protein_coding
ENSG00000054116.12	2917.41	-0.0312234	0.0436637	-0.715088	0.474555	0.55113	TRAPPC3	protein_coding
ENSG00000054118.15	7270.55	0.0950633	0.0304987	3.11696	0.00182726	0.00386306	THRAP3	protein_coding
ENSG00000054148.18	2919.18	-0.254548	0.0742528	-3.42813	0.000607756	0.00139349	PHPT1	protein_coding
ENSG00000054179.12	209.229	0.4216	0.140086	3.00957	0.00261617	0.00536089	ENTPD2	protein_coding
ENSG00000054219.11	719.064	-0.0140416	0.0820488	-0.171138	0.864116	0.893218	LY75	protein_coding
ENSG00000054267.22	2806.29	-0.160583	0.0423065	-3.79572	0.000147216	0.000375331	ARID4B	protein_coding
ENSG00000054277.14	375.281	0.56229	0.119944	4.68794	2.75965e-06	9.16283e-06	OPN3	protein_coding
ENSG00000054282.16	1333.9	-0.313282	0.0438242	-7.1486	8.76687e-13	6.98308e-12	SDCCAG8	protein_coding
ENSG00000054356.14	119.465	1.62344	0.190485	8.52269	1.55887e-17	2.27563e-16	PTPRN	protein_coding
ENSG00000054392.13	646.233	-0.388342	0.0718072	-5.40813	6.36872e-08	2.66583e-07	HHAT	protein_coding
ENSG00000054523.18	3512.05	0.106059	0.0510557	2.07732	0.0377723	0.0608604	KIF1B	protein_coding
ENSG00000054598.9	655.638	0.160911	0.110954	1.45026	0.146987	0.203216	FOXC1	protein_coding
ENSG00000054611.14	1868.87	-0.0878029	0.0414451	-2.11854	0.0341297	0.0555464	TBC1D22A	protein_coding
ENSG00000054654.19	6936.09	-0.258863	0.0747236	-3.46428	0.000531653	0.00123161	SYNE2	protein_coding
ENSG00000054690.14	393.532	0.901505	0.125896	7.1607	8.02681e-13	6.42399e-12	PLEKHH1	protein_coding
ENSG00000054793.14	5036.97	-0.144629	0.0660803	-2.18869	0.0286197	0.0474503	ATP9A	protein_coding
ENSG00000054796.13	0.0999456	0.0139672	0.733521	0.0190413	0.984808		SPO11	protein_coding
ENSG00000054803.4	36.2705	-1.02488	0.143906	-7.12188	1.06467e-12	8.39074e-12	CBLN4	protein_coding
ENSG00000054938.16	212.852	-0.476924	0.147632	-3.2305	0.00123576	0.00269192	CHRDL2	protein_coding
ENSG00000054965.11	2857.34	0.231534	0.0479521	4.82844	1.37608e-06	4.77365e-06	FAM168A	protein_coding
ENSG00000054967.13	393.62	0.386248	0.0646479	5.97464	2.30603e-09	1.16456e-08	RELT	protein_coding
ENSG00000054983.17	2028.88	-0.155773	0.055834	-2.78992	0.00527207	0.0102021	GALC	protein_coding
ENSG00000055044.11	2376.19	0.377588	0.037866	9.97169	2.02754e-23	6.50904e-22	NOP58	protein_coding
ENSG00000055070.17	4698.74	0.17802	0.0406984	4.37412	1.21924e-05	3.67461e-05	SZRD1	protein_coding
ENSG00000055118.16	546.791	1.00172	0.157821	6.34718	2.19297e-10	1.26556e-09	KCNH2	protein_coding
ENSG00000055130.17	3333.36	0.138699	0.0317975	4.36195	1.28911e-05	3.87236e-05	CUL1	protein_coding
ENSG00000055147.19	1003.56	-0.241433	0.0399636	-6.04131	1.52868e-09	7.92009e-09	FAM114A2	protein_coding
ENSG00000055163.20	2151.6	-0.706565	0.0778668	-9.07402	1.14704e-19	2.19916e-18	CYFIP2	protein_coding
ENSG00000055208.19	4125.93	0.0976548	0.0417757	2.3376	0.0194081	0.0333985	TAB2	protein_coding
ENSG00000055211.14	1782.97	-0.0273018	0.0449336	-0.607603	0.543451	0.615896	GINM1	protein_coding
ENSG00000055332.18	4223.72	0.234311	0.050116	4.67538	2.93412e-06	9.69891e-06	EIF2AK2	protein_coding
ENSG00000055483.19	2862.51	0.178924	0.0394105	4.54	5.62549e-06	1.77932e-05	USP36	protein_coding
ENSG00000055609.19	4909.19	-0.242792	0.0641042	-3.78746	0.000152198	0.00038699	KMT2C	protein_coding
ENSG00000055732.13	273.215	0.373894	0.13677	2.73374	0.00626199	0.0119363	MCOLN3	protein_coding
ENSG00000055813.6	40.4253	-0.432952	0.116879	-3.70427	0.000211999	0.000525322	CCDC85A	protein_coding
ENSG00000055917.16	7001.36	-0.0430114	0.031267	-1.37562	0.168941	0.229581	PUM2	protein_coding
ENSG00000055950.16	2054.68	-0.0842006	0.0568793	-1.48034	0.138783	0.193201	MRPL43	protein_coding
ENSG00000055955.17	14.5024	-0.227587	0.12604	-1.80567	0.0709705	0.106815	ITIH4	protein_coding
ENSG00000055957.11	7.36454	-0.228386	0.139863	-1.63293	0.102483	0.147754	ITIH1	protein_coding
ENSG00000056050.7	746.361	0.0335278	0.0475956	0.704431	0.481164	0.557481	HPF1	protein_coding
ENSG00000056097.16	4536.53	0.202262	0.0347328	5.82337	5.76729e-09	2.76579e-08	ZFR	protein_coding
ENSG00000056277.16	353.256	0.0640565	0.0534362	1.19875	0.230626	0.300492	ZNF280C	protein_coding
ENSG00000056291.17	39.1729	1.84271	0.264023	6.97935	2.96553e-12	2.20598e-11	NPFFR2	protein_coding
ENSG00000056487.16	9.45699	0.424375	0.180584	2.35001	0.0187728	0.0323997	PHF21B	protein_coding
ENSG00000056558.11	1010.44	-0.0360659	0.0744965	-0.484129	0.628294	0.692505	TRAF1	protein_coding
ENSG00000056586.16	2477.92	0.076871	0.0518608	1.48225	0.138273	0.192603	RC3H2	protein_coding
ENSG00000056736.10	454.916	0.11113	0.0947686	1.17264	0.240938	0.311986	IL17RB	protein_coding
ENSG00000056972.20	1113	-0.0890006	0.0484554	-1.83675	0.0662465	0.100498	TRAF3IP2	protein_coding
ENSG00000056998.20	619.514	-0.0771997	0.0999777	-0.772169	0.440014	0.517735	GYG2	protein_coding
ENSG00000057019.16	6808.72	0.843433	0.115123	7.32636	2.36483e-13	2.01954e-12	DCBLD2	protein_coding
ENSG00000057149.16	171.961	0.676815	0.28559	2.36988	0.0177937	0.0308433	SERPINB3	protein_coding
ENSG00000057252.13	4865.07	0.042635	0.0495817	0.859893	0.389848	0.468147	SOAT1	protein_coding
ENSG00000057294.15	990.548	1.23879	0.140884	8.793	1.4562e-18	2.40472e-17	PKP2	protein_coding
ENSG00000057468.7	8.78424	0.164701	0.132199	1.24586	0.212817	0.280437	MSH4	protein_coding
ENSG00000057593.14	54.717	1.19341	0.201014	5.93694	2.90389e-09	1.4471e-08	F7	protein_coding
ENSG00000057608.17	12855.5	0.145434	0.045015	3.23079	0.00123448	0.00268952	GDI2	protein_coding
ENSG00000057657.17	1536.63	-0.181898	0.0782274	-2.32525	0.0200587	0.0344124	PRDM1	protein_coding
ENSG00000057663.16	1851.15	0.119505	0.0465848	2.56532	0.010308	0.018777	ATG5	protein_coding
ENSG00000057704.13	691.576	0.360555	0.0801885	4.49635	6.91315e-06	2.15926e-05	TMCC3	protein_coding
ENSG00000057757.10	2088.78	-0.0739881	0.0372401	-1.98679	0.0469462	0.0739537	PITHD1	protein_coding
ENSG00000057935.14	2158.36	0.313624	0.0440519	7.11942	1.08386e-12	8.52866e-12	MTA3	protein_coding
ENSG00000058056.9	1536.31	-0.0528819	0.0682385	-0.774957	0.438365	0.516101	USP13	protein_coding
ENSG00000058063.16	3046.27	0.148557	0.0607611	2.44494	0.0144876	0.0255787	ATP11B	protein_coding
ENSG00000058085.15	15563.8	1.35912	0.126661	10.7304	7.33052e-27	3.67805e-25	LAMC2	protein_coding
ENSG00000058091.17	1075.88	-0.155279	0.0830259	-1.87025	0.0614497	0.093996	CDK14	protein_coding
ENSG00000058262.10	20916.2	0.256219	0.0410533	6.24113	4.3441e-10	2.40939e-09	SEC61A1	protein_coding
ENSG00000058272.19	3058.24	0.177715	0.0478297	3.71557	0.000202744	0.000504619	PPP1R12A	protein_coding
ENSG00000058335.16	749.982	-1.45401	0.15229	-9.54767	1.3265e-21	3.34443e-20	RASGRF1	protein_coding
ENSG00000058404.20	125.289	1.20835	0.190264	6.35092	2.14032e-10	1.23674e-09	CAMK2B	protein_coding
ENSG00000058453.17	1199.78	-0.340551	0.0723645	-4.70605	2.52557e-06	8.43738e-06	CROCC	protein_coding
ENSG00000058600.16	1691.56	0.0754717	0.0404576	1.86545	0.0621181	0.0948942	POLR3E	protein_coding
ENSG00000058668.15	9082.83	-0.181484	0.0717513	-2.52935	0.0114273	0.0206192	ATP2B4	protein_coding
ENSG00000058673.17	12.1494	-1.31507	0.127782	-10.2915	7.69865e-25	2.99628e-23	ZC3H11A	protein_coding
ENSG00000058729.11	926.081	-0.16177	0.0376046	-4.30186	1.69367e-05	5.00168e-05	RIOK2	protein_coding
ENSG00000058799.15	1969.13	0.0207542	0.0428769	0.484041	0.628357	0.692549	YIPF1	protein_coding
ENSG00000058804.12	1766.09	0.742921	0.0534692	13.8944	6.85314e-44	1.16678e-41	NDC1	protein_coding
ENSG00000058866.15	242.383	0.557243	0.0969432	5.74814	9.02287e-09	4.21197e-08	DGKG	protein_coding
ENSG00000059122.17	1544.58	-0.143813	0.0528305	-2.72216	0.00648568	0.0123198	FLYWCH1	protein_coding
ENSG00000059145.19	692.262	0.0859514	0.0593669	1.4478	0.147673	0.204027	UNKL	protein_coding
ENSG00000059377.18	1441.38	-0.0432042	0.0762861	-0.566344	0.57116	0.641422	TBXAS1	protein_coding
ENSG00000059378.13	2817.2	0.344927	0.0518343	6.65442	2.84416e-11	1.84358e-10	PARP12	protein_coding
ENSG00000059573.9	5391.14	0.205895	0.0510059	4.0367	5.42087e-05	0.000147779	ALDH18A1	protein_coding
ENSG00000059588.10	2415.43	-0.256717	0.0631045	-4.06813	4.73927e-05	0.0001306	TARBP1	protein_coding
ENSG00000059691.12	829.766	0.154722	0.0487914	3.17108	0.00151871	0.00325925	GATB	protein_coding
ENSG00000059728.11	1617.47	0.322888	0.0808452	3.9939	6.49946e-05	0.000175291	MXD1	protein_coding
ENSG00000059758.8	1636.55	-0.0415817	0.0460381	-0.903202	0.366419	0.444777	CDK17	protein_coding
ENSG00000059769.20	473.963	0.0160858	0.0424491	0.378944	0.704729	0.759955	DNAJC25	protein_coding
ENSG00000059804.16	3205.9	0.511221	0.103623	4.93349	8.07742e-07	2.90493e-06	SLC2A3	protein_coding
ENSG00000059915.17	202.175	-0.146872	0.0875576	-1.67743	0.0934589	0.136195	PSD	protein_coding
ENSG00000060069.17	1226.29	0.137298	0.0446536	3.07474	0.00210688	0.00440262	CTDP1	protein_coding
ENSG00000060138.13	7985.67	0.26108	0.0557225	4.68536	2.79474e-06	9.26783e-06	YBX3	protein_coding
ENSG00000060140.9	492.946	0.581015	0.100483	5.78223	7.3716e-09	3.48552e-08	STYK1	protein_coding
ENSG00000060237.18	13349.8	-0.0821041	0.0640034	-1.28281	0.199559	0.26525	WNK1	protein_coding
ENSG00000060303.5	1.09793	-0.15415	0.185248	-0.832132	0.405335	0.483373	RPS17P5	processed_pseudogene
ENSG00000060339.14	3454.18	0.17175	0.0343028	5.00687	5.53227e-07	2.0376e-06	CCAR1	protein_coding
ENSG00000060491.16	2562.79	0.107977	0.0550513	1.9614	0.0498326	0.0779496	OGFR	protein_coding
ENSG00000060558.4	1279.24	0.225325	0.0752902	2.99275	0.00276474	0.00564293	GNA15	protein_coding
ENSG00000060566.14	5.11823	0.702042	0.174579	4.02134	5.7867e-05	0.000157093	CREB3L3	protein_coding
ENSG00000060642.11	970.169	-0.170599	0.0476201	-3.58249	0.000340332	0.000814683	PIGV	protein_coding
ENSG00000060656.20	3999.04	-0.443318	0.0955321	-4.64051	3.47548e-06	1.13546e-05	PTPRU	protein_coding
ENSG00000060688.13	1892.98	0.274073	0.0418011	6.5566	5.50492e-11	3.43834e-10	SNRNP40	protein_coding
ENSG00000060709.15	124.059	0.337734	0.221782	1.52282	0.127804	0.179745	RIMBP2	protein_coding
ENSG00000060718.22	3580.26	0.667272	0.18797	3.54988	0.000385406	0.000914345	COL11A1	protein_coding
ENSG00000060749.16	1949.03	0.0937402	0.0561957	1.6681	0.0952952	0.13857	QSER1	protein_coding
ENSG00000060762.19	1448.59	-0.358859	0.060017	-5.97929	2.24106e-09	1.13352e-08	MPC1	protein_coding
ENSG00000060971.19	1830.81	-0.345677	0.0505205	-6.84231	7.79276e-12	5.47028e-11	ACAA1	protein_coding
ENSG00000060982.15	4506.08	-0.278017	0.123599	-2.24935	0.0244904	0.0411885	BCAT1	protein_coding
ENSG00000061273.18	4334.56	-0.0211248	0.0487235	-0.433564	0.664605	0.724701	HDAC7	protein_coding
ENSG00000061337.15	523.44	0.274077	0.0818494	3.34855	0.000812351	0.00182423	LZTS1	protein_coding
ENSG00000061455.11	327.386	-0.832905	0.0891456	-9.34321	9.34604e-21	2.08057e-19	PRDM6	protein_coding
ENSG00000061492.12	0.277635	-0.390895	0.306422	-1.27568	0.20207	0.268204	WNT8A	protein_coding
ENSG00000061656.10	776.459	0.273585	0.0912747	2.99739	0.00272305	0.0055646	SPAG4	protein_coding
ENSG00000061676.15	9873.4	0.217936	0.0445831	4.8883	1.01711e-06	3.60091e-06	NCKAP1	protein_coding
ENSG00000061794.13	3499.48	0.681495	0.062782	10.8549	1.88918e-27	1.00678e-25	MRPS35	protein_coding
ENSG00000061918.14	881.573	-0.235722	0.0687208	-3.43014	0.000603279	0.00138392	GUCY1B1	protein_coding
ENSG00000061936.10	2014.94	0.151842	0.0404924	3.74989	0.000176913	0.000444708	SFSWAP	protein_coding
ENSG00000061938.20	2506.64	0.021261	0.0634561	0.335051	0.737587	0.788366	TNK2	protein_coding
ENSG00000061987.16	2379.96	-0.226612	0.0551931	-4.1058	4.02919e-05	0.000112326	MON2	protein_coding
ENSG00000062038.14	5875.22	0.872848	0.128535	6.79075	1.11551e-11	7.65648e-11	CDH3	protein_coding
ENSG00000062096.15	2.01088	-0.45508	0.153584	-2.96307	0.00304588	0.00616849	ARSF	protein_coding
ENSG00000062194.16	4260.75	-0.111824	0.0331771	-3.37052	0.000750255	0.00169349	GPBP1	protein_coding
ENSG00000062282.15	597.082	0.310603	0.0947552	3.27796	0.00104562	0.00230591	DGAT2	protein_coding
ENSG00000062370.17	171.84	-0.0789241	0.055285	-1.42759	0.153411	0.210942	ZNF112	protein_coding
ENSG00000062485.19	7198.48	0.366429	0.0420141	8.72156	2.74401e-18	4.37981e-17	CS	protein_coding
ENSG00000062524.16	514.234	0.239267	0.144346	1.65759	0.0973994	0.141303	LTK	protein_coding
ENSG00000062582.14	13.9489	0.268184	0.0972555	2.75752	0.00582418	0.0111702	MRPS24	protein_coding
ENSG00000062598.18	1985.53	-0.0416548	0.0373064	-1.11656	0.264184	0.33751	ELMO2	protein_coding
ENSG00000062650.19	2966.55	0.0945678	0.039321	2.40502	0.0161715	0.0282652	WAPL	protein_coding
ENSG00000062716.13	13817	-0.164498	0.069416	-2.36975	0.0178002	0.0308534	VMP1	protein_coding
ENSG00000062725.10	2298.67	-0.0737545	0.038907	-1.89566	0.0580048	0.0892553	APPBP2	protein_coding
ENSG00000062822.15	1261.34	0.65191	0.0534247	12.2024	3.0175e-34	2.98844e-32	POLD1	protein_coding
ENSG00000063015.20	13.6954	-0.460654	0.173991	-2.64757	0.00810727	0.0151047	SEZ6	protein_coding
ENSG00000063046.18	13234.3	-0.0690733	0.0467366	-1.47793	0.139427	0.194009	EIF4B	protein_coding
ENSG00000063127.16	108.8	-0.180072	0.0928901	-1.93854	0.0525568	0.0817578	SLC6A16	protein_coding
ENSG00000063169.11	883.624	0.141183	0.0616829	2.28884	0.0220884	0.037546	BICRA	protein_coding
ENSG00000063176.16	602.721	0.11011	0.0578143	1.90455	0.0568379	0.0876884	SPHK2	protein_coding
ENSG00000063177.13	28919.7	-0.0303668	0.0696802	-0.435803	0.66298	0.723283	RPL18	protein_coding
ENSG00000063180.9	604.554	0.0627869	0.0991297	0.633382	0.526484	0.600296	CA11	protein_coding
ENSG00000063241.8	2082.7	0.103925	0.0640438	1.62271	0.10465	0.150568	ISOC2	protein_coding
ENSG00000063244.13	6584.78	0.397382	0.0425139	9.34711	9.00746e-21	2.00913e-19	U2AF2	protein_coding
ENSG00000063245.15	6292.94	0.258796	0.0530122	4.88183	1.05106e-06	3.71156e-06	EPN1	protein_coding
ENSG00000063322.15	3375.01	-0.0500901	0.0459321	-1.09053	0.275482	0.349595	MED29	protein_coding
ENSG00000063438.19	11.3771	0.334704	0.164045	2.04032	0.0413186	0.0659802	AHRR	protein_coding
ENSG00000063515.3	0.600129	0.751895	0.289011	2.60161	0.00927873	0.0170732	GSC2	protein_coding
ENSG00000063587.15	1458.49	-0.137865	0.0516989	-2.66669	0.00766018	0.014347	ZNF275	protein_coding
ENSG00000063601.17	2002.15	0.0232248	0.0390545	0.594678	0.552059	0.62394	MTMR1	protein_coding
ENSG00000063660.9	3048.17	0.401378	0.0942907	4.25681	2.07363e-05	6.0394e-05	GPC1	protein_coding
ENSG00000063761.16	443.026	-0.0815027	0.0529269	-1.53991	0.123582	0.174444	ADCK1	protein_coding
ENSG00000063854.13	1960.01	-0.321008	0.0542887	-5.91298	3.35963e-09	1.66074e-08	HAGH	protein_coding
ENSG00000063978.16	3236.87	0.261089	0.0316187	8.25741	1.4887e-16	1.92527e-15	RNF4	protein_coding
ENSG00000064012.22	2081.87	0.0427325	0.0447425	0.955077	0.339539	0.41719	CASP8	protein_coding
ENSG00000064042.18	7243.83	-0.377003	0.0820622	-4.59411	4.34596e-06	1.39746e-05	LIMCH1	protein_coding
ENSG00000064102.15	1249.71	0.680074	0.056357	12.0672	1.57316e-33	1.47449e-31	INTS13	protein_coding
ENSG00000064115.11	4489.76	0.109717	0.070226	1.56234	0.118208	0.167743	TM7SF3	protein_coding
ENSG00000064195.7	193.952	-0.863305	0.148671	-5.80683	6.36674e-09	3.03725e-08	DLX3	protein_coding
ENSG00000064199.7	199.311	-0.5418	0.0805764	-6.72405	1.76748e-11	1.18086e-10	SPA17	protein_coding
ENSG00000064201.16	86.8393	-0.496884	0.102149	-4.86431	1.14857e-06	4.03055e-06	TSPAN32	protein_coding
ENSG00000064205.10	505.417	-0.196943	0.107818	-1.82661	0.0677578	0.102501	CCN5	protein_coding
ENSG00000064218.5	23.0111	0.367021	0.226251	1.62219	0.104763	0.150702	DMRT3	protein_coding
ENSG00000064225.12	458.865	-0.700019	0.0793286	-8.82429	1.10152e-18	1.8494e-17	ST3GAL6	protein_coding
ENSG00000064270.13	1395.4	-0.191172	0.1077	-1.77504	0.0758916	0.113401	ATP2C2	protein_coding
ENSG00000064300.9	148.718	-0.429408	0.130453	-3.29168	0.000995917	0.00220325	NGFR	protein_coding
ENSG00000064309.14	425.083	0.0230738	0.109505	0.21071	0.833114	0.868358	CDON	protein_coding
ENSG00000064313.12	1829.13	0.332505	0.0487895	6.81508	9.42089e-12	6.54223e-11	TAF2	protein_coding
ENSG00000064393.16	5036.36	0.121528	0.0770597	1.57706	0.114782	0.163433	HIPK2	protein_coding
ENSG00000064419.13	3179.83	0.416892	0.0390137	10.6858	1.18647e-26	5.78074e-25	TNPO3	protein_coding
ENSG00000064489.23	1.77533	-0.656923	0.160741	-4.08685	4.37263e-05	0.000121135	BORCS8-MEF2B	protein_coding
ENSG00000064490.14	1386.51	0.0341719	0.0577992	0.591218	0.554375	0.625989	RFXANK	protein_coding
ENSG00000064545.15	1305.34	0.0738716	0.059999	1.23121	0.218243	0.286558	TMEM161A	protein_coding
ENSG00000064547.14	924.936	0.137518	0.0574583	2.39334	0.0166955	0.0291018	LPAR2	protein_coding
ENSG00000064601.20	8677.14	0.107463	0.0597591	1.79827	0.0721338	0.108381	CTSA	protein_coding
ENSG00000064607.17	2962.07	0.00106887	0.0528013	0.0202432	0.983849	0.98787	SUGP2	protein_coding
ENSG00000064651.14	3868.25	0.147401	0.099203	1.48586	0.137317	0.191454	SLC12A2	protein_coding
ENSG00000064652.11	781.089	-0.109487	0.0468883	-2.33506	0.0195401	0.0336091	SNX24	protein_coding
ENSG00000064655.19	818.548	0.977889	0.168672	5.79757	6.72824e-09	3.19929e-08	EYA2	protein_coding
ENSG00000064666.15	9267.47	0.0452945	0.0576602	0.785542	0.432136	0.509943	CNN2	protein_coding
ENSG00000064687.13	1844.55	-0.0392012	0.079076	-0.49574	0.620078	0.68506	ABCA7	protein_coding
ENSG00000064692.20	224.124	-0.343712	0.109967	-3.12561	0.0017744	0.00376127	SNCAIP	protein_coding
ENSG00000064703.12	793.237	0.1174	0.035972	3.26366	0.00109984	0.00241564	DDX20	protein_coding
ENSG00000064726.10	2682.82	0.0282157	0.0346369	0.814614	0.415293	0.493218	BTBD1	protein_coding
ENSG00000064763.11	400.572	0.267881	0.0961218	2.78689	0.0053217	0.0102889	FAR2	protein_coding
ENSG00000064787.13	1604.12	-0.725885	0.17811	-4.07549	4.59174e-05	0.000126796	BCAS1	protein_coding
ENSG00000064835.11	2.83221	-0.845156	0.128053	-6.60005	4.11023e-11	2.61355e-10	POU1F1	protein_coding
ENSG00000064886.14	892.615	-0.910412	0.135616	-6.71314	1.90475e-11	1.26459e-10	CHI3L2	protein_coding
ENSG00000064932.16	5757.12	0.282862	0.0655041	4.31824	1.5728e-05	4.66563e-05	SBNO2	protein_coding
ENSG00000064933.18	733.261	0.103407	0.0421844	2.4513	0.014234	0.0251662	PMS1	protein_coding
ENSG00000064961.19	2615.48	0.249438	0.0518245	4.81312	1.48588e-06	5.13223e-06	HMG20B	protein_coding
ENSG00000064989.13	1610.77	-0.659814	0.0813618	-8.10962	5.07766e-16	6.11931e-15	CALCRL	protein_coding
ENSG00000064995.18	1158.71	0.226221	0.0431993	5.23669	1.63479e-07	6.47566e-07	TAF11	protein_coding
ENSG00000064999.15	2703.63	0.0948449	0.0487507	1.94551	0.0517135	0.0805949	ANKS1A	protein_coding
ENSG00000065000.19	8298.38	0.265543	0.0434819	6.10698	1.01535e-09	5.38011e-09	AP3D1	protein_coding
ENSG00000065029.15	1932.05	-0.104835	0.0480804	-2.18041	0.0292269	0.0483336	ZNF76	protein_coding
ENSG00000065054.14	5433.51	-0.206187	0.0796045	-2.59014	0.00959356	0.0175926	SLC9A3R2	protein_coding
ENSG00000065057.9	1145.11	0.00279507	0.0755341	0.0370041	0.970482	0.977708	NTHL1	protein_coding
ENSG00000065060.17	1892.05	0.176241	0.0515978	3.41567	0.000636256	0.00145466	UHRF1BP1	protein_coding
ENSG00000065135.12	4582.78	0.281177	0.0392428	7.16506	7.77551e-13	6.23385e-12	GNAI3	protein_coding
ENSG00000065150.21	6638.5	0.30733	0.0495207	6.2061	5.43148e-10	2.98013e-09	IPO5	protein_coding
ENSG00000065154.12	6790.89	-0.0853838	0.0826386	-1.03322	0.301501	0.377202	OAT	protein_coding
ENSG00000065183.16	1895.66	0.353303	0.049903	7.0798	1.44364e-12	1.11531e-11	WDR3	protein_coding
ENSG00000065243.20	2919.44	0.164977	0.0496522	3.32266	0.000891643	0.00198824	PKN2	protein_coding
ENSG00000065268.11	1365.21	0.433477	0.0626209	6.92224	4.44542e-12	3.22492e-11	WDR18	protein_coding
ENSG00000065308.5	2408.8	0.163354	0.0552919	2.95439	0.00313283	0.00632859	TRAM2	protein_coding
ENSG00000065320.9	769.415	0.223375	0.124744	1.79067	0.0733463	0.110021	NTN1	protein_coding
ENSG00000065325.13	16.8335	0.0946809	0.181604	0.521359	0.602117	0.668859	GLP2R	protein_coding
ENSG00000065328.17	459.405	1.78077	0.0894854	19.9002	4.0568e-88	2.88147e-85	MCM10	protein_coding
ENSG00000065357.20	1554.44	-0.0171726	0.069502	-0.24708	0.804846	0.845212	DGKA	protein_coding
ENSG00000065361.16	12600.5	-0.18618	0.0770465	-2.41646	0.0156724	0.0274722	ERBB3	protein_coding
ENSG00000065371.17	1.1173	0.120792	0.256532	0.470862	0.637739	0.701198	ROPN1	protein_coding
ENSG00000065413.20	1302.19	-0.874484	0.0767393	-11.3955	4.40267e-30	3.10771e-28	ANKRD44	protein_coding
ENSG00000065427.15	6702.17	0.245715	0.0429089	5.72644	1.0256e-08	4.75245e-08	KARS1	protein_coding
ENSG00000065457.10	1161.31	0.0651538	0.043363	1.50252	0.132963	0.186125	ADAT1	protein_coding
ENSG00000065485.20	1998.91	0.109102	0.0580761	1.8786	0.0602992	0.0923938	PDIA5	protein_coding
ENSG00000065491.8	1128.36	0.0585799	0.0356371	1.64379	0.10022	0.144854	TBC1D22B	protein_coding
ENSG00000065518.8	3875.54	0.21735	0.0573987	3.78666	0.000152683	0.000388115	NDUFB4	protein_coding
ENSG00000065526.12	4034.48	-0.000230839	0.048524	-0.00475722	0.996204	0.997455	SPEN	protein_coding
ENSG00000065534.19	4299.3	-0.25817	0.0841532	-3.06786	0.00215599	0.00449717	MYLK	protein_coding
ENSG00000065548.18	3303.17	0.355869	0.0391347	9.09344	9.59526e-20	1.86323e-18	ZC3H15	protein_coding
ENSG00000065559.15	1549.82	-0.0328312	0.0381861	-0.859769	0.389916	0.468217	MAP2K4	protein_coding
ENSG00000065600.13	615.648	0.532032	0.0571873	9.30333	1.3612e-20	2.95923e-19	PACC1	protein_coding
ENSG00000065609.14	19.7352	0.877199	0.20672	4.24342	2.20139e-05	6.3776e-05	SNAP91	protein_coding
ENSG00000065613.15	4968.25	-0.00716916	0.0559461	-0.128144	0.898035	0.920844	SLK	protein_coding
ENSG00000065615.14	1156.09	-0.0180488	0.0545091	-0.331115	0.740557	0.790965	CYB5R4	protein_coding
ENSG00000065618.21	3340.42	0.0977774	0.194352	0.503094	0.614898	0.680429	COL17A1	protein_coding
ENSG00000065621.15	701.925	0.0475921	0.108791	0.437463	0.661775	0.722177	GSTO2	protein_coding
ENSG00000065665.21	338.999	0.291063	0.0618977	4.70232	2.57218e-06	8.583e-06	SEC61A2	protein_coding
ENSG00000065675.15	234.203	-0.364673	0.0950766	-3.83557	0.000125275	0.000323198	PRKCQ	protein_coding
ENSG00000065717.15	2171.87	-0.227499	0.0786269	-2.8934	0.00381091	0.00757947	TLE2	protein_coding
ENSG00000065802.12	1160.59	0.134209	0.0397004	3.38056	0.000723379	0.0016368	ASB1	protein_coding
ENSG00000065809.13	7991.99	-0.231545	0.0686906	-3.37084	0.000749388	0.00169203	FAM107B	protein_coding
ENSG00000065833.9	1900.28	0.466508	0.101593	4.59191	4.392e-06	1.41077e-05	ME1	protein_coding
ENSG00000065882.16	2000.27	0.456819	0.0639853	7.13943	9.37154e-13	7.43605e-12	TBC1D1	protein_coding
ENSG00000065883.16	3121.43	-0.0818886	0.0435925	-1.8785	0.0603124	0.0924089	CDK13	protein_coding
ENSG00000065911.13	3191.02	0.943956	0.0715234	13.1979	9.02552e-40	1.24328e-37	MTHFD2	protein_coding
ENSG00000065923.10	1536.96	0.362947	0.073105	4.96474	6.87944e-07	2.4998e-06	SLC9A7	protein_coding
ENSG00000065970.9	1584.29	0.0516825	0.0440166	1.17416	0.240332	0.311298	FOXJ2	protein_coding
ENSG00000065978.19	16838.5	0.41791	0.0489304	8.5409	1.3318e-17	1.95672e-16	YBX1	protein_coding
ENSG00000065989.16	1834.14	-0.166042	0.0621304	-2.67248	0.00752935	0.0141242	PDE4A	protein_coding
ENSG00000066027.12	4473.16	-0.49531	0.0531387	-9.32107	1.15171e-20	2.52675e-19	PPP2R5A	protein_coding
ENSG00000066032.18	10.2517	-0.00550757	0.221779	-0.0248336	0.980188	0.985194	CTNNA2	protein_coding
ENSG00000066044.15	3486.94	0.255307	0.0264661	9.64658	5.08237e-22	1.35982e-20	ELAVL1	protein_coding
ENSG00000066056.14	1223.79	-0.197059	0.0775588	-2.54077	0.0110609	0.0200153	TIE1	protein_coding
ENSG00000066084.13	2750.43	0.365146	0.0513623	7.10923	1.16693e-12	9.13959e-12	DIP2B	protein_coding
ENSG00000066117.15	2930.2	0.387053	0.0421802	9.17619	4.46619e-20	9.0273e-19	SMARCD1	protein_coding
ENSG00000066135.13	899.61	0.0062	0.0369706	0.167701	0.866818	0.895387	KDM4A	protein_coding
ENSG00000066136.20	2322.77	-0.0486603	0.0405119	-1.20114	0.229699	0.299445	NFYC	protein_coding
ENSG00000066185.13	170.973	-0.723917	0.0880485	-8.2218	2.00469e-16	2.54907e-15	ZMYND12	protein_coding
ENSG00000066230.12	62.6771	-0.0284717	0.131224	-0.216971	0.828231	0.86424	SLC9A3	protein_coding
ENSG00000066248.15	525.64	0.987788	0.131299	7.5232	5.34526e-14	4.9518e-13	NGEF	protein_coding
ENSG00000066279.18	1117.81	1.39001	0.0964962	14.4048	4.82552e-47	9.37429e-45	ASPM	protein_coding
ENSG00000066294.15	1414.06	-0.208192	0.0960492	-2.16756	0.0301925	0.0497657	CD84	protein_coding
ENSG00000066322.15	4883.29	-0.0350928	0.0493838	-0.710614	0.477324	0.553695	ELOVL1	protein_coding
ENSG00000066336.12	1931.85	-0.0848762	0.0891483	-0.952078	0.341057	0.418874	SPI1	protein_coding
ENSG00000066379.15	520.85	0.00478259	0.0544891	0.0877715	0.930058	0.945932	POLR1H	protein_coding
ENSG00000066382.16	37.2313	-0.126267	0.114853	-1.09938	0.271602	0.345559	MPPED2	protein_coding
ENSG00000066405.13	3799.31	-1.57977	0.220305	-7.17084	7.45367e-13	5.99591e-12	CLDN18	protein_coding
ENSG00000066422.5	1426.75	-0.0142119	0.0371046	-0.383023	0.701702	0.757348	ZBTB11	protein_coding
ENSG00000066427.24	978.59	-0.158859	0.0461652	-3.4411	0.000579356	0.00133268	ATXN3	protein_coding
ENSG00000066455.13	3451.95	0.204294	0.0400715	5.09823	3.42847e-07	1.29909e-06	GOLGA5	protein_coding
ENSG00000066468.23	1222.63	-0.578023	0.111645	-5.17731	2.25104e-07	8.75046e-07	FGFR2	protein_coding
ENSG00000066557.6	872.759	0.225602	0.0490317	4.60114	4.20176e-06	1.35425e-05	LRRC40	protein_coding
ENSG00000066583.12	1181.12	-0.0310944	0.0487554	-0.637763	0.523628	0.597689	ISOC1	protein_coding
ENSG00000066629.18	585.561	-0.279971	0.0819782	-3.41519	0.000637375	0.00145699	EML1	protein_coding
ENSG00000066651.20	565.267	0.0400789	0.0487762	0.82169	0.411253	0.489266	TRMT11	protein_coding
ENSG00000066654.14	2810.53	-0.22989	0.0355449	-6.46759	9.95796e-11	6.01794e-10	THUMPD1	protein_coding
ENSG00000066697.15	846.014	0.40151	0.0505763	7.93869	2.04335e-15	2.27195e-14	MSANTD3	protein_coding
ENSG00000066735.14	217.886	0.160121	0.125977	1.27104	0.203714	0.270055	KIF26A	protein_coding
ENSG00000066739.12	1746.07	-0.244606	0.0516796	-4.73312	2.21097e-06	7.45097e-06	ATG2B	protein_coding
ENSG00000066777.9	4634.33	-0.0226263	0.0576875	-0.392223	0.694893	0.751658	ARFGEF1	protein_coding
ENSG00000066813.14	1.39493	-1.21498	0.228773	-5.31083	1.09126e-07	4.42679e-07	ACSM2B	protein_coding
ENSG00000066827.16	672.421	0.0535283	0.0687656	0.778417	0.436323	0.514164	ZFAT	protein_coding
ENSG00000066855.16	1894.01	0.344466	0.0693491	4.96713	6.79523e-07	2.47296e-06	MTFR1	protein_coding
ENSG00000066923.17	267.844	0.448017	0.119563	3.74714	0.000178865	0.000449316	STAG3	protein_coding
ENSG00000066926.12	1541.98	0.187257	0.0637481	2.93745	0.00330926	0.00665865	FECH	protein_coding
ENSG00000066933.16	1672.68	-0.549627	0.0640902	-8.57583	9.83739e-18	1.47053e-16	MYO9A	protein_coding
ENSG00000067048.17	982.667	-0.0176675	0.305685	-0.0577964	0.953911	0.96467	DDX3Y	protein_coding
ENSG00000067057.18	6797.62	0.900299	0.0909529	9.89851	4.22505e-23	1.30035e-21	PFKP	protein_coding
ENSG00000067064.11	2810.66	0.0653243	0.0671877	0.972266	0.330918	0.408408	IDI1	protein_coding
ENSG00000067066.17	4368.1	-0.0517333	0.045343	-1.14093	0.253899	0.326517	SP100	protein_coding
ENSG00000067082.15	8312.45	0.00121721	0.0677683	0.0179613	0.98567	0.989272	KLF6	protein_coding
ENSG00000067113.17	1041.72	-0.185616	0.0744723	-2.49242	0.0126874	0.0226744	PLPP1	protein_coding
ENSG00000067141.17	2808.68	-0.125162	0.081936	-1.52755	0.126624	0.178283	NEO1	protein_coding
ENSG00000067167.8	24024.4	-0.339867	0.068826	-4.93806	7.89034e-07	2.84102e-06	TRAM1	protein_coding
ENSG00000067177.15	1230.76	0.379464	0.0617989	6.1403	8.23683e-10	4.40921e-09	PHKA1	protein_coding
ENSG00000067182.8	8237.85	0.169063	0.0578132	2.92429	0.0034524	0.00692522	TNFRSF1A	protein_coding
ENSG00000067191.16	827.534	-0.697396	0.0945461	-7.37625	1.62806e-13	1.41616e-12	CACNB1	protein_coding
ENSG00000067208.14	1257.8	-0.328425	0.0541661	-6.0633	1.33356e-09	6.95992e-09	EVI5	protein_coding
ENSG00000067221.14	821.779	-0.0525918	0.0626827	-0.839017	0.40146	0.479684	STOML1	protein_coding
ENSG00000067225.18	64315.4	0.442512	0.0589612	7.50514	6.13631e-14	5.65123e-13	PKM	protein_coding
ENSG00000067248.10	1994.35	-0.175421	0.0471877	-3.71752	0.000201185	0.000500928	DHX29	protein_coding
ENSG00000067334.14	3210.8	0.321674	0.0438365	7.33805	2.16734e-13	1.86068e-12	DNTTIP2	protein_coding
ENSG00000067365.15	588.548	0.109202	0.0420963	2.5941	0.00948376	0.0174117	METTL22	protein_coding
ENSG00000067369.14	1947.6	0.0909516	0.0536627	1.69488	0.0900989	0.131826	TP53BP1	protein_coding
ENSG00000067445.21	298.927	0.432765	0.102124	4.23765	2.25876e-05	6.53256e-05	TRO	protein_coding
ENSG00000067533.6	1311.39	0.133983	0.0452955	2.95799	0.00309655	0.00626003	RRP15	protein_coding
ENSG00000067560.13	25619.8	-0.0328679	0.0386803	-0.849733	0.395473	0.473589	RHOA	protein_coding
ENSG00000067596.12	3125.95	0.234239	0.0334498	7.00271	2.51065e-12	1.88987e-11	DHX8	protein_coding
ENSG00000067601.8	76.7157	-0.0731718	0.0503067	-1.45451	0.145804	0.201802	PMS2P4	transcribed_unprocessed_pseudogene
ENSG00000067606.17	1448.44	-0.420016	0.0833161	-5.04123	4.6254e-07	1.72289e-06	PRKCZ	protein_coding
ENSG00000067646.12	267.384	-0.17687	0.340312	-0.519729	0.603253	0.669809	ZFY	protein_coding
ENSG00000067704.10	7426.84	0.167604	0.0463968	3.6124	0.000303371	0.000732454	IARS2	protein_coding
ENSG00000067715.14	490.269	1.10597	0.156194	7.08076	1.4337e-12	1.10782e-11	SYT1	protein_coding
ENSG00000067798.16	226.721	0.191295	0.117083	1.63384	0.102293	0.147513	NAV3	protein_coding
ENSG00000067829.19	2640.9	0.102994	0.0514072	2.0035	0.0451242	0.0714101	IDH3G	protein_coding
ENSG00000067836.13	536.934	-0.412144	0.0600111	-6.8678	6.52016e-12	4.63115e-11	ROGDI	protein_coding
ENSG00000067840.12	178.172	0.0995029	0.128017	0.777261	0.437005	0.51485	PDZD4	protein_coding
ENSG00000067842.17	3.918	-0.182245	0.183359	-0.993924	0.32026	0.396978	ATP2B3	protein_coding
ENSG00000067900.8	3154.69	0.0167937	0.0512394	0.327751	0.7431	0.793029	ROCK1	protein_coding
ENSG00000067955.15	2979.9	0.00237697	0.0375754	0.0632585	0.949561	0.961169	CBFB	protein_coding
ENSG00000067992.16	1685.5	-0.16422	0.0677175	-2.42508	0.015305	0.0268872	PDK3	protein_coding
ENSG00000068001.14	2851.91	-0.0384901	0.0556921	-0.691122	0.489489	0.565421	HYAL2	protein_coding
ENSG00000068024.17	877.93	0.136281	0.0566993	2.40357	0.016236	0.0283692	HDAC4	protein_coding
ENSG00000068028.17	1230.43	-0.0107026	0.0435274	-0.245881	0.805774	0.845972	RASSF1	protein_coding
ENSG00000068078.20	1844.34	-0.548434	0.145051	-3.78098	0.000156213	0.000396159	FGFR3	protein_coding
ENSG00000068079.8	2278.94	0.416106	0.0779149	5.34052	9.26808e-08	3.79831e-07	IFI35	protein_coding
ENSG00000068097.15	1154.42	0.196188	0.0402754	4.87117	1.10941e-06	3.90276e-06	HEATR6	protein_coding
ENSG00000068120.15	4165.87	0.354266	0.0468938	7.55465	4.20001e-14	3.94879e-13	COASY	protein_coding
ENSG00000068137.15	1436.15	0.0742785	0.0613408	1.21091	0.225928	0.295154	PLEKHH3	protein_coding
ENSG00000068305.17	2134.93	-0.246548	0.0410786	-6.00187	1.95059e-09	9.95287e-09	MEF2A	protein_coding
ENSG00000068308.14	3576.7	0.0446514	0.042181	1.05857	0.289798	0.364829	OTUD5	protein_coding
ENSG00000068323.17	3445.61	0.162417	0.0445129	3.64875	0.000263517	0.00064244	TFE3	protein_coding
ENSG00000068354.16	926.815	0.0547827	0.0440775	1.24287	0.213915	0.281672	TBC1D25	protein_coding
ENSG00000068366.20	4845.65	0.094136	0.0778107	1.20981	0.226353	0.295625	ACSL4	protein_coding
ENSG00000068383.19	944.525	-0.116931	0.0448714	-2.6059	0.0091632	0.0168783	INPP5A	protein_coding
ENSG00000068394.11	1187.55	0.319777	0.0482225	6.63128	3.32786e-11	2.14093e-10	GPKOW	protein_coding
ENSG00000068400.13	2961.94	0.176871	0.0509981	3.4682	0.000523964	0.00121516	GRIPAP1	protein_coding
ENSG00000068438.15	2122.87	0.367244	0.0453061	8.10583	5.23864e-16	6.29995e-15	FTSJ1	protein_coding
ENSG00000068489.13	1039.62	1.71712	0.0728821	23.5602	9.86129e-123	6.40392e-119	PRR11	protein_coding
ENSG00000068615.19	175.039	0.128182	0.140032	0.915382	0.359991	0.438174	REEP1	protein_coding
ENSG00000068650.18	16050.9	-0.56315	0.0914812	-6.15591	7.46465e-10	4.01619e-09	ATP11A	protein_coding
ENSG00000068654.16	2965.13	0.370352	0.04524	8.18639	2.69168e-16	3.36983e-15	POLR1A	protein_coding
ENSG00000068697.7	15998.9	-0.137165	0.0454375	-3.01876	0.00253812	0.00521552	LAPTM4A	protein_coding
ENSG00000068724.17	2979	0.150184	0.0494487	3.03717	0.00238814	0.00493209	TTC7A	protein_coding
ENSG00000068745.15	2780.76	-0.146166	0.0396663	-3.6849	0.000228795	0.00056335	IP6K2	protein_coding
ENSG00000068781.21	1.64179	-0.27161	0.185511	-1.46412	0.143162	0.198634	STON1-GTF2A1L	protein_coding
ENSG00000068784.13	899.048	0.0242237	0.037743	0.641806	0.520999	0.595214	SRBD1	protein_coding
ENSG00000068796.19	1972.69	0.160406	0.0513306	3.12496	0.00177832	0.00376853	KIF2A	protein_coding
ENSG00000068831.19	349.596	-0.704738	0.0938914	-7.50588	6.10156e-14	5.62036e-13	RASGRP2	protein_coding
ENSG00000068878.15	4656.88	0.353003	0.0418099	8.44306	3.09148e-17	4.3549e-16	PSME4	protein_coding
ENSG00000068885.15	796.006	-0.388887	0.063509	-6.12333	9.16383e-10	4.88286e-09	IFT80	protein_coding
ENSG00000068903.20	2349.06	-0.0964726	0.0518331	-1.86122	0.0627137	0.0957231	SIRT2	protein_coding
ENSG00000068912.14	5809.91	-0.177674	0.0505357	-3.5158	0.000438433	0.00102924	ERLEC1	protein_coding
ENSG00000068971.14	981.732	0.11049	0.0529944	2.08495	0.0370742	0.059865	PPP2R5B	protein_coding
ENSG00000068976.14	59.3335	-0.625552	0.0969168	-6.45452	1.08564e-10	6.52444e-10	PYGM	protein_coding
ENSG00000068985.5	11.3012	3.43153	0.452096	7.59028	3.19213e-14	3.05041e-13	PAGE1	protein_coding
ENSG00000069011.16	778.451	1.02699	0.161318	6.36627	1.93683e-10	1.12517e-09	PITX1	protein_coding
ENSG00000069018.19	1.17507	-0.810772	0.299373	-2.70823	0.0067643	0.0127956	TRPC7	protein_coding
ENSG00000069020.18	2537.26	-0.591118	0.0732113	-8.07414	6.79565e-16	8.03216e-15	MAST4	protein_coding
ENSG00000069122.19	11746.4	-1.21604	0.109803	-11.0748	1.66285e-28	1.00518e-26	ADGRF5	protein_coding
ENSG00000069188.17	395.974	-0.438973	0.137063	-3.2027	0.00136145	0.00294737	SDK2	protein_coding
ENSG00000069206.15	1.10362	-1.26239	0.391105	-3.22776	0.00124762	0.00271646	ADAM7	protein_coding
ENSG00000069248.12	2692.97	0.0796447	0.0385663	2.06514	0.03891	0.0624962	NUP133	protein_coding
ENSG00000069275.13	16683.3	0.110811	0.0462217	2.39739	0.0165123	0.0288112	NUCKS1	protein_coding
ENSG00000069329.18	6993.42	0.0529913	0.0385769	1.37365	0.169549	0.230276	VPS35	protein_coding
ENSG00000069345.12	3668.12	0.00794535	0.039715	0.200059	0.841435	0.875154	DNAJA2	protein_coding
ENSG00000069399.15	3898.29	0.259136	0.0781344	3.31654	0.00091139	0.00202909	BCL3	protein_coding
ENSG00000069424.15	1750.12	-0.101967	0.071273	-1.43066	0.152529	0.209831	KCNAB2	protein_coding
ENSG00000069431.11	786.568	-0.858267	0.101598	-8.44767	2.97165e-17	4.19389e-16	ABCC9	protein_coding
ENSG00000069482.7	128.081	2.38256	0.202483	11.7667	5.79401e-32	4.85053e-30	GAL	protein_coding
ENSG00000069493.15	651.039	-0.49938	0.0831342	-6.00691	1.89092e-09	9.65705e-09	CLEC2D	protein_coding
ENSG00000069509.6	781.027	0.0989401	0.0536008	1.84587	0.0649112	0.0987131	FUNDC1	protein_coding
ENSG00000069535.14	923.393	-0.544374	0.106943	-5.09032	3.57455e-07	1.35128e-06	MAOB	protein_coding
ENSG00000069667.16	987.805	-0.882229	0.0857537	-10.2879	7.98666e-25	3.10041e-23	RORA	protein_coding
ENSG00000069696.7	37.9794	0.393769	0.117316	3.3565	0.000789367	0.0017756	DRD4	protein_coding
ENSG00000069702.11	786.365	-0.631846	0.101832	-6.20481	5.4763e-10	3.00328e-09	TGFBR3	protein_coding
ENSG00000069764.10	278.502	-1.67052	0.157886	-10.5805	3.66915e-26	1.6916e-24	PLA2G10	protein_coding
ENSG00000069812.11	214.41	1.24638	0.142342	8.75623	2.01889e-18	3.28354e-17	HES2	protein_coding
ENSG00000069849.11	3940.46	0.45172	0.0586769	7.69842	1.3776e-14	1.37331e-13	ATP1B3	protein_coding
ENSG00000069869.16	798.673	0.308202	0.0721739	4.27027	1.95238e-05	5.71151e-05	NEDD4	protein_coding
ENSG00000069943.10	452.304	-0.262563	0.0499095	-5.26079	1.43438e-07	5.7282e-07	PIGB	protein_coding
ENSG00000069956.12	2746.3	0.523619	0.0593695	8.81966	1.14806e-18	1.92294e-17	MAPK6	protein_coding
ENSG00000069966.19	887.119	0.000491564	0.0444653	0.011055	0.99118	0.993518	GNB5	protein_coding
ENSG00000069974.16	3581.51	-0.532483	0.0640127	-8.31839	8.91643e-17	1.18689e-15	RAB27A	protein_coding
ENSG00000069998.12	1606.67	0.242701	0.0515173	4.71106	2.46429e-06	8.25025e-06	HDHD5	protein_coding
ENSG00000070010.19	1852.26	0.297466	0.0452179	6.5785	4.75223e-11	2.99331e-10	UFD1	protein_coding
ENSG00000070018.9	2236.53	-0.240674	0.063307	-3.8017	0.000143706	0.000367	LRP6	protein_coding
ENSG00000070019.5	33.2354	-0.171338	0.139262	-1.23033	0.218575	0.28696	GUCY2C	protein_coding
ENSG00000070031.4	21.4716	0.111736	0.114883	0.972607	0.330749	0.408256	SCT	protein_coding
ENSG00000070047.13	2612.04	0.158868	0.0476572	3.33355	0.000857447	0.00191773	PHRF1	protein_coding
ENSG00000070061.16	2057.67	0.00999096	0.0402398	0.248285	0.803914	0.844506	ELP1	protein_coding
ENSG00000070081.17	4215.33	-0.29039	0.0611066	-4.75219	2.01227e-06	6.82438e-06	NUCB2	protein_coding
ENSG00000070087.14	4338.56	1.01722	0.105486	9.64319	5.25277e-22	1.39965e-20	PFN2	protein_coding
ENSG00000070159.14	2073.52	-0.177418	0.0625409	-2.83684	0.0045563	0.00893299	PTPN3	protein_coding
ENSG00000070182.21	1519.25	0.108842	0.170413	0.638694	0.523022	0.59721	SPTB	protein_coding
ENSG00000070190.13	915.359	-0.0850576	0.0853174	-0.996955	0.318786	0.39541	DAPP1	protein_coding
ENSG00000070193.5	33.7235	-0.850899	0.152045	-5.59637	2.18885e-08	9.75497e-08	FGF10	protein_coding
ENSG00000070214.16	6521.78	0.190902	0.0560587	3.4054	0.000660672	0.00150593	SLC44A1	protein_coding
ENSG00000070269.14	748.003	-0.0711622	0.0567415	-1.25415	0.209789	0.277043	TMEM260	protein_coding
ENSG00000070366.14	953.429	-0.155058	0.0517697	-2.99514	0.00274316	0.00560141	SMG6	protein_coding
ENSG00000070367.16	3039.54	0.188389	0.0477148	3.94823	7.87302e-05	0.0002096	EXOC5	protein_coding
ENSG00000070371.16	261.617	0.49683	0.0769016	6.46059	1.04296e-10	6.28542e-10	CLTCL1	protein_coding
ENSG00000070388.11	5.92513	-0.376355	0.116229	-3.23805	0.00120351	0.0026276	FGF22	protein_coding
ENSG00000070404.10	2102.36	0.272362	0.101148	2.69269	0.00708777	0.0133647	FSTL3	protein_coding
ENSG00000070413.20	7721.61	-0.0165383	0.0529284	-0.312464	0.754688	0.803183	DGCR2	protein_coding
ENSG00000070423.18	1295.46	0.332586	0.0545339	6.09871	1.06929e-09	5.65272e-09	RNF126	protein_coding
ENSG00000070444.15	1043.92	0.0748595	0.0422781	1.77065	0.0766198	0.114372	MNT	protein_coding
ENSG00000070476.15	1526.2	-0.106521	0.0414253	-2.57141	0.0101286	0.0184835	ZXDC	protein_coding
ENSG00000070495.15	1351.51	0.418887	0.0422417	9.91644	3.53113e-23	1.09643e-21	JMJD6	protein_coding
ENSG00000070501.12	1461.62	0.213462	0.0739863	2.88516	0.00391211	0.00776576	POLB	protein_coding
ENSG00000070526.15	3370.27	-0.332288	0.131939	-2.51849	0.011786	0.0212017	ST6GALNAC1	protein_coding
ENSG00000070540.13	1072.52	0.0990091	0.0499489	1.98221	0.0474561	0.074674	WIPI1	protein_coding
ENSG00000070601.10	11.7813	0.699977	0.16404	4.2671	1.98029e-05	5.78609e-05	FRMPD1	protein_coding
ENSG00000070610.14	2406.26	0.0328489	0.0494775	0.663916	0.506744	0.581868	GBA2	protein_coding
ENSG00000070614.15	4720.36	-0.0338143	0.0549114	-0.615797	0.538028	0.610862	NDST1	protein_coding
ENSG00000070669.17	45.4863	-0.000277852	0.0960768	-0.00289198	0.997693	0.998439	ASNS	protein_coding
ENSG00000070718.12	1089.68	0.227613	0.054464	4.17914	2.92614e-05	8.32029e-05	AP3M2	protein_coding
ENSG00000070729.14	124.658	-0.583537	0.156062	-3.73914	0.000184648	0.000462592	CNGB1	protein_coding
ENSG00000070731.11	152.39	-0.0343707	0.115352	-0.297964	0.76573	0.812734	ST6GALNAC2	protein_coding
ENSG00000070748.19	25.2969	0.0555848	0.312602	0.177813	0.858869	0.889026	CHAT	protein_coding
ENSG00000070756.17	74324.4	0.251008	0.0629216	3.98921	6.62927e-05	0.000178495	PABPC1	protein_coding
ENSG00000070759.17	194.624	-0.0814517	0.0542725	-1.50079	0.13341	0.186641	TESK2	protein_coding
ENSG00000070761.8	1133.52	0.133593	0.0423119	3.15735	0.00159208	0.00340306	CFAP20	protein_coding
ENSG00000070770.10	1277.17	0.138828	0.0400571	3.46575	0.00052875	0.00122532	CSNK2A2	protein_coding
ENSG00000070778.13	825.995	-0.350069	0.067854	-5.15915	2.48072e-07	9.58184e-07	PTPN21	protein_coding
ENSG00000070785.17	1050.87	0.135587	0.0421123	3.21965	0.00128346	0.00279023	EIF2B3	protein_coding
ENSG00000070808.16	25.5428	-0.378939	0.0994261	-3.81126	0.000138257	0.00035404	CAMK2A	protein_coding
ENSG00000070814.22	2714.88	0.55932	0.0494411	11.3129	1.13339e-29	7.68982e-28	TCOF1	protein_coding
ENSG00000070831.17	13477.2	-0.113624	0.0456997	-2.48632	0.0129071	0.0230353	CDC42	protein_coding
ENSG00000070882.13	2162.12	0.132616	0.0696353	1.90443	0.0568538	0.0877099	OSBPL3	protein_coding
ENSG00000070886.12	6.11221	0.710373	0.207027	3.4313	0.000600693	0.00137813	EPHA8	protein_coding
ENSG00000070915.10	19.7688	-0.0742591	0.114264	-0.64989	0.515763	0.590197	SLC12A3	protein_coding
ENSG00000070950.10	744.962	0.332401	0.0430368	7.72365	1.13046e-14	1.14222e-13	RAD18	protein_coding
ENSG00000070961.16	2508.05	0.522348	0.0730982	7.14583	8.9452e-13	7.1164e-12	ATP2B1	protein_coding
ENSG00000070985.13	20.8869	-0.318883	0.192695	-1.65486	0.0979539	0.142017	TRPM5	protein_coding
ENSG00000071051.14	1909.52	0.158509	0.0473925	3.34461	0.000823994	0.001849	NCK2	protein_coding
ENSG00000071054.16	6557.96	0.587686	0.0639688	9.18707	4.03677e-20	8.21044e-19	MAP4K4	protein_coding
ENSG00000071073.13	2852.05	0.0426885	0.0675809	0.631665	0.527606	0.601327	MGAT4A	protein_coding
ENSG00000071082.11	31582.8	-0.131559	0.0681943	-1.92918	0.0537085	0.0833725	RPL31	protein_coding
ENSG00000071127.17	15322.6	0.276797	0.0396776	6.97615	3.03372e-12	2.25449e-11	WDR1	protein_coding
ENSG00000071189.21	2722.71	-0.37912	0.0611827	-6.19652	5.77236e-10	3.15562e-09	SNX13	protein_coding
ENSG00000071203.9	0.389923	-0.435419	0.438144	-0.993779	0.32033	0.397033	MS4A12	protein_coding
ENSG00000071205.12	808.931	0.21989	0.0711518	3.09043	0.00199867	0.00419423	ARHGAP10	protein_coding
ENSG00000071242.12	5833.53	-0.49775	0.0740422	-6.72252	1.78612e-11	1.19192e-10	RPS6KA2	protein_coding
ENSG00000071243.16	578.658	-0.0909121	0.0419736	-2.16593	0.0303162	0.0499479	ING3	protein_coding
ENSG00000071246.11	778.509	-0.11575	0.0663852	-1.74361	0.0812277	0.120349	VASH1	protein_coding
ENSG00000071282.12	1544.93	-0.223397	0.0642074	-3.4793	0.000502722	0.00116912	LMCD1	protein_coding
ENSG00000071462.12	4707.6	0.17403	0.0497393	3.49885	0.00046727	0.00109209	BUD23	protein_coding
ENSG00000071537.14	7403.9	-0.0907858	0.0535452	-1.6955	0.0899807	0.131662	SEL1L	protein_coding
ENSG00000071539.14	1083.76	1.66819	0.0884924	18.8512	2.87015e-79	1.43375e-76	TRIP13	protein_coding
ENSG00000071553.18	9974.78	0.0346963	0.0457256	0.758793	0.447976	0.52539	ATP6AP1	protein_coding
ENSG00000071564.17	3833.09	0.464807	0.0527407	8.81306	1.21776e-18	2.02921e-17	TCF3	protein_coding
ENSG00000071575.11	2385.26	0.17128	0.0799429	2.14253	0.0321505	0.0526381	TRIB2	protein_coding
ENSG00000071626.17	4717.33	0.277961	0.0346424	8.02373	1.02585e-15	1.18659e-14	DAZAP1	protein_coding
ENSG00000071655.18	1746.35	0.314839	0.0537584	5.85656	4.72548e-09	2.29181e-08	MBD3	protein_coding
ENSG00000071677.1	0.745878	-0.949855	0.260548	-3.6456	0.000266768	0.000649914	PRLH	protein_coding
ENSG00000071794.16	1168.19	0.649787	0.0746027	8.70997	3.0395e-18	4.83618e-17	HLTF	protein_coding
ENSG00000071859.15	4205.34	0.204075	0.0628051	3.24934	0.00115672	0.00253127	FAM50A	protein_coding
ENSG00000071889.17	2622.11	0.00803044	0.0610262	0.13159	0.895309	0.918525	FAM3A	protein_coding
ENSG00000071894.17	5004.66	0.277839	0.062395	4.45291	8.47161e-06	2.61086e-05	CPSF1	protein_coding
ENSG00000071909.19	154.617	0.720357	0.17181	4.19276	2.75584e-05	7.86902e-05	MYO3B	protein_coding
ENSG00000071967.12	6485.78	-1.04761	0.0846247	-12.3795	3.37287e-35	3.58233e-33	CYBRD1	protein_coding
ENSG00000071991.9	27.7841	0.352912	0.180164	1.95884	0.0501317	0.0783661	CDH19	protein_coding
ENSG00000071994.11	1859.48	0.111407	0.0418341	2.66307	0.00774313	0.0144839	PDCD2	protein_coding
ENSG00000072041.17	61.1082	2.87367	0.280919	10.2295	1.46201e-24	5.48803e-23	SLC6A15	protein_coding
ENSG00000072042.13	2976.25	0.252705	0.0505191	5.00217	5.66877e-07	2.08437e-06	RDH11	protein_coding
ENSG00000072062.15	3231.65	0.0196415	0.0422692	0.464678	0.642162	0.705226	PRKACA	protein_coding
ENSG00000072071.16	1669.78	0.0110461	0.0753218	0.146652	0.883407	0.908694	ADGRL1	protein_coding
ENSG00000072080.11	41.318	-0.695563	0.221921	-3.13429	0.00172271	0.00366092	SPP2	protein_coding
ENSG00000072110.15	9983.51	0.569667	0.0641512	8.88007	6.68171e-19	1.15709e-17	ACTN1	protein_coding
ENSG00000072121.17	1957.29	0.015025	0.046228	0.32502	0.745166	0.794841	ZFYVE26	protein_coding
ENSG00000072133.11	281.59	0.212143	0.127451	1.66451	0.0960111	0.13948	RPS6KA6	protein_coding
ENSG00000072134.15	926.712	0.124545	0.0582533	2.13799	0.0325173	0.0531927	EPN2	protein_coding
ENSG00000072135.13	3684.95	-0.13995	0.0441453	-3.1702	0.00152331	0.00326806	PTPN18	protein_coding
ENSG00000072163.20	773.951	-0.478819	0.0824544	-5.80708	6.35717e-09	3.033e-08	LIMS2	protein_coding
ENSG00000072182.13	11.4443	0.0440774	0.134805	0.326972	0.743689	0.79349	ASIC4	protein_coding
ENSG00000072195.15	410.125	0.0487028	0.124904	0.389923	0.696594	0.753139	SPEG	protein_coding
ENSG00000072201.14	466.206	-0.0788054	0.0736541	-1.06994	0.284647	0.359479	LNX1	protein_coding
ENSG00000072210.19	9406.1	-0.721981	0.0889328	-8.11828	4.72836e-16	5.72111e-15	ALDH3A2	protein_coding
ENSG00000072274.13	7699.22	0.822316	0.0853671	9.63271	5.81759e-22	1.54472e-20	TFRC	protein_coding
ENSG00000072310.17	6235.53	0.0925746	0.0715889	1.29314	0.195962	0.261072	SREBF1	protein_coding
ENSG00000072315.3	2.91427	-2.11358	0.273337	-7.7325	1.05452e-14	1.07025e-13	TRPC5	protein_coding
ENSG00000072364.13	5693.5	-0.184484	0.0535463	-3.44532	0.000570381	0.00131469	AFF4	protein_coding
ENSG00000072401.15	1437.01	0.265654	0.0470283	5.64881	1.61563e-08	7.32235e-08	UBE2D1	protein_coding
ENSG00000072415.10	1869.7	-0.0862222	0.0478496	-1.80194	0.0715548	0.107585	MPP5	protein_coding
ENSG00000072422.17	1084.13	-0.156684	0.0669551	-2.34013	0.0192768	0.0331913	RHOBTB1	protein_coding
ENSG00000072501.19	5345.04	0.481558	0.0491826	9.79124	1.22778e-22	3.56856e-21	SMC1A	protein_coding
ENSG00000072506.13	2849.02	0.324536	0.0557164	5.82479	5.71854e-09	2.74473e-08	HSD17B10	protein_coding
ENSG00000072518.21	4106.65	0.280965	0.041039	6.8463	7.57864e-12	5.33297e-11	MARK2	protein_coding
ENSG00000072571.20	672.244	1.56844	0.0814653	19.2529	1.33522e-82	7.31281e-80	HMMR	protein_coding
ENSG00000072609.18	1570.1	0.325546	0.0413729	7.86858	3.58698e-15	3.86207e-14	CHFR	protein_coding
ENSG00000072657.9	53.7524	0.193381	0.187078	1.03369	0.30128	0.376987	TRHDE	protein_coding
ENSG00000072682.19	3733.89	0.262566	0.0638004	4.11544	3.86448e-05	0.000108059	P4HA2	protein_coding
ENSG00000072694.21	769.21	-0.105538	0.0961298	-1.09787	0.272261	0.346233	FCGR2B	protein_coding
ENSG00000072736.19	1037.15	-0.343149	0.061423	-5.58666	2.31484e-08	1.02842e-07	NFATC3	protein_coding
ENSG00000072756.17	719.964	-0.0957353	0.0448232	-2.13584	0.0326921	0.0534575	TRNT1	protein_coding
ENSG00000072778.20	11129.8	-0.177072	0.0592773	-2.98718	0.00281568	0.00573634	ACADVL	protein_coding
ENSG00000072786.13	1995.84	0.0407024	0.0608078	0.669361	0.503265	0.578458	STK10	protein_coding
ENSG00000072803.17	2831.06	-0.178897	0.0447844	-3.99462	6.47983e-05	0.000174782	FBXW11	protein_coding
ENSG00000072818.12	924.9	-0.296062	0.0844732	-3.50481	0.000456935	0.00106925	ACAP1	protein_coding
ENSG00000072832.15	680.738	0.330823	0.0896385	3.69064	0.000223692	0.000551741	CRMP1	protein_coding
ENSG00000072840.13	967.058	-0.111449	0.0657916	-1.69398	0.0902698	0.132059	EVC	protein_coding
ENSG00000072849.11	1982.91	-0.112383	0.0429251	-2.61812	0.00884146	0.016346	DERL2	protein_coding
ENSG00000072858.11	670.518	-0.23296	0.0962156	-2.42123	0.0154681	0.0271485	SIDT1	protein_coding
ENSG00000072864.16	1284.78	0.438783	0.0555754	7.89528	2.89673e-15	3.16995e-14	NDE1	protein_coding
ENSG00000072952.19	826.334	-0.37045	0.0799836	-4.63157	3.62899e-06	1.18205e-05	IRAG1	protein_coding
ENSG00000072954.7	421.148	0.0490258	0.0827649	0.59235	0.553616	0.625358	TMEM38A	protein_coding
ENSG00000072958.9	2353.93	0.0579943	0.042335	1.36989	0.170722	0.231662	AP1M1	protein_coding
ENSG00000073008.15	2433.52	0.569591	0.0593674	9.59434	8.44569e-22	2.19385e-20	PVR	protein_coding
ENSG00000073050.12	1255.8	0.131877	0.05016	2.62913	0.00856043	0.0158742	XRCC1	protein_coding
ENSG00000073060.16	1969.59	0.705889	0.0839528	8.40817	4.16467e-17	5.77188e-16	SCARB1	protein_coding
ENSG00000073067.14	16.4772	0.0776087	0.197532	0.392892	0.694399	0.751214	CYP2W1	protein_coding
ENSG00000073111.14	1358.43	1.56927	0.0720769	21.7722	4.26099e-105	8.42156e-102	MCM2	protein_coding
ENSG00000073146.16	37.3368	0.203397	0.132201	1.53854	0.123917	0.174906	MOV10L1	protein_coding
ENSG00000073150.14	804.497	0.428396	0.124355	3.44494	0.000571177	0.00131606	PANX2	protein_coding
ENSG00000073169.14	809.803	-0.0854139	0.063869	-1.33733	0.181115	0.243879	SELENOO	protein_coding
ENSG00000073282.14	692.2	-0.267117	0.172914	-1.5448	0.122395	0.172897	TP63	protein_coding
ENSG00000073331.18	1340.56	-0.231023	0.0532557	-4.33801	1.4378e-05	4.28925e-05	ALPK1	protein_coding
ENSG00000073350.14	6979.54	-0.0116825	0.0712118	-0.164053	0.869689	0.897712	LLGL2	protein_coding
ENSG00000073417.15	1522.94	-0.261311	0.0537894	-4.85804	1.18555e-06	4.14814e-06	PDE8A	protein_coding
ENSG00000073464.13	540.869	0.234476	0.0876509	2.67511	0.00747039	0.0140268	CLCN4	protein_coding
ENSG00000073536.18	908.807	0.435533	0.0495788	8.78465	1.56853e-18	2.58528e-17	NLE1	protein_coding
ENSG00000073578.17	352.975	0.124324	0.0628035	1.97957	0.0477524	0.0750954	SDHA	protein_coding
ENSG00000073584.20	459.495	-0.401879	0.0666239	-6.03205	1.61893e-09	8.36003e-09	SMARCE1	protein_coding
ENSG00000073598.6	2.5092	0.367627	0.120738	3.04485	0.00232799	0.00482214	FNDC8	protein_coding
ENSG00000073605.18	1361.1	-0.0398714	0.0941016	-0.423706	0.67178	0.731327	GSDMB	protein_coding
ENSG00000073614.13	3264.22	0.116605	0.0502395	2.32099	0.0202873	0.0347627	KDM5A	protein_coding
ENSG00000073670.14	30.1657	0.64999	0.111349	5.83739	5.30252e-09	2.5572e-08	ADAM11	protein_coding
ENSG00000073711.11	1322.47	-0.185988	0.077483	-2.40037	0.0163786	0.0285999	PPP2R3A	protein_coding
ENSG00000073712.15	2224.63	0.0385877	0.0595204	0.64831	0.516784	0.591172	FERMT2	protein_coding
ENSG00000073734.10	15.9914	-0.0402468	0.165009	-0.243906	0.807304	0.847248	ABCB11	protein_coding
ENSG00000073737.17	618.712	-0.0674622	0.1545	-0.43665	0.662365	0.722751	DHRS9	protein_coding
ENSG00000073754.6	8.77504	-0.480371	0.173647	-2.76636	0.00566855	0.0108979	CD5L	protein_coding
ENSG00000073756.12	5510.3	0.58036	0.157312	3.68923	0.000224931	0.000554587	PTGS2	protein_coding
ENSG00000073792.16	1377.27	1.05723	0.114377	9.24344	2.38695e-20	5.00258e-19	IGF2BP2	protein_coding
ENSG00000073803.14	2944.16	0.0466725	0.0507439	0.919766	0.357695	0.435784	MAP3K13	protein_coding
ENSG00000073849.16	6744.46	-0.320189	0.0755649	-4.23727	2.26259e-05	6.54238e-05	ST6GAL1	protein_coding
ENSG00000073861.3	120.756	0.538687	0.117976	4.56608	4.96938e-06	1.5837e-05	TBX21	protein_coding
ENSG00000073905.8	10.9335	0.220893	0.102804	2.14869	0.0316592	0.051916	VDAC1P1	processed_pseudogene
ENSG00000073910.22	1522.69	-0.630942	0.0752358	-8.3862	5.0213e-17	6.90019e-16	FRY	protein_coding
ENSG00000073921.18	9612.61	0.147059	0.0395901	3.71453	0.000203578	0.000506555	PICALM	protein_coding
ENSG00000073969.18	2962.51	0.203956	0.0426174	4.78576	1.70345e-06	5.83494e-06	NSF	protein_coding
ENSG00000074047.22	274.381	0.0133695	0.090719	0.147373	0.882838	0.908232	GLI2	protein_coding
ENSG00000074054.20	3050.16	0.0937576	0.040898	2.29247	0.0218783	0.0372252	CLASP1	protein_coding
ENSG00000074071.15	2503.19	0.147463	0.0586593	2.5139	0.0119406	0.0214549	MRPS34	protein_coding
ENSG00000074181.9	9641.6	0.421795	0.0767663	5.49454	3.9174e-08	1.68762e-07	NOTCH3	protein_coding
ENSG00000074201.9	3471.54	0.198948	0.0431646	4.60906	4.04501e-06	1.30632e-05	CLNS1A	protein_coding
ENSG00000074211.14	583.957	1.3046	0.211823	6.15891	7.32457e-10	3.94222e-09	PPP2R2C	protein_coding
ENSG00000074219.14	1976.59	0.0155055	0.0744482	0.208272	0.835016	0.869947	TEAD2	protein_coding
ENSG00000074266.22	993.712	0.282031	0.0420949	6.69989	2.08573e-11	1.3785e-10	EED	protein_coding
ENSG00000074276.10	97.9045	0.309821	0.177828	1.74225	0.0814643	0.120631	CDHR2	protein_coding
ENSG00000074317.11	4.61424	0.670296	0.158123	4.23907	2.24452e-05	6.49343e-05	SNCB	protein_coding
ENSG00000074319.13	3443.05	0.047792	0.0418619	1.14166	0.253595	0.326192	TSG101	protein_coding
ENSG00000074356.17	2280.38	-0.0254215	0.0501803	-0.506603	0.612433	0.678263	NCBP3	protein_coding
ENSG00000074370.18	4664.36	0.280369	0.109544	2.55942	0.0104848	0.0190723	ATP2A3	protein_coding
ENSG00000074410.14	2781.11	0.117831	0.173677	0.678447	0.497488	0.573166	CA12	protein_coding
ENSG00000074416.14	9835.47	-0.534046	0.0835339	-6.39317	1.62481e-10	9.54515e-10	MGLL	protein_coding
ENSG00000074527.13	2508.98	-0.426882	0.0853859	-4.99944	5.74962e-07	2.11222e-06	NTN4	protein_coding
ENSG00000074582.15	961.706	0.160625	0.0424229	3.78628	0.000152918	0.000388605	BCS1L	protein_coding
ENSG00000074590.13	1322.61	0.143561	0.0824542	1.7411	0.081666	0.120881	NUAK1	protein_coding
ENSG00000074603.19	1926.61	-0.152027	0.0412473	-3.68573	0.000228046	0.00056178	DPP8	protein_coding
ENSG00000074621.14	586.888	-0.113589	0.0526974	-2.1555	0.0311226	0.0511283	SLC24A1	protein_coding
ENSG00000074657.14	3030.45	0.142543	0.0569562	2.50268	0.0123258	0.0220768	ZNF532	protein_coding
ENSG00000074660.16	920.183	-0.572092	0.0821845	-6.96106	3.37712e-12	2.49419e-11	SCARF1	protein_coding
ENSG00000074695.6	9782.7	0.204161	0.0517573	3.94458	7.9939e-05	0.000212594	LMAN1	protein_coding
ENSG00000074696.13	6108.26	0.0525418	0.055715	0.943046	0.345657	0.423699	HACD3	protein_coding
ENSG00000074706.13	580.38	-0.345603	0.129088	-2.67728	0.00742236	0.0139458	IPCEF1	protein_coding
ENSG00000074755.15	2515.16	-0.190835	0.0510328	-3.73946	0.000184419	0.000462069	ZZEF1	protein_coding
ENSG00000074771.4	0.193905	0.161234	0.400798	0.402283	0.687476		NOX3	protein_coding
ENSG00000074800.16	90741.1	0.456492	0.0601109	7.59416	3.0979e-14	2.9641e-13	ENO1	protein_coding
ENSG00000074803.20	3.9482	-0.270861	0.187219	-1.44676	0.147964	0.204394	SLC12A1	protein_coding
ENSG00000074842.8	5575.15	0.0966836	0.0639677	1.51144	0.130676	0.183291	MYDGF	protein_coding
ENSG00000074855.11	882.269	0.0122478	0.0740933	0.165303	0.868706	0.896921	ANO8	protein_coding
ENSG00000074935.14	489.167	-0.168379	0.0511115	-3.29435	0.000986503	0.00218423	TUBE1	protein_coding
ENSG00000074964.17	2037.36	0.0093617	0.0620295	0.150923	0.880036	0.905903	ARHGEF10L	protein_coding
ENSG00000074966.11	92.0655	-0.450856	0.0960762	-4.69269	2.6963e-06	8.9669e-06	TXK	protein_coding
ENSG00000075035.10	29.8563	-0.476416	0.129646	-3.67475	0.000238083	0.000584763	WSCD2	protein_coding
ENSG00000075043.19	36.195	0.320693	0.253669	1.26422	0.206151	0.272816	KCNQ2	protein_coding
ENSG00000075073.15	54.7147	-0.0287972	0.104494	-0.275588	0.782865	0.826988	TACR2	protein_coding
ENSG00000075089.9	1049.91	0.263419	0.0467109	5.63935	1.70696e-08	7.71246e-08	ACTR6	protein_coding
ENSG00000075131.10	278.315	0.568703	0.0494604	11.4982	1.3477e-30	1.00268e-28	TIPIN	protein_coding
ENSG00000075142.14	4875.33	-0.0477342	0.0637067	-0.749281	0.453688	0.531102	SRI	protein_coding
ENSG00000075151.21	3689.92	0.115182	0.0430702	2.67429	0.00748872	0.0140583	EIF4G3	protein_coding
ENSG00000075188.9	777.268	0.565149	0.0516765	10.9363	7.73051e-28	4.31712e-26	NUP37	protein_coding
ENSG00000075213.11	1197.85	0.952033	0.141646	6.72121	1.80227e-11	1.20199e-10	SEMA3A	protein_coding
ENSG00000075218.19	532.613	1.71435	0.0726879	23.5851	5.48749e-123	4.1575e-119	GTSE1	protein_coding
ENSG00000075223.14	3234.84	0.190261	0.100232	1.8982	0.0576693	0.0888053	SEMA3C	protein_coding
ENSG00000075234.17	1464.61	-0.162566	0.0534254	-3.04286	0.00234341	0.00484984	TTC38	protein_coding
ENSG00000075239.14	1841.81	-0.392735	0.0641862	-6.11868	9.43521e-10	5.01879e-09	ACAT1	protein_coding
ENSG00000075240.17	3527.44	0.015698	0.0739325	0.212329	0.83185	0.867259	GRAMD4	protein_coding
ENSG00000075275.18	7127.05	-0.102234	0.0701441	-1.45748	0.144983	0.200797	CELSR1	protein_coding
ENSG00000075290.8	11.5221	-0.0312635	0.125159	-0.24979	0.802749	0.843536	WNT8B	protein_coding
ENSG00000075292.19	4825.76	-0.133601	0.0432828	-3.08671	0.00202388	0.00424459	ZNF638	protein_coding
ENSG00000075303.13	996.708	0.211471	0.046865	4.51234	6.41172e-06	2.01065e-05	SLC25A40	protein_coding
ENSG00000075336.12	726.94	0.175863	0.0440082	3.99615	6.43819e-05	0.000173721	TIMM21	protein_coding
ENSG00000075340.23	223.099	0.954392	0.142827	6.68215	2.35459e-11	1.54585e-10	ADD2	protein_coding
ENSG00000075388.4	0.74146	1.78794	0.398071	4.49152	7.07164e-06	2.20467e-05	FGF4	protein_coding
ENSG00000075391.17	1860.46	0.211206	0.0679465	3.10841	0.00188099	0.00396724	RASAL2	protein_coding
ENSG00000075399.14	900.58	0.0877523	0.0649455	1.35117	0.176642	0.238712	VPS9D1	protein_coding
ENSG00000075407.18	1006	-0.179127	0.0610568	-2.93378	0.00334865	0.00673284	ZNF37A	protein_coding
ENSG00000075413.19	3383.09	-0.0801729	0.0432133	-1.85528	0.0635558	0.096869	MARK3	protein_coding
ENSG00000075415.13	14308.4	0.22231	0.0429588	5.17496	2.27958e-07	8.8493e-07	SLC25A3	protein_coding
ENSG00000075420.13	6979.48	0.238647	0.0607388	3.92906	8.5277e-05	0.000225563	FNDC3B	protein_coding
ENSG00000075426.12	9159.84	0.250846	0.067954	3.69141	0.000223016	0.000550224	FOSL2	protein_coding
ENSG00000075429.9	8.22412	0.684247	0.189446	3.61182	0.000304051	0.000733979	CACNG5	protein_coding
ENSG00000075461.6	701.256	0.949693	0.176475	5.38145	7.38889e-08	3.06855e-07	CACNG4	protein_coding
ENSG00000075539.15	2520.04	-0.126367	0.061494	-2.05494	0.0398847	0.0639286	FRYL	protein_coding
ENSG00000075568.17	4071.24	0.0236126	0.0417894	0.565039	0.572047	0.642173	TMEM131	protein_coding
ENSG00000075618.18	5646.65	1.24047	0.106571	11.6399	2.58322e-31	2.04222e-29	FSCN1	protein_coding
ENSG00000075624.17	269794	0.271496	0.0475992	5.7038	1.17164e-08	5.39619e-08	ACTB	protein_coding
ENSG00000075643.6	918.216	0.643861	0.0822169	7.83126	4.83019e-15	5.12298e-14	MOCOS	protein_coding
ENSG00000075651.16	975.849	0.321753	0.0729452	4.41088	1.02949e-05	3.13538e-05	PLD1	protein_coding
ENSG00000075673.12	118.378	0.340475	0.206908	1.64553	0.0998596	0.144411	ATP12A	protein_coding
ENSG00000075702.18	637.43	1.30142	0.0893396	14.5671	4.55075e-48	9.15345e-46	WDR62	protein_coding
ENSG00000075711.21	2812.77	0.053695	0.0479146	1.12064	0.262441	0.335698	DLG1	protein_coding
ENSG00000075785.14	12345.3	0.260423	0.03918	6.64684	2.99445e-11	1.93547e-10	RAB7A	protein_coding
ENSG00000075790.12	38.905	-0.166011	0.0767361	-2.1634	0.0305103	0.050235	BCAP29	protein_coding
ENSG00000075826.17	312.517	-0.524105	0.096158	-5.45045	5.02415e-08	2.13228e-07	SEC31B	protein_coding
ENSG00000075856.12	2152.27	0.316044	0.0312922	10.0997	5.53846e-24	1.92042e-22	SART3	protein_coding
ENSG00000075884.14	477.15	-0.716429	0.078074	-9.17628	4.4623e-20	9.02346e-19	ARHGAP15	protein_coding
ENSG00000075886.11	16.1534	-0.252384	0.0924603	-2.72965	0.00634021	0.0120682	TUBA3D	protein_coding
ENSG00000075891.22	1.57066	1.08124	0.262996	4.11125	3.93517e-05	0.000109954	PAX2	protein_coding
ENSG00000075914.13	1076.83	-0.0518386	0.043123	-1.20211	0.22932	0.29902	EXOSC7	protein_coding
ENSG00000075945.13	1782.4	-0.0535134	0.0428313	-1.2494	0.211519	0.278905	KIFAP3	protein_coding
ENSG00000075975.17	1267.57	0.0112005	0.0300983	0.372132	0.709795	0.764467	MKRN2	protein_coding
ENSG00000076003.5	2679.36	1.05128	0.0549644	19.1266	1.51693e-81	7.92603e-79	MCM6	protein_coding
ENSG00000076043.11	1498.69	-0.0539601	0.044168	-1.2217	0.221821	0.2905	REXO2	protein_coding
ENSG00000076053.12	1231.97	-0.047604	0.0441263	-1.07881	0.280671	0.355161	RBM7	protein_coding
ENSG00000076067.13	3213.69	-0.248842	0.0534938	-4.6518	3.2905e-06	1.07867e-05	RBMS2	protein_coding
ENSG00000076108.12	6591.08	0.331499	0.04864	6.81535	9.40328e-12	6.531e-11	BAZ2A	protein_coding
ENSG00000076201.15	3382.69	0.114847	0.0448954	2.5581	0.0105245	0.0191369	PTPN23	protein_coding
ENSG00000076242.16	1578.89	-0.0358649	0.0321583	-1.11526	0.26474	0.338115	MLH1	protein_coding
ENSG00000076248.11	1944.03	0.737488	0.0499003	14.7792	1.99418e-49	4.23605e-47	UNG	protein_coding
ENSG00000076258.10	230.361	-0.566131	0.0711336	-7.95871	1.73848e-15	1.95082e-14	FMO4	protein_coding
ENSG00000076321.11	1082.64	-0.20687	0.0381975	-5.41581	6.10136e-08	2.55957e-07	KLHL20	protein_coding
ENSG00000076344.16	110.126	-0.298421	0.12313	-2.42363	0.0153662	0.0269876	RGS11	protein_coding
ENSG00000076351.13	446.842	-0.160086	0.0583321	-2.74439	0.00606243	0.0115895	SLC46A1	protein_coding
ENSG00000076356.7	3502.32	-0.658611	0.0896805	-7.34397	2.07348e-13	1.78515e-12	PLXNA2	protein_coding
ENSG00000076382.17	1279.13	1.56689	0.071484	21.9194	1.69647e-106	3.67229e-103	SPAG5	protein_coding
ENSG00000076513.17	3215.07	-0.0582989	0.04725	-1.23384	0.217263	0.285443	ANKRD13A	protein_coding
ENSG00000076554.15	5068.01	0.368362	0.0797823	4.61709	3.89157e-06	1.26026e-05	TPD52	protein_coding
ENSG00000076555.15	670.378	-0.350415	0.074256	-4.71901	2.36995e-06	7.95314e-06	ACACB	protein_coding
ENSG00000076604.15	4369.83	0.315356	0.0568828	5.54396	2.95698e-08	1.29572e-07	TRAF4	protein_coding
ENSG00000076641.4	2473.1	-0.333503	0.0890689	-3.74433	0.000180879	0.00045385	PAG1	protein_coding
ENSG00000076650.7	621.78	0.242648	0.0459128	5.28498	1.25715e-07	5.05955e-07	GPATCH1	protein_coding
ENSG00000076662.10	107.809	-0.469455	0.0922617	-5.0883	3.61283e-07	1.36428e-06	ICAM3	protein_coding
ENSG00000076685.19	1945.52	-0.00849363	0.0544592	-0.155963	0.876062	0.902691	NT5C2	protein_coding
ENSG00000076706.17	4363.32	0.453237	0.0795418	5.69809	1.21154e-08	5.57207e-08	MCAM	protein_coding
ENSG00000076716.9	5870.64	-0.533077	0.0925692	-5.75868	8.47721e-09	3.97234e-08	GPC4	protein_coding
ENSG00000076770.14	1196.87	-0.416469	0.0804133	-5.1791	2.22954e-07	8.67411e-07	MBNL3	protein_coding
ENSG00000076826.10	1491.48	-0.000737835	0.0711436	-0.0103711	0.991725	0.993959	CAMSAP3	protein_coding
ENSG00000076864.19	4688.56	-1.08329	0.118286	-9.15826	5.27406e-20	1.0572e-18	RAP1GAP	protein_coding
ENSG00000076924.12	2443.66	0.0565497	0.0478384	1.1821	0.237167	0.30777	XAB2	protein_coding
ENSG00000076928.18	6004.37	-0.19726	0.0605937	-3.25545	0.00113212	0.00248211	ARHGEF1	protein_coding
ENSG00000076944.16	2160.6	-0.015936	0.0567502	-0.28081	0.778856	0.82378	STXBP2	protein_coding
ENSG00000076984.18	1469.7	0.0352052	0.0425583	0.827223	0.408111	0.486135	MAP2K7	protein_coding
ENSG00000077009.13	2.09276	0.00102861	0.210984	0.00487532	0.99611	0.997405	NMRK2	protein_coding
ENSG00000077044.11	3121.26	-0.139244	0.0699047	-1.99191	0.0463811	0.0731699	DGKD	protein_coding
ENSG00000077063.11	119.844	-0.154745	0.115202	-1.34325	0.179192	0.241676	CTTNBP2	protein_coding
ENSG00000077080.10	1.9806	0.443058	0.224678	1.97197	0.0486133	0.0762758	ACTL6B	protein_coding
ENSG00000077092.19	358.948	0.0522117	0.0817302	0.63883	0.522933	0.597124	RARB	protein_coding
ENSG00000077097.15	6034.85	-0.0611791	0.0428647	-1.42726	0.153505	0.21104	TOP2B	protein_coding
ENSG00000077147.16	12974	-0.0193218	0.0484748	-0.398596	0.690191	0.747586	TM9SF3	protein_coding
ENSG00000077150.20	3231.63	0.272527	0.0613988	4.43863	9.05332e-06	2.77959e-05	NFKB2	protein_coding
ENSG00000077152.11	931.407	1.26822	0.0799091	15.8708	1.00885e-56	2.59097e-54	UBE2T	protein_coding
ENSG00000077157.22	3246.41	-0.531934	0.0822847	-6.46456	1.01596e-10	6.13245e-10	PPP1R12B	protein_coding
ENSG00000077232.18	7847.89	0.360141	0.0556116	6.47601	9.41771e-11	5.715e-10	DNAJC10	protein_coding
ENSG00000077235.18	5285.07	0.226698	0.0424953	5.33466	9.57229e-08	3.91522e-07	GTF3C1	protein_coding
ENSG00000077238.14	4569.65	0.123573	0.0526623	2.34652	0.0189499	0.032683	IL4R	protein_coding
ENSG00000077254.14	2868.25	0.0216835	0.0402595	0.538594	0.590167	0.658575	USP33	protein_coding
ENSG00000077264.15	290.951	-0.614262	0.178527	-3.44073	0.000580151	0.00133437	PAK3	protein_coding
ENSG00000077274.9	318.965	-1.09106	0.21073	-5.17751	2.24861e-07	8.74251e-07	CAPN6	protein_coding
ENSG00000077279.19	2.27518	0.0258522	0.254738	0.101485	0.919165	0.937373	DCX	protein_coding
ENSG00000077312.9	2160.49	0.369799	0.0486566	7.6002	2.95684e-14	2.83569e-13	SNRPA	protein_coding
ENSG00000077327.16	342.125	-1.02193	0.193501	-5.28126	1.28298e-07	5.1571e-07	SPAG6	protein_coding
ENSG00000077348.9	1000.81	0.281577	0.072183	3.90088	9.58451e-05	0.000251555	EXOSC5	protein_coding
ENSG00000077380.16	3973.98	0.158749	0.0352677	4.50127	6.75487e-06	2.11272e-05	DYNC1I2	protein_coding
ENSG00000077420.16	933.877	-0.128432	0.0796362	-1.61274	0.106801	0.153347	APBB1IP	protein_coding
ENSG00000077454.16	707.299	-0.135957	0.0543745	-2.50039	0.0124056	0.0222074	LRCH4	protein_coding
ENSG00000077458.13	788.915	-0.0370067	0.0443592	-0.834251	0.40414	0.482341	FAM76B	protein_coding
ENSG00000077463.15	838.518	0.166175	0.0559876	2.96807	0.00299676	0.00607613	SIRT6	protein_coding
ENSG00000077498.9	1.06327	-1.08199	0.309948	-3.49088	0.000481434	0.00112294	TYR	protein_coding
ENSG00000077514.9	1178.96	0.390814	0.0374948	10.4232	1.94398e-25	8.28205e-24	POLD3	protein_coding
ENSG00000077522.14	34.8922	-0.723023	0.131284	-5.50733	3.64322e-08	1.57622e-07	ACTN2	protein_coding
ENSG00000077549.19	11340.4	0.115128	0.0376771	3.05566	0.00224563	0.00467045	CAPZB	protein_coding
ENSG00000077585.14	1019.31	0.0957084	0.0646184	1.48113	0.138571	0.192943	GPR137B	protein_coding
ENSG00000077616.11	68.9048	-0.51797	0.0892252	-5.80519	6.42914e-09	3.06508e-08	NAALAD2	protein_coding
ENSG00000077684.16	1786.95	-0.242675	0.0721482	-3.36357	0.000769421	0.00173408	JADE1	protein_coding
ENSG00000077713.19	1400.32	0.234914	0.0525984	4.46619	7.96259e-06	2.46468e-05	SLC25A43	protein_coding
ENSG00000077721.16	3682.41	0.0162387	0.0457904	0.35463	0.722867	0.775862	UBE2A	protein_coding
ENSG00000077782.21	2834.19	0.198802	0.0914604	2.17364	0.0297325	0.0490717	FGFR1	protein_coding
ENSG00000077800.13	3.92189	-0.481296	0.131265	-3.66658	0.000245813	0.000602347	FKBP6	protein_coding
ENSG00000077935.17	111.27	1.36167	0.171547	7.93758	2.06171e-15	2.29091e-14	SMC1B	protein_coding
ENSG00000077942.19	7705.3	-0.246292	0.0941711	-2.61537	0.00891309	0.016463	FBLN1	protein_coding
ENSG00000077943.8	811.537	-1.02155	0.0945243	-10.8073	3.17796e-27	1.65669e-25	ITGA8	protein_coding
ENSG00000077984.6	544.682	0.00796142	0.10704	0.0743783	0.940709	0.954143	CST7	protein_coding
ENSG00000078018.20	1899.74	0.278754	0.126981	2.19524	0.0281464	0.0467253	MAP2	protein_coding
ENSG00000078043.16	1121.61	-0.167159	0.062407	-2.67853	0.00739468	0.0138984	PIAS2	protein_coding
ENSG00000078053.17	127.131	-0.24815	0.153504	-1.61657	0.105972	0.152248	AMPH	protein_coding
ENSG00000078061.13	3834.18	-0.0474664	0.0465692	-1.01927	0.308076	0.384233	ARAF	protein_coding
ENSG00000078070.13	1490.27	-0.252494	0.0634774	-3.97769	6.95866e-05	0.000186701	MCCC1	protein_coding
ENSG00000078081.8	5011.52	-0.649432	0.117969	-5.50511	3.68946e-08	1.59486e-07	LAMP3	protein_coding
ENSG00000078098.14	984.933	0.0100206	0.107431	0.0932753	0.925685	0.94246	FAP	protein_coding
ENSG00000078114.19	3025.87	-0.00385067	0.0899852	-0.0427923	0.965867	0.97388	NEBL	protein_coding
ENSG00000078124.12	1542.8	-0.0295079	0.0498844	-0.591526	0.554168	0.625826	ACER3	protein_coding
ENSG00000078140.14	4835.09	0.231296	0.0438198	5.27834	1.30362e-07	5.23403e-07	UBE2K	protein_coding
ENSG00000078142.13	1457.63	-0.151187	0.0516578	-2.9267	0.00342584	0.0068765	PIK3C3	protein_coding
ENSG00000078177.14	1064.59	0.0566253	0.0710633	0.796828	0.425551	0.503204	N4BP2	protein_coding
ENSG00000078237.7	247.313	-0.0550204	0.0588668	-0.93466	0.349964	0.428112	TIGAR	protein_coding
ENSG00000078246.17	1285.94	0.317472	0.0452802	7.01127	2.36157e-12	1.78296e-11	TULP3	protein_coding
ENSG00000078269.15	1483.87	0.463952	0.0608203	7.62825	2.37968e-14	2.30406e-13	SYNJ2	protein_coding
ENSG00000078295.17	68.3245	-1.37113	0.146311	-9.37132	7.16288e-21	1.61995e-19	ADCY2	protein_coding
ENSG00000078304.19	6719.07	-0.224006	0.0393656	-5.69041	1.26733e-08	5.81336e-08	PPP2R5C	protein_coding
ENSG00000078319.10	511.249	0.369465	0.0563142	6.56078	5.35272e-11	3.3488e-10	PMS2P1	transcribed_unprocessed_pseudogene
ENSG00000078328.22	20.3953	-1.44921	0.260387	-5.56561	2.61234e-08	1.1526e-07	RBFOX1	protein_coding
ENSG00000078369.18	19226.8	0.245026	0.03666	6.68374	2.32918e-11	1.52961e-10	GNB1	protein_coding
ENSG00000078399.19	18.6334	1.15804	0.15029	7.70537	1.30468e-14	1.3052e-13	HOXA9	protein_coding
ENSG00000078401.7	1200.97	0.099098	0.106925	0.926795	0.354033	0.432067	EDN1	protein_coding
ENSG00000078403.17	1410.48	-0.0908959	0.0436753	-2.08117	0.0374182	0.0603561	MLLT10	protein_coding
ENSG00000078487.17	277.553	-0.237232	0.0713991	-3.32262	0.000891753	0.00198839	ZCWPW1	protein_coding
ENSG00000078549.15	33.3028	-0.328989	0.115913	-2.83824	0.00453634	0.00889731	ADCYAP1R1	protein_coding
ENSG00000078579.9	11.525	-0.352343	0.182687	-1.92867	0.0537716	0.0834563	FGF20	protein_coding
ENSG00000078589.13	337.588	-0.504276	0.0969898	-5.19926	2.00081e-07	7.834e-07	P2RY10	protein_coding
ENSG00000078596.11	865.934	-0.660573	0.0832044	-7.93917	2.03545e-15	2.2645e-14	ITM2A	protein_coding
ENSG00000078618.22	5913.93	0.261947	0.0365413	7.16851	7.5821e-13	6.09168e-12	NRDC	protein_coding
ENSG00000078668.14	4458.16	0.511792	0.0638279	8.01831	1.0721e-15	1.23694e-14	VDAC3	protein_coding
ENSG00000078674.18	5786.45	-0.060768	0.0671376	-0.905127	0.365398	0.443805	PCM1	protein_coding
ENSG00000078687.17	892.551	-0.231634	0.0617772	-3.74951	0.000177179	0.000445303	TNRC6C	protein_coding
ENSG00000078699.22	1821.05	0.18587	0.053794	3.45521	0.000549856	0.00127093	CBFA2T2	protein_coding
ENSG00000078725.13	411.198	-0.749218	0.230114	-3.25585	0.00113054	0.00247912	BRINP1	protein_coding
ENSG00000078747.16	3663.34	0.106899	0.0446289	2.39529	0.0166071	0.0289599	ITCH	protein_coding
ENSG00000078795.17	14.2944	-1.27393	0.135232	-9.42033	4.4966e-21	1.04985e-19	PKD2L2	protein_coding
ENSG00000078804.13	2451.49	0.375813	0.0748167	5.02312	5.08392e-07	1.88273e-06	TP53INP2	protein_coding
ENSG00000078808.19	7577.43	0.0805701	0.0508748	1.58369	0.113264	0.161549	SDF4	protein_coding
ENSG00000078814.17	111.183	-0.0736024	0.105628	-0.696805	0.485925	0.562022	MYH7B	protein_coding
ENSG00000078898.7	438.517	0.578724	0.273288	2.11764	0.034206	0.0556586	BPIFB2	protein_coding
ENSG00000078900.15	291.148	0.0568964	0.103605	0.549169	0.582889	0.652041	TP73	protein_coding
ENSG00000078902.16	2872.2	-0.125418	0.0449437	-2.79057	0.0052616	0.0101844	TOLLIP	protein_coding
ENSG00000078967.13	751.414	-0.074632	0.0450692	-1.65594	0.0977336	0.141724	UBE2D4	protein_coding
ENSG00000079101.16	55.7675	-0.810015	0.130749	-6.19521	5.82069e-10	3.17872e-09	CLUL1	protein_coding
ENSG00000079102.16	260.823	-0.649994	0.0967784	-6.71631	1.86378e-11	1.2401e-10	RUNX1T1	protein_coding
ENSG00000079112.10	637.819	1.42972	0.221694	6.4491	1.12515e-10	6.7521e-10	CDH17	protein_coding
ENSG00000079134.12	1077.08	0.102648	0.0515605	1.99083	0.0464997	0.0733366	THOC1	protein_coding
ENSG00000079150.18	616.662	-0.102248	0.0580366	-1.76178	0.0781067	0.11634	FKBP7	protein_coding
ENSG00000079156.17	338.151	-0.49421	0.111972	-4.41368	1.0163e-05	3.09782e-05	OSBPL6	protein_coding
ENSG00000079215.14	752.958	-0.122205	0.0988539	-1.23622	0.216377	0.284444	SLC1A3	protein_coding
ENSG00000079246.16	14688	0.297161	0.036108	8.22979	1.87535e-16	2.39331e-15	XRCC5	protein_coding
ENSG00000079257.8	850.982	-0.0685732	0.0673075	-1.0188	0.308296	0.384434	LXN	protein_coding
ENSG00000079263.19	394.492	-0.176466	0.0948219	-1.86103	0.0627404	0.0957515	SP140	protein_coding
ENSG00000079277.22	1421.11	-0.0355999	0.0374943	-0.949477	0.342378	0.420246	MKNK1	protein_coding
ENSG00000079308.19	11639.7	-0.647969	0.0736657	-8.79607	1.41686e-18	2.34465e-17	TNS1	protein_coding
ENSG00000079313.15	1129.44	0.289338	0.0477171	6.06361	1.33099e-09	6.94732e-09	REXO1	protein_coding
ENSG00000079332.15	5768.89	-0.0356283	0.0334978	-1.0636	0.287509	0.362389	SAR1A	protein_coding
ENSG00000079335.20	361.285	-0.372099	0.0704234	-5.28374	1.26574e-07	5.09142e-07	CDC14A	protein_coding
ENSG00000079337.16	636.652	-0.569554	0.0812545	-7.00951	2.39154e-12	1.80439e-11	RAPGEF3	protein_coding
ENSG00000079385.23	2479.9	-0.0373355	0.0966017	-0.386489	0.699135	0.755258	CEACAM1	protein_coding
ENSG00000079387.14	1036.71	0.434984	0.0401519	10.8335	2.38943e-27	1.26301e-25	SENP1	protein_coding
ENSG00000079393.20	125.931	1.38502	0.221181	6.26194	3.80207e-10	2.12536e-09	DUSP13	protein_coding
ENSG00000079432.7	4220.43	0.125713	0.0525714	2.39128	0.0167897	0.0292524	CIC	protein_coding
ENSG00000079435.10	218.35	-0.000298741	0.08594	-0.00347616	0.997226	0.998105	LIPE	protein_coding
ENSG00000079459.13	6141.41	0.0365613	0.0700007	0.522299	0.601462	0.668343	FDFT1	protein_coding
ENSG00000079462.8	1281.44	0.540865	0.0816908	6.62088	3.57066e-11	2.28677e-10	PAFAH1B3	protein_coding
ENSG00000079482.13	789.418	-0.610793	0.0749825	-8.1458	3.76791e-16	4.63299e-15	OPHN1	protein_coding
ENSG00000079557.5	0.966765	0.0531242	0.277508	0.191433	0.848186	0.880366	AFM	protein_coding
ENSG00000079616.13	1640.71	0.798106	0.0493515	16.1719	7.9636e-59	2.16772e-56	KIF22	protein_coding
ENSG00000079689.14	10.0646	0.371349	0.274821	1.35124	0.176618	0.238687	SCGN	protein_coding
ENSG00000079691.18	1557.44	0.0987576	0.0574985	1.71757	0.0858753	0.126408	CARMIL1	protein_coding
ENSG00000079739.17	3891.98	0.275741	0.0556823	4.95204	7.3439e-07	2.65499e-06	PGM1	protein_coding
ENSG00000079785.16	4976.47	0.255434	0.0382305	6.68142	2.36631e-11	1.55288e-10	DDX1	protein_coding
ENSG00000079805.18	7756.32	-0.0977422	0.0426169	-2.29351	0.0218189	0.0371337	DNM2	protein_coding
ENSG00000079819.19	2111.03	-0.0982349	0.072681	-1.35159	0.176506	0.238557	EPB41L2	protein_coding
ENSG00000079841.18	128.757	-1.25906	0.187422	-6.7178	1.84488e-11	1.22842e-10	RIMS1	protein_coding
ENSG00000079931.15	2077.46	-0.486717	0.0915395	-5.31702	1.05482e-07	4.29123e-07	MOXD1	protein_coding
ENSG00000079950.14	3047.33	-0.201421	0.0447979	-4.49622	6.91707e-06	2.16033e-05	STX7	protein_coding
ENSG00000079974.18	778.799	-0.290022	0.0543993	-5.33135	9.74852e-08	3.98085e-07	RABL2B	protein_coding
ENSG00000079999.14	3270.62	0.113224	0.0546886	2.07034	0.0384201	0.06181	KEAP1	protein_coding
ENSG00000080007.8	94.1733	0.0478998	0.17639	0.271556	0.785964	0.829566	DDX43	protein_coding
ENSG00000080031.10	827.367	0.646106	0.149111	4.33305	1.47059e-05	4.37873e-05	PTPRH	protein_coding
ENSG00000080166.16	11.741	-1.01976	0.143437	-7.10948	1.16481e-12	9.12615e-12	DCT	protein_coding
ENSG00000080189.15	3133.85	0.0864665	0.0435368	1.98605	0.0470273	0.0740685	SLC35C2	protein_coding
ENSG00000080200.10	1060.82	-0.131906	0.0943433	-1.39814	0.16207	0.221395	CRYBG3	protein_coding
ENSG00000080224.17	27.187	0.720166	0.207263	3.47465	0.000511513	0.0011881	EPHA6	protein_coding
ENSG00000080293.10	1003.21	-1.62195	0.161998	-10.0121	1.34821e-23	4.39965e-22	SCTR	protein_coding
ENSG00000080298.15	619.263	-0.447682	0.0806726	-5.54937	2.86703e-08	1.25849e-07	RFX3	protein_coding
ENSG00000080345.18	3011.17	0.130292	0.0563227	2.31331	0.0207058	0.035409	RIF1	protein_coding
ENSG00000080371.6	3279.87	0.0138504	0.0452991	0.305753	0.759793	0.807676	RAB21	protein_coding
ENSG00000080493.18	1811.54	-0.870867	0.121392	-7.17402	7.28258e-13	5.86971e-12	SLC4A4	protein_coding
ENSG00000080503.24	4016.18	-0.454569	0.0575755	-7.89519	2.89882e-15	3.17146e-14	SMARCA2	protein_coding
ENSG00000080511.5	0.700548	0.0520318	0.285471	0.182266	0.855374	0.886175	RDH8	protein_coding
ENSG00000080546.13	831.883	-0.585798	0.0600528	-9.75472	1.76085e-22	5.00592e-21	SESN1	protein_coding
ENSG00000080561.14	812.323	-0.248325	0.0626599	-3.96307	7.39926e-05	0.000197763	MID2	protein_coding
ENSG00000080572.13	32.3571	-1.53603	0.214505	-7.1608	8.02072e-13	6.42025e-12	DNAAF6	protein_coding
ENSG00000080573.7	929.479	0.386673	0.105254	3.67371	0.000239051	0.000586917	COL5A3	protein_coding
ENSG00000080603.17	209.717	-0.108098	0.0570856	-1.89361	0.0582765	0.0896159	SRCAP	protein_coding
ENSG00000080608.10	1439.04	0.23587	0.0533208	4.4236	9.70702e-06	2.96786e-05	PUM3	protein_coding
ENSG00000080618.17	249.002	-1.79197	0.204108	-8.77951	1.64189e-18	2.69837e-17	CPB2	protein_coding
ENSG00000080644.16	32.617	0.101582	0.13347	0.761089	0.446604	0.524078	CHRNA3	protein_coding
ENSG00000080709.16	74.2146	-0.0736886	0.101651	-0.724918	0.468502	0.545229	KCNN2	protein_coding
ENSG00000080802.19	1111.58	0.00248758	0.0356756	0.0697277	0.94441	0.957256	CNOT4	protein_coding
ENSG00000080815.19	4672.09	0.048399	0.0349581	1.38449	0.16621	0.226377	PSEN1	protein_coding
ENSG00000080819.9	1030.45	0.15901	0.054919	2.89535	0.00378739	0.00753697	CPOX	protein_coding
ENSG00000080822.17	2627.01	0.138165	0.0496073	2.78518	0.00534986	0.0103386	CLDND1	protein_coding
ENSG00000080823.23	457.317	-0.107569	0.0721566	-1.49077	0.136022	0.189904	MOK	protein_coding
ENSG00000080824.19	51429	0.500794	0.0523676	9.56305	1.14339e-21	2.91673e-20	HSP90AA1	protein_coding
ENSG00000080839.12	683.41	0.640515	0.0584657	10.9554	6.26065e-28	3.53976e-26	RBL1	protein_coding
ENSG00000080845.18	3715.6	0.310717	0.0480826	6.46216	1.03217e-10	6.22532e-10	DLGAP4	protein_coding
ENSG00000080854.16	773.608	-1.32358	0.146078	-9.0608	1.29496e-19	2.46199e-18	IGSF9B	protein_coding
ENSG00000080910.13	0.391135	-0.115879	0.430532	-0.269154	0.787811	0.831093	CFHR2	protein_coding
ENSG00000080947.15	175.53	-0.580996	0.0844509	-6.87969	5.99813e-12	4.27975e-11	CROCCP3	transcribed_unprocessed_pseudogene
ENSG00000080986.13	590.541	1.63903	0.0827627	19.8039	2.75274e-87	1.86767e-84	NDC80	protein_coding
ENSG00000081014.11	682.889	0.0181828	0.0448973	0.404986	0.685488	0.743307	AP4E1	protein_coding
ENSG00000081019.13	1204.16	-0.262851	0.0447738	-5.87064	4.34118e-09	2.11808e-08	RSBN1	protein_coding
ENSG00000081026.19	2247.58	-0.532312	0.07816	-6.81054	9.72358e-12	6.73392e-11	MAGI3	protein_coding
ENSG00000081041.9	1738.72	-0.421127	0.120804	-3.48603	0.000490246	0.00114215	CXCL2	protein_coding
ENSG00000081051.8	8.93415	1.81704	0.261026	6.96115	3.37502e-12	2.49304e-11	AFP	protein_coding
ENSG00000081052.13	1496.6	-0.612724	0.106136	-5.77298	7.78799e-09	3.67171e-08	COL4A4	protein_coding
ENSG00000081059.20	776.476	-0.128211	0.077342	-1.65772	0.097374	0.141275	TCF7	protein_coding
ENSG00000081087.15	1624.47	-0.0616429	0.0514718	-1.1976	0.231071	0.300992	OSTM1	protein_coding
ENSG00000081138.14	22.1108	2.10221	0.248034	8.4755	2.34069e-17	3.33971e-16	CDH7	protein_coding
ENSG00000081148.12	19.1505	-0.45146	0.0994992	-4.53733	5.69723e-06	1.80063e-05	IMPG2	protein_coding
ENSG00000081154.12	5778.53	0.029747	0.0420027	0.708215	0.478812	0.555194	PCNP	protein_coding
ENSG00000081177.18	1450.16	0.0714846	0.039376	1.81543	0.0694573	0.104827	EXD2	protein_coding
ENSG00000081181.8	242.809	0.374499	0.105993	3.53324	0.000410502	0.000968979	ARG2	protein_coding
ENSG00000081189.16	1677.03	-0.7521	0.0763428	-9.85162	6.74491e-23	2.0265e-21	MEF2C	protein_coding
ENSG00000081237.20	4179.12	-0.368563	0.0941625	-3.91412	9.07341e-05	0.000239051	PTPRC	protein_coding
ENSG00000081248.11	4.45318	-0.0684628	0.188565	-0.363072	0.716551	0.770448	CACNA1S	protein_coding
ENSG00000081277.13	1883	-0.678141	0.212142	-3.19663	0.00139043	0.00300581	PKP1	protein_coding
ENSG00000081307.14	1888.03	0.00428474	0.0385001	0.111292	0.911385	0.931236	UBA5	protein_coding
ENSG00000081320.11	4515.86	-0.448171	0.0603923	-7.42098	1.16253e-13	1.03155e-12	STK17B	protein_coding
ENSG00000081377.17	1074.06	-0.166855	0.0550213	-3.03255	0.00242497	0.00500224	CDC14B	protein_coding
ENSG00000081386.12	523.667	-0.234032	0.0454447	-5.14982	2.60733e-07	1.00487e-06	ZNF510	protein_coding
ENSG00000081479.15	1226.82	-0.489525	0.178431	-2.7435	0.00607881	0.0116172	LRP2	protein_coding
ENSG00000081665.14	885.673	-0.490243	0.0700852	-6.99496	2.65327e-12	1.98965e-11	ZNF506	protein_coding
ENSG00000081692.12	316.756	0.105582	0.0512371	2.06065	0.0393367	0.0631148	JMJD4	protein_coding
ENSG00000081721.12	825.866	0.223992	0.04102	5.46055	4.74654e-08	2.01917e-07	DUSP12	protein_coding
ENSG00000081760.17	2154.37	0.450481	0.0571165	7.88706	3.09398e-15	3.36958e-14	AACS	protein_coding
ENSG00000081791.9	2596.71	-0.409906	0.039275	-10.4368	1.68336e-25	7.23957e-24	DELE1	protein_coding
ENSG00000081800.9	0.547297	-0.456206	0.330433	-1.38063	0.167392	0.227769	SLC13A1	protein_coding
ENSG00000081803.16	3290.81	-0.32466	0.0677309	-4.79339	1.6399e-06	5.63145e-06	CADPS2	protein_coding
ENSG00000081818.4	136.552	-0.396928	0.0864521	-4.59131	4.4047e-06	1.41454e-05	PCDHB4	protein_coding
ENSG00000081842.18	35.3254	0.622274	0.175326	3.54923	0.000386352	0.000916399	PCDHA6	protein_coding
ENSG00000081853.15	145.758	0.156448	0.127646	1.22564	0.220336	0.28893	PCDHGA2	protein_coding
ENSG00000081870.12	981.033	0.133786	0.0505348	2.6474	0.00811122	0.0151115	HSPB11	protein_coding
ENSG00000081913.14	984.714	0.26802	0.0641363	4.17892	2.92896e-05	8.32727e-05	PHLPP1	protein_coding
ENSG00000081923.15	3201.53	-0.024936	0.0815395	-0.305815	0.759746	0.807645	ATP8B1	protein_coding
ENSG00000081985.13	168.427	0.955323	0.131137	7.28495	3.21789e-13	2.70436e-12	IL12RB2	protein_coding
ENSG00000082014.17	976.331	-0.602872	0.0789184	-7.63919	2.18598e-14	2.12876e-13	SMARCD3	protein_coding
ENSG00000082068.9	1473.81	0.0965577	0.0457361	2.11119	0.0347558	0.0564643	WDR70	protein_coding
ENSG00000082074.19	1778.36	-0.0385723	0.0958524	-0.402414	0.68738	0.744985	FYB1	protein_coding
ENSG00000082126.18	2.79387	-0.357613	0.142831	-2.50374	0.0122887	0.0220189	MPP4	protein_coding
ENSG00000082146.13	810.856	-0.0631621	0.0592389	-1.06623	0.286321	0.361173	STRADB	protein_coding
ENSG00000082153.18	7339.49	0.458349	0.0558529	8.20637	2.27981e-16	2.87956e-15	BZW1	protein_coding
ENSG00000082175.15	134.013	-1.18194	0.105217	-11.2334	2.79624e-29	1.81848e-27	PGR	protein_coding
ENSG00000082196.21	334.974	-0.291583	0.113083	-2.57848	0.0099235	0.0181406	C1QTNF3	protein_coding
ENSG00000082212.13	2178.73	0.0264143	0.0496208	0.532324	0.594502	0.662488	ME2	protein_coding
ENSG00000082213.18	1764.85	0.391099	0.0486826	8.03365	9.46165e-16	1.09946e-14	C5orf22	protein_coding
ENSG00000082258.13	2255.33	-0.234009	0.0423046	-5.53154	3.17429e-08	1.38587e-07	CCNT2	protein_coding
ENSG00000082269.17	1151.61	0.0481621	0.0696214	0.691772	0.48908	0.565025	FAM135A	protein_coding
ENSG00000082293.13	20.0785	-0.969599	0.157597	-6.15237	7.6332e-10	4.10008e-09	COL19A1	protein_coding
ENSG00000082397.17	1393.59	0.208103	0.093062	2.23617	0.0253403	0.0424781	EPB41L3	protein_coding
ENSG00000082438.17	2186.56	-0.459476	0.0705591	-6.51193	7.41895e-11	4.55929e-10	COBLL1	protein_coding
ENSG00000082458.12	3198.65	-0.022452	0.0483406	-0.464454	0.642322	0.705333	DLG3	protein_coding
ENSG00000082482.14	35.8449	0.929814	0.194336	4.78457	1.71358e-06	5.86741e-06	KCNK2	protein_coding
ENSG00000082497.12	959.901	-0.176608	0.106024	-1.66573	0.0957665	0.139165	SERTAD4	protein_coding
ENSG00000082512.15	1356.39	-0.235524	0.0733827	-3.20953	0.00132953	0.00288307	TRAF5	protein_coding
ENSG00000082515.18	1038.51	0.0797648	0.0536127	1.4878	0.136805	0.190845	MRPL22	protein_coding
ENSG00000082516.9	1348.22	0.199365	0.042974	4.63921	3.49746e-06	1.14183e-05	GEMIN5	protein_coding
ENSG00000082556.14	67.9674	0.123267	0.25293	0.487355	0.626007	0.690396	OPRK1	protein_coding
ENSG00000082641.16	11036	0.190849	0.0465771	4.09748	4.17666e-05	0.000116081	NFE2L1	protein_coding
ENSG00000082684.16	145.707	0.66949	0.118717	5.63939	1.70655e-08	7.71135e-08	SEMA5B	protein_coding
ENSG00000082701.17	3109.94	0.173184	0.046105	3.75629	0.00017245	0.000434235	GSK3B	protein_coding
ENSG00000082781.12	7641.93	0.115267	0.0638352	1.8057	0.0709654	0.106815	ITGB5	protein_coding
ENSG00000082805.20	2478.2	0.235792	0.0556476	4.23723	2.26298e-05	6.54309e-05	ERC1	protein_coding
ENSG00000082898.18	7899.44	0.26909	0.0412142	6.52907	6.61811e-11	4.08869e-10	XPO1	protein_coding
ENSG00000082929.8	13.3149	0.103625	0.190286	0.544576	0.586045	0.654926	LINC01587	lncRNA
ENSG00000082996.20	3049.88	-0.135968	0.0449764	-3.0231	0.002502	0.00515084	RNF13	protein_coding
ENSG00000083067.23	17.4643	-0.883958	0.144392	-6.12192	9.24545e-10	4.92304e-09	TRPM3	protein_coding
ENSG00000083093.10	707.204	0.245185	0.0382718	6.40642	1.48976e-10	8.78927e-10	PALB2	protein_coding
ENSG00000083097.14	774.462	-0.442021	0.0614658	-7.19133	6.41616e-13	5.20181e-12	DOP1A	protein_coding
ENSG00000083099.11	1588.26	-0.0189858	0.0435175	-0.436281	0.662633	0.722939	LYRM2	protein_coding
ENSG00000083123.15	788.086	-0.133639	0.0503308	-2.65522	0.00792564	0.0147942	BCKDHB	protein_coding
ENSG00000083168.11	3321.29	0.120155	0.061986	1.93842	0.052572	0.0817759	KAT6A	protein_coding
ENSG00000083223.18	1537.56	-0.068434	0.0519516	-1.31726	0.18775	0.251673	TUT7	protein_coding
ENSG00000083290.20	1070.72	-0.266259	0.0545696	-4.87925	1.06489e-06	3.75634e-06	ULK2	protein_coding
ENSG00000083307.12	2702.3	0.147106	0.0612365	2.40226	0.016294	0.0284652	GRHL2	protein_coding
ENSG00000083312.17	5878.52	0.108151	0.0509718	2.12178	0.033856	0.0551484	TNPO1	protein_coding
ENSG00000083444.17	8654.44	0.420808	0.058993	7.13318	9.80729e-13	7.75339e-12	PLOD1	protein_coding
ENSG00000083454.22	99.7435	-0.00106657	0.114576	-0.0093088	0.992573	0.994608	P2RX5	protein_coding
ENSG00000083457.12	924.1	0.0714756	0.0611717	1.16844	0.242628	0.313817	ITGAE	protein_coding
ENSG00000083520.15	2191.72	0.0222387	0.0417557	0.532591	0.594316	0.662314	DIS3	protein_coding
ENSG00000083535.16	958.498	-0.257826	0.0498368	-5.1734	2.29868e-07	8.91354e-07	PIBF1	protein_coding
ENSG00000083544.16	794.568	-0.444818	0.0470839	-9.44735	3.47527e-21	8.23665e-20	TDRD3	protein_coding
ENSG00000083622.8	2.36059	-1.4987	0.252444	-5.93676	2.90707e-09	1.44853e-08	AC000061.1	lncRNA
ENSG00000083635.8	378.196	0.26025	0.0410437	6.34081	2.28564e-10	1.31453e-09	NUFIP1	protein_coding
ENSG00000083642.19	1580.18	-0.0598649	0.0479603	-1.24822	0.211951	0.279449	PDS5B	protein_coding
ENSG00000083720.13	1308.02	0.366937	0.0935398	3.92279	8.75291e-05	0.000231157	OXCT1	protein_coding
ENSG00000083750.13	500.067	-0.189143	0.0409944	-4.61388	3.95227e-06	1.27883e-05	RRAGB	protein_coding
ENSG00000083782.8	64.8241	0.389456	0.222776	1.74819	0.0804308	0.119313	EPYC	protein_coding
ENSG00000083799.18	2584.94	-0.356407	0.0509324	-6.99764	2.60303e-12	1.95423e-11	CYLD	protein_coding
ENSG00000083807.10	220.314	0.146402	0.0840353	1.74214	0.0814833	0.120653	SLC27A5	protein_coding
ENSG00000083812.12	370.46	-0.0307494	0.0403967	-0.761187	0.446546	0.524036	ZNF324	protein_coding
ENSG00000083814.13	306.937	-0.505014	0.0672187	-7.513	5.77892e-14	5.33289e-13	ZNF671	protein_coding
ENSG00000083817.9	226.334	-0.00938543	0.0505621	-0.185622	0.852741	0.884032	ZNF416	protein_coding
ENSG00000083828.16	508.268	-0.417756	0.0553103	-7.55295	4.25495e-14	3.99714e-13	ZNF586	protein_coding
ENSG00000083838.16	189.636	-0.0255076	0.0444279	-0.574135	0.565877	0.636708	ZNF446	protein_coding
ENSG00000083844.10	1560.51	-0.346297	0.053129	-6.51804	7.12342e-11	4.38894e-10	ZNF264	protein_coding
ENSG00000083845.9	28376.7	0.0470248	0.0829831	0.566679	0.570932	0.641229	RPS5	protein_coding
ENSG00000083857.14	8580.13	0.275403	0.0957329	2.87678	0.00401752	0.00795629	FAT1	protein_coding
ENSG00000083896.13	3499.79	-0.0311486	0.0271406	-1.14767	0.251104	0.323417	YTHDC1	protein_coding
ENSG00000083937.10	2768.11	0.0848033	0.0469074	1.80789	0.070624	0.106358	CHMP2B	protein_coding
ENSG00000084070.12	3537.02	-0.265053	0.0518298	-5.11392	3.15549e-07	1.20136e-06	SMAP2	protein_coding
ENSG00000084072.17	2374.28	-0.0122845	0.0418609	-0.29346	0.769171	0.815482	PPIE	protein_coding
ENSG00000084073.10	4147.47	0.108853	0.0437619	2.48739	0.0128684	0.0229726	ZMPSTE24	protein_coding
ENSG00000084090.13	7961.8	0.126759	0.0347095	3.652	0.00026021	0.000635264	STARD7	protein_coding
ENSG00000084092.7	1175.43	0.0932824	0.0437132	2.13396	0.0328457	0.0536758	NOA1	protein_coding
ENSG00000084093.19	2164.93	-0.0902332	0.047556	-1.89741	0.057774	0.0889455	REST	protein_coding
ENSG00000084110.11	543.326	0.943473	0.164151	5.7476	9.05178e-09	4.22503e-08	HAL	protein_coding
ENSG00000084112.15	2929.49	0.162605	0.0493925	3.2921	0.00099442	0.00220015	SSH1	protein_coding
ENSG00000084207.18	33611.5	0.00691527	0.0821213	0.084208	0.932891	0.948032	GSTP1	protein_coding
ENSG00000084234.18	52880.5	-0.256335	0.0630459	-4.06584	4.7859e-05	0.000131797	APLP2	protein_coding
ENSG00000084444.14	530.055	0.416463	0.0711932	5.84975	4.92301e-09	2.3843e-08	FAM234B	protein_coding
ENSG00000084453.16	70.8857	0.709194	0.235806	3.00753	0.00263377	0.00539476	SLCO1A2	protein_coding
ENSG00000084463.8	4229.24	0.508644	0.0430877	11.8049	3.68409e-32	3.14795e-30	WBP11	protein_coding
ENSG00000084623.12	9550.3	0.156633	0.0493484	3.17403	0.00150338	0.00322969	EIF3I	protein_coding
ENSG00000084628.10	47.4667	2.32791	0.174179	13.3651	9.67607e-41	1.40081e-38	NKAIN1	protein_coding
ENSG00000084636.18	2462.88	-0.139899	0.084808	-1.64959	0.0990261	0.143379	COL16A1	protein_coding
ENSG00000084652.16	4888.6	0.0489232	0.0338735	1.44429	0.148657	0.205212	TXLNA	protein_coding
ENSG00000084674.15	39.9126	0.540787	0.196022	2.75881	0.00580117	0.0111293	APOB	protein_coding
ENSG00000084676.15	2616.01	0.00746168	0.0510024	0.146301	0.883684	0.908917	NCOA1	protein_coding
ENSG00000084693.16	1467.98	0.272309	0.0477154	5.70694	1.15025e-08	5.30469e-08	AGBL5	protein_coding
ENSG00000084710.14	467.534	0.272413	0.120556	2.25964	0.0238438	0.0402424	EFR3B	protein_coding
ENSG00000084731.15	975.588	0.957765	0.0930121	10.2972	7.25398e-25	2.83779e-23	KIF3C	protein_coding
ENSG00000084733.11	8839.81	0.459234	0.0455291	10.0866	6.33242e-24	2.17416e-22	RAB10	protein_coding
ENSG00000084734.9	51.0898	0.443954	0.174164	2.54906	0.0108015	0.0195865	GCKR	protein_coding
ENSG00000084754.12	9146.41	0.164561	0.0358118	4.59517	4.32407e-06	1.39071e-05	HADHA	protein_coding
ENSG00000084764.12	934.811	-0.223529	0.0666319	-3.35469	0.000794535	0.0017866	MAPRE3	protein_coding
ENSG00000084774.14	3365.74	0.774578	0.0546221	14.1807	1.20667e-45	2.17669e-43	CAD	protein_coding
ENSG00000085063.17	13742.3	-0.458005	0.065602	-6.98157	2.91908e-12	2.17533e-11	CD59	protein_coding
ENSG00000085117.12	3129.45	-0.26989	0.0804555	-3.35453	0.000795005	0.00178752	CD82	protein_coding
ENSG00000085185.15	1168.8	0.267401	0.0601401	4.4463	8.73633e-06	2.68698e-05	BCORL1	protein_coding
ENSG00000085224.23	4064.56	-0.276091	0.0575611	-4.79648	1.61475e-06	5.55119e-06	ATRX	protein_coding
ENSG00000085231.14	485.979	0.0160489	0.0399065	0.402163	0.687564	0.745149	AK6	protein_coding
ENSG00000085265.11	649.32	-0.544216	0.116666	-4.66475	3.08999e-06	1.01698e-05	FCN1	protein_coding
ENSG00000085274.16	784.186	0.00467011	0.0489968	0.0953146	0.924065	0.941251	MYNN	protein_coding
ENSG00000085276.19	3469.66	-0.905669	0.0976236	-9.27715	1.74066e-20	3.72362e-19	MECOM	protein_coding
ENSG00000085365.18	2743.97	-0.0875586	0.0515758	-1.69767	0.0895705	0.131155	SCAMP1	protein_coding
ENSG00000085377.15	1662.33	0.151905	0.0417352	3.63974	0.00027291	0.000664022	PREP	protein_coding
ENSG00000085382.12	505.862	-0.0247931	0.0566579	-0.437594	0.661681	0.722108	HACE1	protein_coding
ENSG00000085415.16	1824	0.341562	0.0504015	6.77682	1.22849e-11	8.38507e-11	SEH1L	protein_coding
ENSG00000085433.16	686.163	-0.126002	0.0438586	-2.87291	0.00406708	0.00804846	WDR47	protein_coding
ENSG00000085449.15	2278.74	0.0546054	0.0441649	1.2364	0.216311	0.284382	WDFY1	protein_coding
ENSG00000085465.13	229.379	-0.657324	0.100435	-6.54477	5.95882e-11	3.70505e-10	OVGP1	protein_coding
ENSG00000085491.17	2284.34	0.21333	0.0599387	3.55914	0.000372073	0.000884978	SLC25A24	protein_coding
ENSG00000085511.20	1060.38	0.0483285	0.042245	1.144	0.252622	0.325142	MAP3K4	protein_coding
ENSG00000085514.16	534.134	0.0387701	0.0866293	0.44754	0.654485	0.716043	PILRA	protein_coding
ENSG00000085552.17	1381.93	0.675114	0.100199	6.73773	1.60882e-11	1.08074e-10	IGSF9	protein_coding
ENSG00000085563.15	189.569	-0.10393	0.10155	-1.02343	0.306102	0.382149	ABCB1	protein_coding
ENSG00000085644.14	1105.45	-0.025635	0.0560374	-0.457462	0.647339	0.709591	ZNF213	protein_coding
ENSG00000085662.14	4679.84	0.826152	0.104771	7.8853	3.13776e-15	3.4134e-14	AKR1B1	protein_coding
ENSG00000085719.13	6478.43	-0.0855869	0.0522248	-1.63882	0.101251	0.14614	CPNE3	protein_coding
ENSG00000085721.13	2326.32	0.0817511	0.0389205	2.10046	0.0356881	0.0578116	RRN3	protein_coding
ENSG00000085733.16	14838.2	0.094798	0.0513391	1.84651	0.0648186	0.0985821	CTTN	protein_coding
ENSG00000085741.13	101.368	-0.671934	0.131498	-5.10984	3.22427e-07	1.22611e-06	WNT11	protein_coding
ENSG00000085760.15	1754.43	0.39905	0.0357276	11.1692	5.76847e-29	3.62187e-27	MTIF2	protein_coding
ENSG00000085788.14	2054.47	0.414266	0.0686285	6.03636	1.57633e-09	8.15299e-09	DDHD2	protein_coding
ENSG00000085831.15	2173.61	-0.0159476	0.0917753	-0.173768	0.862048	0.891646	TTC39A	protein_coding
ENSG00000085832.17	3669.94	-0.184131	0.035547	-5.17994	2.2196e-07	8.63709e-07	EPS15	protein_coding
ENSG00000085840.13	362.691	1.6377	0.0758306	21.5968	1.92531e-103	3.64669e-100	ORC1	protein_coding
ENSG00000085871.9	1670.13	-0.200852	0.0565997	-3.54865	0.000387216	0.000918306	MGST2	protein_coding
ENSG00000085872.15	1225.2	0.378552	0.0506655	7.47159	7.92311e-14	7.18469e-13	CHERP	protein_coding
ENSG00000085978.22	1894.58	0.211773	0.0376769	5.62078	1.90095e-08	8.54058e-08	ATG16L1	protein_coding
ENSG00000085982.14	2774.95	0.0946808	0.0465803	2.03263	0.0420895	0.0670793	USP40	protein_coding
ENSG00000085998.14	3782.19	-0.0810555	0.0470486	-1.7228	0.0849238	0.125153	POMGNT1	protein_coding
ENSG00000085999.13	217.327	1.63597	0.0786936	20.7892	5.42355e-96	4.93087e-93	RAD54L	protein_coding
ENSG00000086015.22	2912.32	0.417627	0.0515744	8.09757	5.60672e-16	6.71065e-15	MAST2	protein_coding
ENSG00000086061.16	8936.17	0.349693	0.0457379	7.64558	2.07999e-14	2.03076e-13	DNAJA1	protein_coding
ENSG00000086062.13	15161.5	0.40642	0.0592033	6.86482	6.65766e-12	4.72217e-11	B4GALT1	protein_coding
ENSG00000086065.14	4637.39	0.0970424	0.0531385	1.82622	0.0678177	0.102574	CHMP5	protein_coding
ENSG00000086102.19	2573.44	-0.0868589	0.039719	-2.18683	0.0287547	0.0476498	NFX1	protein_coding
ENSG00000086159.13	41.1926	-0.779937	0.187523	-4.15915	3.19441e-05	9.03449e-05	AQP6	protein_coding
ENSG00000086189.10	481.592	0.0688131	0.0504103	1.36506	0.172234	0.233442	DIMT1	protein_coding
ENSG00000086200.17	1019.92	0.0388203	0.0478122	0.811932	0.41683	0.49461	IPO11	protein_coding
ENSG00000086205.18	170.111	0.400299	0.105887	3.78042	0.000156564	0.000396981	FOLH1	protein_coding
ENSG00000086232.13	11541.8	0.285552	0.0438974	6.50498	7.77036e-11	4.76301e-10	EIF2AK1	protein_coding
ENSG00000086288.12	22.4728	-0.346121	0.102889	-3.36402	0.000768169	0.00173151	NME8	protein_coding
ENSG00000086289.12	2826.19	-0.638401	0.0995017	-6.41598	1.39921e-10	8.29076e-10	EPDR1	protein_coding
ENSG00000086300.16	1278.65	0.208179	0.0868289	2.39758	0.0165038	0.0287996	SNX10	protein_coding
ENSG00000086475.15	2431.38	0.296867	0.0397426	7.46975	8.03498e-14	7.27888e-13	SEPHS1	protein_coding
ENSG00000086504.17	2488.51	0.21518	0.0581417	3.70096	0.000214787	0.000531535	MRPL28	protein_coding
ENSG00000086506.3	8.21537	1.91491	0.235439	8.13336	4.17536e-16	5.10087e-15	HBQ1	protein_coding
ENSG00000086544.3	2943.56	0.0594281	0.0695437	0.854544	0.392804	0.471066	ITPKC	protein_coding
ENSG00000086548.9	77354.2	-0.212379	0.132697	-1.60048	0.109492	0.156701	CEACAM6	protein_coding
ENSG00000086570.12	275.718	0.687898	0.188468	3.64995	0.000262294	0.000639838	FAT2	protein_coding
ENSG00000086589.12	2176.92	-0.00757613	0.0304555	-0.248761	0.803546	0.844198	RBM22	protein_coding
ENSG00000086598.11	17941	0.27134	0.053881	5.03591	4.75587e-07	1.76931e-06	TMED2	protein_coding
ENSG00000086619.14	1425.56	-0.696315	0.116986	-5.95211	2.64711e-09	1.32627e-08	ERO1B	protein_coding
ENSG00000086666.19	3643.05	-0.091568	0.0439602	-2.08298	0.0372533	0.0601179	ZFAND6	protein_coding
ENSG00000086696.11	222.868	-0.931656	0.204658	-4.55225	5.30756e-06	1.68462e-05	HSD17B2	protein_coding
ENSG00000086712.13	1155.56	-0.0354324	0.0456795	-0.775673	0.437942	0.515724	TXLNG	protein_coding
ENSG00000086717.18	53.6859	-0.00314011	0.122959	-0.0255379	0.979626	0.984869	PPEF1	protein_coding
ENSG00000086730.17	950.442	-0.00634811	0.0776992	-0.081701	0.934884	0.949606	LAT2	protein_coding
ENSG00000086758.16	14289.9	0.298813	0.049738	6.00773	1.88133e-09	9.61456e-09	HUWE1	protein_coding
ENSG00000086827.9	963.057	0.341297	0.0403551	8.45734	2.73544e-17	3.88102e-16	ZW10	protein_coding
ENSG00000086848.15	387.783	0.209641	0.0734594	2.85383	0.00431951	0.00850795	ALG9	protein_coding
ENSG00000086967.10	82.0474	-0.30798	0.135539	-2.27226	0.0230706	0.039055	MYBPC2	protein_coding
ENSG00000086991.13	262.563	-0.0246268	0.0996697	-0.247084	0.804843	0.845212	NOX4	protein_coding
ENSG00000087008.16	944.704	-0.185112	0.0496171	-3.73082	0.00019086	0.00047726	ACOX3	protein_coding
ENSG00000087053.20	2047.48	0.227105	0.051129	4.4418	8.92099e-06	2.74044e-05	MTMR2	protein_coding
ENSG00000087074.8	3920.74	-0.0315486	0.0673042	-0.468746	0.639251	0.702572	PPP1R15A	protein_coding
ENSG00000087076.9	622.998	0.197423	0.104254	1.89368	0.058268	0.0896118	HSD17B14	protein_coding
ENSG00000087077.14	3724.87	0.0921648	0.0806742	1.14243	0.253275	0.325846	TRIP6	protein_coding
ENSG00000087085.16	886.319	0.051617	0.156418	0.329994	0.741405	0.791665	ACHE	protein_coding
ENSG00000087086.15	210290	0.0710598	0.0843219	0.842721	0.399385	0.477543	FTL	protein_coding
ENSG00000087087.20	4730.69	0.411497	0.0426182	9.65542	4.66231e-22	1.25186e-20	SRRT	protein_coding
ENSG00000087088.20	2606.81	0.25583	0.0518708	4.93205	8.13712e-07	2.92432e-06	BAX	protein_coding
ENSG00000087095.13	1241.49	0.0419079	0.0399893	1.04798	0.294649	0.369834	NLK	protein_coding
ENSG00000087111.21	3386.95	0.292693	0.04717	6.20506	5.46763e-10	2.99888e-09	PIGS	protein_coding
ENSG00000087116.16	1815.29	0.317984	0.0960579	3.31034	0.00093183	0.00207155	ADAMTS2	protein_coding
ENSG00000087128.10	673.456	0.986027	0.207662	4.74822	2.05218e-06	6.94933e-06	TMPRSS11E	protein_coding
ENSG00000087152.15	3777.06	0.327484	0.0391582	8.36309	6.10964e-17	8.31532e-16	ATXN7L3	protein_coding
ENSG00000087157.19	1579.8	-0.130305	0.0448891	-2.90283	0.00369812	0.00737515	PGS1	protein_coding
ENSG00000087191.13	4662.2	0.264481	0.0453235	5.8354	5.36617e-09	2.58625e-08	PSMC5	protein_coding
ENSG00000087206.17	989.263	-0.0427406	0.0352722	-1.21174	0.225613	0.294803	UIMC1	protein_coding
ENSG00000087237.12	88.8935	-0.0887543	0.0711128	-1.24808	0.212003	0.27951	CETP	protein_coding
ENSG00000087245.13	15456	-0.0758421	0.0955197	-0.793994	0.427199	0.504825	MMP2	protein_coding
ENSG00000087250.9	23.0663	0.407855	0.187366	2.17679	0.0294965	0.0487263	MT3	protein_coding
ENSG00000087253.13	1334.29	-0.384958	0.0707826	-5.43859	5.37033e-08	2.27071e-07	LPCAT2	protein_coding
ENSG00000087258.16	232.171	-0.219692	0.112332	-1.95575	0.0504951	0.0788826	GNAO1	protein_coding
ENSG00000087263.17	1510.7	0.10138	0.0352507	2.87598	0.00402779	0.00797488	OGFOD1	protein_coding
ENSG00000087266.17	2699.31	0.282628	0.0515854	5.47884	4.2812e-08	1.83336e-07	SH3BP2	protein_coding
ENSG00000087269.16	1344.46	0.298419	0.0412305	7.23782	4.55963e-13	3.75765e-12	NOP14	protein_coding
ENSG00000087274.17	9655.51	-0.0409305	0.0327394	-1.25019	0.211229	0.278595	ADD1	protein_coding
ENSG00000087299.12	535.345	0.301786	0.0561758	5.37217	7.77945e-08	3.22016e-07	L2HGDH	protein_coding
ENSG00000087301.9	583.464	0.167787	0.0703967	2.38345	0.0171514	0.029814	TXNDC16	protein_coding
ENSG00000087302.9	5084.85	0.170909	0.0454926	3.75686	0.000172061	0.000433375	RTRAF	protein_coding
ENSG00000087303.18	654.171	0.389981	0.101724	3.83373	0.000126217	0.000325499	NID2	protein_coding
ENSG00000087338.5	1872.99	0.0777716	0.0412938	1.88337	0.0596502	0.0914869	GMCL1	protein_coding
ENSG00000087365.16	11662.8	0.333834	0.0361721	9.22904	2.73071e-20	5.67594e-19	SF3B2	protein_coding
ENSG00000087448.11	1240.89	0.270558	0.0557898	4.8496	1.23711e-06	4.31858e-06	KLHL42	protein_coding
ENSG00000087460.27	52995.4	0.0292804	0.0580233	0.504632	0.613817	0.679423	GNAS	protein_coding
ENSG00000087470.18	3040.38	0.419603	0.0505537	8.30014	1.03991e-16	1.3738e-15	DNM1L	protein_coding
ENSG00000087494.16	245.632	0.615334	0.163623	3.76069	0.000169445	0.00042752	PTHLH	protein_coding
ENSG00000087495.17	763.358	-0.241537	0.184156	-1.31159	0.189659	0.253791	PHACTR3	protein_coding
ENSG00000087502.18	2421.27	0.358391	0.0534988	6.69905	2.09785e-11	1.3859e-10	ERGIC2	protein_coding
ENSG00000087510.7	1019.87	0.145226	0.0891288	1.62939	0.103229	0.148707	TFAP2C	protein_coding
ENSG00000087586.18	1170.61	1.39578	0.0845283	16.5126	2.9772e-61	8.84558e-59	AURKA	protein_coding
ENSG00000087589.16	330.559	-0.666372	0.0832236	-8.00701	1.1753e-15	1.34746e-14	CASS4	protein_coding
ENSG00000087842.11	989.419	0.34428	0.113002	3.04667	0.00231393	0.00479622	PIR	protein_coding
ENSG00000087884.14	180.074	-0.0867976	0.0512833	-1.69251	0.0905485	0.13242	AAMDC	protein_coding
ENSG00000087903.13	666.949	-0.481878	0.0773385	-6.23076	4.6418e-10	2.56637e-09	RFX2	protein_coding
ENSG00000087995.16	1156.38	0.22201	0.0425421	5.21859	1.80287e-07	7.10489e-07	METTL2A	protein_coding
ENSG00000088002.12	410.698	0.811663	0.126137	6.43476	1.23671e-10	7.38065e-10	SULT2B1	protein_coding
ENSG00000088035.18	764.623	0.0989269	0.0442591	2.23518	0.0254058	0.0425752	ALG6	protein_coding
ENSG00000088038.19	2172.76	0.326745	0.0460351	7.09773	1.26823e-12	9.86671e-12	CNOT3	protein_coding
ENSG00000088053.11	14.5743	-0.381862	0.13872	-2.75275	0.00590963	0.0113202	GP6	protein_coding
ENSG00000088179.9	1254.99	-0.599498	0.0575887	-10.41	2.2323e-25	9.4221e-24	PTPN4	protein_coding
ENSG00000088205.13	4549.21	0.288994	0.0372398	7.76036	8.46863e-15	8.71163e-14	DDX18	protein_coding
ENSG00000088247.17	6962.63	0.434541	0.0422395	10.2876	8.01885e-25	3.11025e-23	KHSRP	protein_coding
ENSG00000088256.9	2367.52	0.10481	0.0479077	2.18774	0.0286887	0.0475525	GNA11	protein_coding
ENSG00000088280.19	1494.26	-0.245706	0.0748678	-3.28187	0.00103121	0.00227612	ASAP3	protein_coding
ENSG00000088298.13	2746.3	-0.0711719	0.050439	-1.41105	0.158231	0.216737	EDEM2	protein_coding
ENSG00000088305.18	347.61	1.28698	0.0945171	13.6163	3.20289e-42	5.02059e-40	DNMT3B	protein_coding
ENSG00000088320.4	43.7753	-0.576163	0.0840704	-6.85335	7.21411e-12	5.09222e-11	REM1	protein_coding
ENSG00000088325.16	2799.94	2.04083	0.0813588	25.0843	7.37532e-139	1.11756e-134	TPX2	protein_coding
ENSG00000088340.17	976.551	0.677514	0.133193	5.08671	3.6432e-07	1.37472e-06	FER1L4	transcribed_unitary_pseudogene
ENSG00000088356.6	1021.74	0.370466	0.0577921	6.41031	1.4522e-10	8.58326e-10	PDRG1	protein_coding
ENSG00000088367.23	3362.55	-0.120638	0.0605608	-1.99202	0.0463686	0.0731578	EPB41L1	protein_coding
ENSG00000088386.17	202.544	1.22143	0.20193	6.04879	1.45938e-09	7.58437e-09	SLC15A1	protein_coding
ENSG00000088387.19	4433.95	-0.436083	0.0684831	-6.36775	1.9182e-10	1.11477e-09	DOCK9	protein_coding
ENSG00000088448.14	4040.76	-0.319164	0.060781	-5.25105	1.51237e-07	6.02113e-07	ANKRD10	protein_coding
ENSG00000088451.11	682.977	0.0228839	0.0528011	0.433398	0.664725	0.724804	TGDS	protein_coding
ENSG00000088538.13	219.455	0.378387	0.129458	2.92286	0.00346827	0.00695429	DOCK3	protein_coding
ENSG00000088543.15	332.229	-0.395209	0.059886	-6.59935	4.12961e-11	2.62441e-10	C3orf18	protein_coding
ENSG00000088682.14	1929.76	0.0669354	0.048613	1.3769	0.168542	0.229128	COQ9	protein_coding
ENSG00000088726.16	102.083	0.783784	0.14933	5.24867	1.53203e-07	6.09726e-07	TMEM40	protein_coding
ENSG00000088727.13	307.418	-0.26517	0.0569268	-4.65809	3.19153e-06	1.04857e-05	KIF9	protein_coding
ENSG00000088756.13	314.394	-0.0761111	0.0951196	-0.800162	0.423617	0.501478	ARHGAP28	protein_coding
ENSG00000088766.12	143.959	-0.586365	0.0954268	-6.14466	8.01346e-10	4.29419e-09	CRLS1	protein_coding
ENSG00000088782.5	0.0527652	-0.29668	1.35928	-0.218262	0.827225		DEFB127	protein_coding
ENSG00000088808.18	2676.04	-0.390387	0.0679661	-5.74385	9.25499e-09	4.31545e-08	PPP1R13B	protein_coding
ENSG00000088812.18	3714.28	-0.0680525	0.0511664	-1.33002	0.183511	0.246652	ATRN	protein_coding
ENSG00000088826.18	722.632	0.80903	0.0981794	8.24033	1.71743e-16	2.20104e-15	SMOX	protein_coding
ENSG00000088827.12	1561.2	-0.0366875	0.104754	-0.350225	0.72617	0.778635	SIGLEC1	protein_coding
ENSG00000088832.18	8861.43	0.091698	0.0395632	2.31776	0.0204624	0.0350297	FKBP1A	protein_coding
ENSG00000088833.17	3700.33	0.166333	0.0419769	3.96249	7.41731e-05	0.000198234	NSFL1C	protein_coding
ENSG00000088836.14	583.508	0.443127	0.133592	3.317	0.000909881	0.00202583	SLC4A11	protein_coding
ENSG00000088854.12	1072.26	-0.386643	0.0548751	-7.04587	1.84309e-12	1.40812e-11	C20orf194	protein_coding
ENSG00000088876.13	373.073	0.0408767	0.0451925	0.904502	0.365729	0.444147	ZNF343	protein_coding
ENSG00000088881.21	628.565	-0.345958	0.0935363	-3.69865	0.000216751	0.000536135	EBF4	protein_coding
ENSG00000088882.8	743.541	0.334236	0.113095	2.95535	0.00312311	0.00630924	CPXM1	protein_coding
ENSG00000088888.18	4976.85	-0.0120518	0.0466977	-0.258081	0.796345	0.838547	MAVS	protein_coding
ENSG00000088899.15	2635.59	-0.217322	0.0807016	-2.69291	0.00708323	0.0133567	LZTS3	protein_coding
ENSG00000088926.14	63.2989	-1.76187	0.202543	-8.69876	3.35522e-18	5.31991e-17	F11	protein_coding
ENSG00000088930.8	4787.01	0.170503	0.0434249	3.92638	8.62344e-05	0.000227976	XRN2	protein_coding
ENSG00000088970.16	543.115	-0.305159	0.045912	-6.64661	2.99911e-11	1.93821e-10	KIZ	protein_coding
ENSG00000088986.11	6599.15	0.278236	0.0478521	5.8145	6.08151e-09	2.90911e-08	DYNLL1	protein_coding
ENSG00000088992.18	4059.9	0.253843	0.178568	1.42154	0.155159	0.213049	TESC	protein_coding
ENSG00000089006.17	4721.78	-0.00810004	0.0410588	-0.197279	0.843609	0.876684	SNX5	protein_coding
ENSG00000089009.15	24631.8	0.0138277	0.0538229	0.256912	0.797247	0.839287	RPL6	protein_coding
ENSG00000089012.14	185.614	0.0704149	0.103871	0.677908	0.49783	0.573501	SIRPG	protein_coding
ENSG00000089022.14	1724.2	0.153901	0.0357721	4.30226	1.69064e-05	4.99369e-05	MAPKAPK5	protein_coding
ENSG00000089041.17	257.274	-0.0609912	0.096897	-0.629443	0.529059	0.602657	P2RX7	protein_coding
ENSG00000089048.14	927.376	0.361543	0.0495714	7.29337	3.02288e-13	2.54848e-12	ESF1	protein_coding
ENSG00000089050.16	1602.47	-0.161346	0.0527004	-3.06158	0.00220175	0.00458421	RBBP9	protein_coding
ENSG00000089053.13	5533.89	0.196728	0.037566	5.23688	1.63315e-07	6.47082e-07	ANAPC5	protein_coding
ENSG00000089057.15	1783.86	0.0705761	0.0602099	1.17217	0.24113	0.312177	SLC23A2	protein_coding
ENSG00000089060.11	2329.18	0.151454	0.0493409	3.06955	0.00214385	0.00447473	SLC8B1	protein_coding
ENSG00000089063.15	5133.03	-0.0253835	0.0472415	-0.537312	0.591052	0.659303	TMEM230	protein_coding
ENSG00000089091.16	242.481	-0.124434	0.0605854	-2.05385	0.0399898	0.0640835	DZANK1	protein_coding
ENSG00000089094.19	1173.82	0.148476	0.039589	3.75044	0.000176528	0.000443838	KDM2B	protein_coding
ENSG00000089101.19	70.8589	-1.01825	0.151011	-6.7429	1.55256e-11	1.04558e-10	CFAP61	protein_coding
ENSG00000089116.4	23.4985	1.38819	0.257189	5.39756	6.75549e-08	2.82046e-07	LHX5	protein_coding
ENSG00000089123.16	523.262	-0.0727297	0.044877	-1.62065	0.105094	0.15111	TASP1	protein_coding
ENSG00000089127.14	3895.89	0.625533	0.0949216	6.58999	4.39851e-11	2.78401e-10	OAS1	protein_coding
ENSG00000089154.11	7090.36	0.480025	0.0457315	10.4966	8.9539e-26	3.96712e-24	GCN1	protein_coding
ENSG00000089157.16	64841	0.258336	0.0707394	3.65193	0.000260272	0.000635348	RPLP0	protein_coding
ENSG00000089159.16	2359.56	0.362949	0.0567078	6.40033	1.55044e-10	9.13186e-10	PXN	protein_coding
ENSG00000089163.4	67.299	-0.349496	0.0648801	-5.3868	7.1723e-08	2.98433e-07	SIRT4	protein_coding
ENSG00000089169.15	10.0818	0.210478	0.143876	1.46291	0.143492	0.199031	RPH3A	protein_coding
ENSG00000089177.19	1529.64	-0.290404	0.055443	-5.23788	1.62428e-07	6.43904e-07	KIF16B	protein_coding
ENSG00000089195.15	1151.95	0.410991	0.0504935	8.13948	3.9698e-16	4.86412e-15	TRMT6	protein_coding
ENSG00000089199.10	588.109	1.26831	0.240885	5.26522	1.40022e-07	5.59965e-07	CHGB	protein_coding
ENSG00000089220.5	10833.5	-0.245051	0.0555268	-4.4132	1.01853e-05	3.10406e-05	PEBP1	protein_coding
ENSG00000089225.20	406.769	-0.773707	0.0809427	-9.5587	1.19244e-21	3.02489e-20	TBX5	protein_coding
ENSG00000089234.16	1309.97	0.164396	0.0322995	5.08974	3.58563e-07	1.35513e-06	BRAP	protein_coding
ENSG00000089248.7	10465.1	-0.0244533	0.0645784	-0.378661	0.70494	0.76012	ERP29	protein_coding
ENSG00000089250.19	78.567	0.574855	0.187504	3.06583	0.00217064	0.00452545	NOS1	protein_coding
ENSG00000089280.19	10998.4	0.145452	0.0428525	3.39425	0.000688169	0.00156344	FUS	protein_coding
ENSG00000089289.16	2545.08	-0.135373	0.0488398	-2.77178	0.00557515	0.0107342	IGBP1	protein_coding
ENSG00000089327.15	5147.3	-0.0197109	0.0874956	-0.225279	0.821763	0.858751	FXYD5	protein_coding
ENSG00000089335.21	1143.91	-0.189246	0.0512172	-3.69496	0.000219918	0.000543257	ZNF302	protein_coding
ENSG00000089351.14	6473.61	0.109842	0.0704545	1.55905	0.118984	0.16873	GRAMD1A	protein_coding
ENSG00000089356.18	60.7049	-0.294677	0.144906	-2.03357	0.0419945	0.0669444	FXYD3	protein_coding
ENSG00000089472.16	942.131	-0.195225	0.0979387	-1.99334	0.0462241	0.0729577	HEPH	protein_coding
ENSG00000089486.17	1433.12	-0.304703	0.064011	-4.76017	1.93427e-06	6.57604e-06	CDIP1	protein_coding
ENSG00000089505.18	51.9946	0.165635	0.071386	2.32028	0.0203257	0.0348246	CMTM1	protein_coding
ENSG00000089558.9	18.8872	0.180842	0.108913	1.66043	0.0968271	0.140549	KCNH4	protein_coding
ENSG00000089597.18	22602.7	0.384036	0.0430858	8.91329	4.95418e-19	8.76974e-18	GANAB	protein_coding
ENSG00000089639.11	1505.97	0.00426608	0.0475165	0.089781	0.928461	0.944755	GMIP	protein_coding
ENSG00000089682.16	596.827	-0.0345134	0.0513532	-0.672078	0.501534	0.576906	RBM41	protein_coding
ENSG00000089685.15	2010.32	1.73607	0.0918986	18.8911	1.34982e-79	6.8178e-77	BIRC5	protein_coding
ENSG00000089692.9	422.373	0.468031	0.115293	4.05948	4.91829e-05	0.000135156	LAG3	protein_coding
ENSG00000089693.11	8890.09	0.399538	0.0571365	6.9927	2.6964e-12	2.01933e-11	MLF2	protein_coding
ENSG00000089723.10	179.453	0.55852	0.0741637	7.5309	5.0392e-14	4.68546e-13	OTUB2	protein_coding
ENSG00000089737.17	6718.04	-0.0783382	0.0376235	-2.08216	0.0373278	0.0602253	DDX24	protein_coding
ENSG00000089775.12	820.651	-0.372355	0.0539261	-6.90491	5.02363e-12	3.61851e-11	ZBTB25	protein_coding
ENSG00000089818.18	1716.18	0.0922362	0.0426671	2.16177	0.0306362	0.0504131	NECAP1	protein_coding
ENSG00000089820.16	1952.4	0.251557	0.0821173	3.06339	0.00218846	0.00455947	ARHGAP4	protein_coding
ENSG00000089847.12	112.755	-0.479988	0.112765	-4.25653	2.07622e-05	6.04655e-05	ANKRD24	protein_coding
ENSG00000089876.12	1895.61	-0.0358495	0.0572132	-0.626595	0.530925	0.604397	DHX32	protein_coding
ENSG00000089902.10	2422	0.0855102	0.0516239	1.65641	0.0976396	0.141602	RCOR1	protein_coding
ENSG00000089916.18	1667.73	-0.126331	0.058085	-2.17493	0.0296354	0.0489326	GPATCH2L	protein_coding
ENSG00000090006.18	4622.67	-0.343962	0.0851542	-4.03928	5.36147e-05	0.000146358	LTBP4	protein_coding
ENSG00000090013.11	4177.86	0.211324	0.0906185	2.33202	0.0196996	0.0338552	BLVRB	protein_coding
ENSG00000090020.11	3389.61	-0.099841	0.0705945	-1.41429	0.157277	0.215602	SLC9A1	protein_coding
ENSG00000090054.15	3617.1	0.0960756	0.0370667	2.59197	0.00954291	0.0175067	SPTLC1	protein_coding
ENSG00000090060.18	9747.37	0.136655	0.0448375	3.04777	0.00230544	0.00478083	PAPOLA	protein_coding
ENSG00000090061.17	383.569	0.314633	0.0479378	6.56334	5.26141e-11	3.2953e-10	CCNK	protein_coding
ENSG00000090097.22	1255.58	0.135289	0.0609725	2.21884	0.0264973	0.0442381	PCBP4	protein_coding
ENSG00000090104.12	4983.25	-0.469833	0.107077	-4.3878	1.14501e-05	3.46262e-05	RGS1	protein_coding
ENSG00000090238.12	3039.93	-0.336676	0.0658529	-5.11254	3.17854e-07	1.20973e-06	YPEL3	protein_coding
ENSG00000090263.16	1688.14	0.170557	0.0601736	2.83442	0.00459087	0.00899727	MRPS33	protein_coding
ENSG00000090266.13	1983.81	0.0329412	0.0553735	0.594891	0.551916	0.623825	NDUFB2	protein_coding
ENSG00000090273.14	5448.66	0.24192	0.0503868	4.80126	1.57672e-06	5.42867e-06	NUDC	protein_coding
ENSG00000090316.16	2939.75	0.223955	0.0389375	5.75164	8.83818e-09	4.13127e-08	MAEA	protein_coding
ENSG00000090339.9	12577.9	-0.103168	0.100333	-1.02826	0.303829	0.379675	ICAM1	protein_coding
ENSG00000090372.15	3757.76	0.404868	0.047384	8.5444	1.29202e-17	1.9032e-16	STRN4	protein_coding
ENSG00000090376.11	1467.53	-0.379959	0.110873	-3.42697	0.000610355	0.0013991	IRAK3	protein_coding
ENSG00000090382.7	17260.3	-0.492227	0.129963	-3.78744	0.000152206	0.00038699	LYZ	protein_coding
ENSG00000090402.8	1.23473	-0.0846727	0.477242	-0.177421	0.859178	0.889285	SI	protein_coding
ENSG00000090432.7	1761.42	0.0677629	0.0456039	1.4859	0.137305	0.191443	MUL1	protein_coding
ENSG00000090447.12	738.559	0.167319	0.0512134	3.2671	0.00108655	0.00238875	TFAP4	protein_coding
ENSG00000090470.15	934.199	-0.00304441	0.0295713	-0.102951	0.918002	0.936521	PDCD7	protein_coding
ENSG00000090487.11	4823.67	-0.00713946	0.036028	-0.198164	0.842916	0.876255	SPG21	protein_coding
ENSG00000090512.12	3.46246	0.914837	0.242316	3.77539	0.000159758	0.000404493	FETUB	protein_coding
ENSG00000090520.11	1858.75	0.442348	0.0445539	9.92838	3.13298e-23	9.78824e-22	DNAJB11	protein_coding
ENSG00000090530.10	1528.5	-0.594869	0.13833	-4.30036	1.70517e-05	5.03238e-05	P3H2	protein_coding
ENSG00000090534.20	129.562	0.561261	0.174571	3.21509	0.00130404	0.00283143	THPO	protein_coding
ENSG00000090539.15	628.356	-0.0257536	0.130421	-0.197464	0.843464	0.876573	CHRD	protein_coding
ENSG00000090554.13	8.48073	-0.517689	0.101034	-5.1239	2.99284e-07	1.14317e-06	FLT3LG	protein_coding
ENSG00000090565.17	2139.88	-0.166769	0.0592133	-2.81642	0.00485621	0.00947155	RAB11FIP3	protein_coding
ENSG00000090581.10	3019.53	-0.321019	0.0546302	-5.87623	4.19724e-09	2.05204e-08	GNPTG	protein_coding
ENSG00000090612.22	1014.5	-0.0780019	0.0474441	-1.64408	0.10016	0.144776	ZNF268	protein_coding
ENSG00000090615.15	6127.49	0.143188	0.0492148	2.90946	0.00362058	0.00723575	GOLGA3	protein_coding
ENSG00000090621.15	6949.68	0.0301805	0.0450333	0.670182	0.502741	0.577958	PABPC4	protein_coding
ENSG00000090659.18	290.695	0.423175	0.105143	4.02477	5.70301e-05	0.000154997	CD209	protein_coding
ENSG00000090661.12	2135.86	-0.223913	0.0992165	-2.25681	0.0240201	0.0405099	CERS4	protein_coding
ENSG00000090674.16	1005.25	0.0214271	0.0524828	0.40827	0.683076	0.741222	MCOLN1	protein_coding
ENSG00000090686.16	2868.89	-0.168327	0.0366203	-4.59653	4.29579e-06	1.3826e-05	USP48	protein_coding
ENSG00000090776.6	1547.08	-0.0497249	0.0942814	-0.52741	0.597909	0.665404	EFNB1	protein_coding
ENSG00000090857.14	1439.75	-0.161626	0.0542885	-2.97717	0.00290923	0.0059121	PDPR	protein_coding
ENSG00000090861.17	8291.08	0.244649	0.051274	4.77142	1.82935e-06	6.23705e-06	AARS1	protein_coding
ENSG00000090863.12	10674.5	0.063174	0.043215	1.46185	0.143782	0.199397	GLG1	protein_coding
ENSG00000090889.12	956.441	1.91673	0.0780106	24.5702	2.6326e-133	2.99182e-129	KIF4A	protein_coding
ENSG00000090905.19	2626.49	-0.129885	0.0486963	-2.66724	0.00764777	0.0143244	TNRC6A	protein_coding
ENSG00000090924.15	3113.68	0.258044	0.092213	2.79834	0.00513654	0.00996487	PLEKHG2	protein_coding
ENSG00000090932.11	209.632	1.88615	0.232295	8.11961	4.67686e-16	5.66784e-15	DLL3	protein_coding
ENSG00000090971.5	875.976	-0.0331522	0.0736907	-0.449883	0.652795	0.714538	NAT14	protein_coding
ENSG00000090975.13	1163.86	0.219478	0.0706535	3.1064	0.0018938	0.00399297	PITPNM2	protein_coding
ENSG00000090989.18	1557.4	0.0547635	0.0390715	1.40162	0.161028	0.220158	EXOC1	protein_coding
ENSG00000091009.8	1106.42	-0.0345745	0.0397462	-0.869881	0.384365	0.462675	RBM27	protein_coding
ENSG00000091010.6	7.00286	0.0227177	0.128117	0.177319	0.859257	0.889338	POU4F3	protein_coding
ENSG00000091039.17	3575.55	-0.0619767	0.0576869	-1.07436	0.28266	0.357318	OSBPL8	protein_coding
ENSG00000091073.19	1974.97	0.332488	0.0746363	4.45477	8.39812e-06	2.58945e-05	DTX2	protein_coding
ENSG00000091106.19	209.494	-0.242306	0.0790202	-3.06638	0.00216665	0.00451787	NLRC4	protein_coding
ENSG00000091127.14	1119.51	0.472778	0.0564029	8.38216	5.19658e-17	7.13243e-16	PUS7	protein_coding
ENSG00000091128.13	13.5375	0.00294864	0.114669	0.0257143	0.979485	0.984793	LAMB4	protein_coding
ENSG00000091129.21	509.419	1.14271	0.147257	7.75995	8.49628e-15	8.73612e-14	NRCAM	protein_coding
ENSG00000091136.15	6923.71	0.307197	0.0763276	4.02471	5.70449e-05	0.000155028	LAMB1	protein_coding
ENSG00000091137.14	252.934	-0.241741	0.183836	-1.31498	0.188515	0.252498	SLC26A4	protein_coding
ENSG00000091138.13	3.17936	-0.878439	0.186655	-4.70621	2.52362e-06	8.43209e-06	SLC26A3	protein_coding
ENSG00000091140.14	3383.05	0.324741	0.0461048	7.04355	1.87402e-12	1.43055e-11	DLD	protein_coding
ENSG00000091157.14	963.088	-0.166523	0.048354	-3.44383	0.000573529	0.00132094	WDR7	protein_coding
ENSG00000091164.13	3044.24	0.0160978	0.0522357	0.308176	0.757948	0.806074	TXNL1	protein_coding
ENSG00000091181.20	101.855	-1.369	0.144102	-9.50019	2.09501e-21	5.12842e-20	IL5RA	protein_coding
ENSG00000091262.16	987.438	-0.868627	0.0938045	-9.25997	2.04493e-20	4.33195e-19	ABCC6	protein_coding
ENSG00000091317.8	5654.04	0.0107786	0.045369	0.237577	0.81221	0.851291	CMTM6	protein_coding
ENSG00000091409.15	4130.59	0.614855	0.110886	5.54491	2.94102e-08	1.2891e-07	ITGA6	protein_coding
ENSG00000091428.18	251.932	-0.04611	0.0833393	-0.553281	0.580071	0.649624	RAPGEF4	protein_coding
ENSG00000091436.17	2667.1	0.201811	0.0651284	3.09867	0.00194393	0.00409012	MAP3K20	protein_coding
ENSG00000091482.8	16.8626	-0.320109	0.189746	-1.68704	0.0915954	0.133792	SMPX	protein_coding
ENSG00000091483.7	3041.11	0.251163	0.0479772	5.23505	1.64943e-07	6.53077e-07	FH	protein_coding
ENSG00000091490.11	10343.1	-0.196624	0.058118	-3.38319	0.00071649	0.00162259	SEL1L3	protein_coding
ENSG00000091513.16	687.911	1.17677	0.213207	5.51938	3.40194e-08	1.47901e-07	TF	protein_coding
ENSG00000091527.16	7799.2	0.252592	0.042197	5.98602	2.15037e-09	1.09024e-08	CDV3	protein_coding
ENSG00000091536.19	116.643	-0.356956	0.0888135	-4.01917	5.84041e-05	0.000158466	MYO15A	protein_coding
ENSG00000091542.9	4226.28	0.0306063	0.03943	0.776217	0.437621	0.515486	ALKBH5	protein_coding
ENSG00000091583.11	301.25	-0.963338	0.190227	-5.06416	4.10207e-07	1.53842e-06	APOH	protein_coding
ENSG00000091592.16	1273.4	-0.62491	0.0837746	-7.45942	8.6905e-14	7.83369e-13	NLRP1	protein_coding
ENSG00000091622.16	849.649	-0.423472	0.0844951	-5.0118	5.39246e-07	1.98937e-06	PITPNM3	protein_coding
ENSG00000091640.8	1900.8	-0.15879	0.0542199	-2.92863	0.00340455	0.00683707	SPAG7	protein_coding
ENSG00000091651.9	380.708	1.27409	0.0769326	16.5612	1.3297e-61	3.97667e-59	ORC6	protein_coding
ENSG00000091656.19	194.975	0.424194	0.158318	2.67938	0.00737578	0.0138704	ZFHX4	protein_coding
ENSG00000091664.9	0.281557	-0.8241	0.594617	-1.38593	0.165767	0.225828	SLC17A6	protein_coding
ENSG00000091704.10	2.58542	0.733216	0.203177	3.60876	0.000307666	0.00074176	CPA1	protein_coding
ENSG00000091732.17	757.71	0.384654	0.0414948	9.26993	1.86267e-20	3.96411e-19	ZC3HC1	protein_coding
ENSG00000091831.24	691.556	0.00390993	0.138735	0.0281828	0.977516	0.983287	ESR1	protein_coding
ENSG00000091844.8	601.775	0.0325365	0.126772	0.256653	0.797446	0.839439	RGS17	protein_coding
ENSG00000091879.14	677.031	0.423147	0.107091	3.95129	7.77299e-05	0.000207155	ANGPT2	protein_coding
ENSG00000091947.10	2007.27	-0.0364889	0.0583906	-0.62491	0.53203	0.605337	TMEM101	protein_coding
ENSG00000091972.18	454.919	-0.155157	0.0723682	-2.14399	0.0320336	0.0524638	CD200	protein_coding
ENSG00000091986.16	6918.26	-0.2082	0.103538	-2.01085	0.0443412	0.0703204	CCDC80	protein_coding
ENSG00000092009.10	9.44962	-1.26483	0.152478	-8.29515	1.08452e-16	1.42816e-15	CMA1	protein_coding
ENSG00000092010.15	9473.64	0.0713649	0.0591799	1.2059	0.227857	0.297385	PSME1	protein_coding
ENSG00000092020.10	705.726	0.0149051	0.0608618	0.244901	0.806533	0.846631	PPP2R3C	protein_coding
ENSG00000092036.18	673.895	-0.0740856	0.0590009	-1.25567	0.209236	0.276383	HAUS4	protein_coding
ENSG00000092051.17	52.0178	-0.639192	0.0958854	-6.66621	2.62501e-11	1.70956e-10	JPH4	protein_coding
ENSG00000092054.13	4.48347	0.857237	0.19991	4.28812	1.80196e-05	5.30081e-05	MYH7	protein_coding
ENSG00000092067.6	9.80077	-0.22586	0.127308	-1.77413	0.0760416	0.113606	CEBPE	protein_coding
ENSG00000092068.20	2457.11	-0.531776	0.1132	-4.69765	2.63176e-06	8.77021e-06	SLC7A8	protein_coding
ENSG00000092094.11	1540.44	-0.0950563	0.0475629	-1.99854	0.0456582	0.0721655	OSGEP	protein_coding
ENSG00000092096.18	828.616	-0.267259	0.103176	-2.59032	0.00958859	0.017585	SLC22A17	protein_coding
ENSG00000092098.17	31.2838	-0.0763701	0.081963	-0.931762	0.351459	0.429433	RNF31	protein_coding
ENSG00000092108.22	3062.14	0.000261897	0.054567	0.00479956	0.996171	0.997443	SCFD1	protein_coding
ENSG00000092140.16	1096.98	0.500117	0.0692659	7.22025	5.18928e-13	4.25034e-12	G2E3	protein_coding
ENSG00000092148.13	7038.75	-0.0602438	0.0523281	-1.15127	0.249621	0.32169	HECTD1	protein_coding
ENSG00000092199.18	18349.8	0.259654	0.0381172	6.81197	9.62682e-12	6.67504e-11	HNRNPC	protein_coding
ENSG00000092200.12	80.7244	-0.0785431	0.0718737	-1.09279	0.274485	0.348553	RPGRIP1	protein_coding
ENSG00000092201.10	6133.18	0.485677	0.0433566	11.2019	3.98917e-29	2.56129e-27	SUPT16H	protein_coding
ENSG00000092203.15	3674.22	0.148902	0.0348675	4.27051	1.95024e-05	5.70637e-05	TOX4	protein_coding
ENSG00000092208.17	511.633	0.402493	0.0747917	5.38152	7.38602e-08	3.06765e-07	GEMIN2	protein_coding
ENSG00000092295.12	93.16	-0.109207	0.0930517	-1.17362	0.240549	0.311544	TGM1	protein_coding
ENSG00000092330.18	2474.26	0.0524414	0.0391728	1.33872	0.180662	0.243337	TINF2	protein_coding
ENSG00000092345.14	4.81441	0.0542226	0.185227	0.292736	0.769724	0.815867	DAZL	protein_coding
ENSG00000092377.15	12.5082	-0.396064	0.367756	-1.07697	0.281492	0.356069	TBL1Y	protein_coding
ENSG00000092421.17	396.368	-0.155899	0.0998197	-1.56181	0.118333	0.167884	SEMA6A	protein_coding
ENSG00000092439.16	1813.39	-0.303008	0.0545988	-5.54972	2.86131e-08	1.25623e-07	TRPM7	protein_coding
ENSG00000092445.12	757.269	0.303178	0.0825595	3.67224	0.000240435	0.000589997	TYRO3	protein_coding
ENSG00000092470.12	525.293	1.02545	0.0600537	17.0756	2.25547e-65	7.48389e-63	WDR76	protein_coding
ENSG00000092529.25	286.814	-1.47332	0.114242	-12.8965	4.70829e-38	5.94526e-36	CAPN3	protein_coding
ENSG00000092531.10	581.813	-0.132157	0.0480935	-2.74791	0.00599765	0.0114782	SNAP23	protein_coding
ENSG00000092607.15	536.679	0.236551	0.150745	1.56921	0.116598	0.16578	TBX15	protein_coding
ENSG00000092621.13	1560.29	1.27814	0.123858	10.3193	5.7615e-25	2.29541e-23	PHGDH	protein_coding
ENSG00000092758.18	107.252	0.609051	0.125647	4.8473	1.25152e-06	4.36453e-06	COL9A3	protein_coding
ENSG00000092820.18	28698.9	-0.0899562	0.0641072	-1.40322	0.160553	0.219587	EZR	protein_coding
ENSG00000092841.19	23576.7	0.104642	0.0608397	1.71996	0.0854392	0.125831	MYL6	protein_coding
ENSG00000092847.13	2551.17	0.0336631	0.0455633	0.738821	0.460016	0.537029	AGO1	protein_coding
ENSG00000092850.12	183.936	-0.811678	0.161861	-5.01467	5.31248e-07	1.96186e-06	TEKT2	protein_coding
ENSG00000092853.14	535.811	1.61012	0.0765529	21.0327	3.29155e-98	3.64945e-95	CLSPN	protein_coding
ENSG00000092871.17	983.254	0.447028	0.0478198	9.34817	8.91738e-21	1.99099e-19	RFFL	protein_coding
ENSG00000092929.12	3231.72	0.592337	0.0972659	6.08988	1.12997e-09	5.95549e-09	UNC13D	protein_coding
ENSG00000092931.11	1294.47	0.148929	0.0420224	3.54404	0.000394051	0.000933005	MFSD11	protein_coding
ENSG00000092964.18	7378.21	-0.71779	0.0686711	-10.4526	1.42593e-25	6.22074e-24	DPYSL2	protein_coding
ENSG00000092969.12	679.144	0.198629	0.120797	1.64431	0.100111	0.144712	TGFB2	protein_coding
ENSG00000092978.11	968.599	-0.000848254	0.0503552	-0.0168454	0.98656	0.98987	GPATCH2	protein_coding
ENSG00000093000.19	2744.97	0.22577	0.0396914	5.68814	1.28428e-08	5.88459e-08	NUP50	protein_coding
ENSG00000093009.11	517.41	1.71381	0.0810626	21.1418	3.28152e-99	4.0909e-96	CDC45	protein_coding
ENSG00000093010.15	5457.89	0.00323777	0.0642473	0.0503955	0.959807	0.969102	COMT	protein_coding
ENSG00000093072.18	4431.91	-0.214708	0.0811697	-2.64517	0.00816496	0.015201	ADA2	protein_coding
ENSG00000093100.13	5.18406	-0.468532	0.149068	-3.14308	0.00167179	0.00356084	AC016026.1	lncRNA
ENSG00000093134.15	86.3178	-0.417896	0.15964	-2.61774	0.00885145	0.0163611	VNN3	protein_coding
ENSG00000093144.19	2895.5	-0.368271	0.056547	-6.51265	7.38354e-11	4.53998e-10	ECHDC1	protein_coding
[truncated: 58,661 more rows]
