# Supplementary material for: PLK1 overexpression as a dual-role biomarker and therapeutic vulnerability in pulmonary adenocarcinoma
Source: PeerJ. 2026 Jan 15;14:e20618. doi: 10.7717/peerj.20618 (PMC12812279; doi:10.7717/peerj.20618)
Supplement: Supplemental Information 2 [file peerj-14-20618-s002.tar › additional files/Figure 5A related data.csv]

id	logFC	pvalue	sign
TSPAN6	0.0557493038259927	0.475073783511849	Not sig
TNMD	-1.03334288589263	0.0007611569793808	Down
DPM1	0.233530786133722	5.32470287644342e-06	Not sig
SCYL3	-0.293904350017737	2.00085562082707e-12	Not sig
C1orf112	0.719307633665769	1.55839252892083e-34	Not sig
FGR	-0.227773562353742	0.0175642990846204	Not sig
CFH	-0.256461328619394	0.0139673371830818	Not sig
FUCA2	0.394648840652846	4.87303887984436e-12	Not sig
GCLC	1.22942224117937	7.79251811252891e-19	Up
NFYA	0.287510854309601	9.13543162040168e-09	Not sig
STPG1	-0.0632811418614584	0.30755853665483	Not sig
NIPAL3	-0.491313194850311	6.00957267577125e-18	Not sig
LAS1L	0.232988258230163	1.83125788059897e-09	Not sig
ENPP4	-0.421301329494722	3.58586948229255e-10	Not sig
SEMA3F	0.455551996440449	1.83761878734187e-07	Not sig
CFTR	-1.08640670529263	3.15779184099473e-11	Down
ANKIB1	0.346354529166128	3.39359751062e-11	Not sig
CYP51A1	0.365846714597381	8.96756949079014e-05	Not sig
KRIT1	-0.192720154027301	0.000584423926598048	Not sig
RAD52	0.0853009254041471	0.180772973401717	Not sig
BAD	-0.0376421683566791	0.622760363544146	Not sig
LAP3	0.221121653072015	0.000125024368694396	Not sig
CD99	0.305696355687715	5.00373771838595e-06	Not sig
HS3ST1	-0.0399301505135808	0.763632560013604	Not sig
AOC1	-0.16239372346747	0.481471442254339	Not sig
WNT16	0.324778854191294	0.108548948527324	Not sig
HECW1	0.170076943928265	0.203274253754405	Not sig
MAD1L1	-0.102462871395217	0.352451968399688	Not sig
LASP1	0.405577944480937	2.4347873982764e-14	Not sig
SNX11	0.104209608827883	0.0323317696459715	Not sig
TMEM176A	0.138459354827007	0.258540363005659	Not sig
M6PR	0.303198595291295	3.52332112844336e-08	Not sig
KLHL13	0.497825531534625	0.000423345600409231	Not sig
CYP26B1	0.499429743951186	8.29212182254046e-06	Not sig
ICA1	0.0733557412455541	0.320483193689547	Not sig
DBNDD1	0.426219551519619	2.59901479773786e-07	Not sig
ALS2	0.115809633911394	0.00561331848364858	Not sig
CASP10	-0.185871705846895	0.00235895010390721	Not sig
CFLAR	-0.252204156945283	2.83477982657994e-05	Not sig
TFPI	-0.370952572352198	0.00338751804484171	Not sig
NDUFAF7	-0.0250664396984909	0.587304536903293	Not sig
RBM5	-0.432466537030299	7.68696120093677e-18	Not sig
MTMR7	0.758243496840108	1.59782992283667e-06	Not sig
SLC7A2	0.0105401687423066	0.962012600596022	Not sig
ARF5	0.280308641611525	9.29585377418559e-06	Not sig
SARM1	-0.404988842780734	5.7293266684905e-10	Not sig
POLDIP2	0.304064861113487	6.34385922385568e-11	Not sig
PLXND1	-0.104580861848559	0.214506034280202	Not sig
AK2	-0.174177868504104	0.000869356869726114	Not sig
CD38	-0.147115326831225	0.253774084611401	Not sig
FKBP4	0.889159495159404	9.15924466729457e-36	Not sig
KDM1A	0.426382258236907	4.47490241766778e-24	Not sig
RBM6	-0.261966230977904	5.29754338536741e-06	Not sig
CAMKK1	-0.331998028119731	5.42984248892834e-06	Not sig
RECQL	0.61962849709133	1.11985862482866e-20	Not sig
VPS50	0.0971963890541836	0.051363850410775	Not sig
HSPB6	-0.631115095946489	3.84576346074483e-06	Not sig
ARHGAP33	0.552632431183132	1.0600063312963e-07	Not sig
NDUFAB1	0.170709658198042	0.00282850245595723	Not sig
PDK4	-0.477279592159747	0.000223553374823084	Not sig
SLC22A16	-0.425804225586397	0.00374718952991514	Not sig
ZMYND10	-1.04672884436654	6.87043255549906e-11	Down
ABCB5	0.0101558769058861	0.96467428361575	Not sig
ARX	-0.285870342280069	0.209649631593416	Not sig
SLC25A13	0.541811544559294	2.58144259744842e-23	Not sig
ST7	-0.200098260873187	0.000263970964499323	Not sig
CDC27	0.28502795881611	1.14834179104446e-12	Not sig
SLC4A1	0.051858781615152	0.78339211585763	Not sig
CALCR	0.200931396691541	0.286843147632202	Not sig
HCCS	0.250061877104856	6.46158868172821e-08	Not sig
DVL2	0.277899188912935	9.04797973293199e-09	Not sig
PRSS22	0.390847496736516	0.000465325237627049	Not sig
UPF1	0.0217261401420074	0.721105934533093	Not sig
SKAP2	0.324909882706312	1.39549963607445e-06	Not sig
SLC25A5	0.218234876417267	0.00073485809856399	Not sig
MCUB	0.263459037779249	0.000719587204948565	Not sig
HOXA11	2.71453516303812	9.80881252592259e-23	Up
POLR2J	0.328870533178641	1.6601748582329e-06	Not sig
DHX33	0.336088497296485	1.69029111482092e-13	Not sig
MEOX1	-0.72405508893722	1.03907259254538e-08	Not sig
THSD7A	0.253303590213883	0.0536327292138395	Not sig
LIG3	0.420265231057638	3.50961447650772e-20	Not sig
RPAP3	0.294513423096019	4.29133011279087e-14	Not sig
ACSM3	-0.810588781566093	5.68950056611085e-15	Not sig
REXO5	0.654520367121335	6.37027096102391e-25	Not sig
CIAPIN1	0.151701870978012	0.00146725807414708	Not sig
SPPL2B	0.0539850699214164	0.507979631821294	Not sig
FAM214B	0.0950327198283638	0.108467503083376	Not sig
COPZ2	-0.0773442120785747	0.44439477593392	Not sig
PRKAR2B	-0.200817237264028	0.07193634751948	Not sig
MSL3	-0.118691656627024	0.00169056762907901	Not sig
CREBBP	-0.0270306425395056	0.62373827388487	Not sig
TSPOAP1	-0.650926597589149	4.47425874769791e-10	Not sig
MPO	0.521770711030806	3.21969571002068e-05	Not sig
PON1	-0.555498113750941	0.00092474199550796	Not sig
GCFC2	0.0950443342255113	0.0727101886458076	Not sig
WDR54	0.179325550802969	0.0254396787487729	Not sig
CROT	-0.118812607824124	0.075747279013614	Not sig
ABCB4	-0.220940434142709	0.0930555954984575	Not sig
KMT2E	-0.194071185273594	3.73960572540769e-05	Not sig
RHBDD2	-0.0658809883574864	0.305329460383249	Not sig
SOX8	-0.768339180510891	8.3573404682723e-08	Not sig
IBTK	0.017859592863369	0.761320881833486	Not sig
ZNF195	-0.0879373405600036	0.174364500538492	Not sig
MYCBP2	-0.317946074448689	2.3709410390868e-06	Not sig
FBXL3	-0.347248650363285	7.08323535859241e-14	Not sig
ITGAL	-0.222340224536515	0.020218594962695	Not sig
PDK2	-0.262729955236866	3.70605768427217e-05	Not sig
ITGA3	0.299690246107796	0.00276336316327963	Not sig
ZFX	-0.306704537822285	3.74819348850703e-09	Not sig
LAMP2	0.002679904299758	0.969102139176109	Not sig
ITGA2B	0.355676287103276	0.0188714640133265	Not sig
ASB4	-0.59532442135699	0.00025717206988999	Not sig
GDE1	-0.206251480514586	0.000291957034607667	Not sig
REX1BD	-0.069163150786363	0.407431953706553	Not sig
CRLF1	-0.457729563577355	0.0568706651740066	Not sig
OSBPL7	-0.208654508075182	0.0127691950141914	Not sig
TMEM98	-0.447823960622871	7.83381204154392e-07	Not sig
YBX2	1.45070177181784	9.2314458365361e-17	Up
KRT33A	0.0636994999084292	0.914655509107096	Not sig
MAP3K14	0.0142446282053745	0.867158754612762	Not sig
ABCC8	0.176950319070947	0.457953829400536	Not sig
CACNG3	0.208186882257803	0.532791021109706	Not sig
TMEM132A	0.858253525095093	9.39380517205622e-20	Not sig
AP2B1	0.319400772927025	2.47008699971548e-11	Not sig
TAC1	3.27683514328618	1.16937160728069e-15	Up
ZNF263	-0.0479313772169849	0.205967581936684	Not sig
CX3CL1	-0.326667740318181	0.015960100059005	Not sig
SPATA20	-0.0433450806865001	0.576405523571102	Not sig
CACNA1G	-0.378857942265311	0.0187451223302893	Not sig
TNFRSF12A	0.190659045283896	0.0775012042864503	Not sig
DLX6	1.62935660130051	3.72317166848236e-10	Up
MAP3K9	0.0977976274219546	0.211151393817672	Not sig
RALA	0.342118932560302	5.63012120725239e-14	Not sig
BAIAP2L1	0.389105368845456	9.44969389806961e-09	Not sig
KDM7A	-0.240752203239458	7.99805111886183e-05	Not sig
ETV1	-0.797647546955686	3.81642750999712e-15	Not sig
AGK	0.0819373061933848	0.0570216973905626	Not sig
ALDH3B1	-0.527790206489852	1.90770529676804e-06	Not sig
TTC22	0.0894003578238443	0.325534091156868	Not sig
PHTF2	0.166656939666501	0.00708480798657262	Not sig
CCL26	1.07716075044312	9.38542435269881e-13	Up
FARP2	0.240768880273295	2.49827235621901e-06	Not sig
USH1C	-0.027662011923281	0.927298390471367	Not sig
GGCT	0.164898628571595	0.0323085392938662	Not sig
DBF4	0.86426330050818	1.18494106117618e-41	Not sig
TBXA2R	0.145186484463896	0.0764531629862905	Not sig
IFRD1	0.13839067994401	0.139242588746797	Not sig
LGALS14	1.29482822087342	0.00414895193998518	Up
COX10	0.133317695052162	0.00189517071764193	Not sig
GTF2IRD1	0.441572374207777	1.09543119807115e-16	Not sig
PAF1	0.148376219041244	0.00486923812694338	Not sig
VPS41	-0.0501970976484315	0.314045736536524	Not sig
ARHGAP44	-0.695336682179574	4.26050203401626e-13	Not sig
ELAC2	0.112606112774372	0.00985841476527695	Not sig
SCIN	0.153061254464932	0.359853485157097	Not sig
ARSD	-0.428660573228606	4.40324018812912e-08	Not sig
PNPLA4	-0.277114891332732	0.000106988455609527	Not sig
MYH13	0.28351979768515	0.143020400667359	Not sig
ADIPOR2	0.411960437379956	3.26255653009554e-14	Not sig
CDKL3	-0.400931432455167	1.31139144125234e-06	Not sig
UPP2	-0.731128194750204	1.32222891404529e-06	Not sig
PRSS21	0.772048935796121	0.000181453200364231	Not sig
MARK4	0.333972019911134	7.13910271995781e-12	Not sig
PROM1	0.111722224668083	0.637317789480327	Not sig
CCDC124	0.250775653914156	0.000297959149756302	Not sig
CEACAM21	-0.397811373103395	0.000148425857953254	Not sig
PAFAH1B1	-0.150764519793923	8.43506864486306e-05	Not sig
NOS2	0.490343459240005	0.000115694429732147	Not sig
DNAH9	-1.70427138141232	8.73804668405822e-15	Down
KIAA0100	0.157211945158069	0.00143195910187968	Not sig
SLC13A2	-1.20401207585759	6.2379713236157e-05	Down
GAS7	-0.445269475709512	1.00184319682212e-07	Not sig
TRAPPC6A	-0.0790129761077188	0.383489167323036	Not sig
MATK	-0.156432827802947	0.155812982619786	Not sig
CEACAM7	0.470529295385097	0.0195901988735319	Not sig
CD79B	-0.793551295224375	2.79962658360547e-11	Not sig
SCN4A	0.313784757760579	0.134456479831494	Not sig
ST7L	-0.171665753215755	0.000386165116159365	Not sig
TKTL1	1.28545882767292	2.40780560476468e-08	Up
PAX6	0.659436745471172	0.012900762393035	Not sig
RPUSD1	0.357476847764356	1.58230770336978e-07	Not sig
RHBDF1	-0.119408469789204	0.0900464996349205	Not sig
LUC7L	-0.292841594643496	3.82172523463477e-06	Not sig
CACNA2D2	-1.79218308296855	9.95326843241809e-32	Down
BAIAP3	-0.170179187644874	0.181931064275669	Not sig
TSR3	0.124768627752404	0.0352704722626627	Not sig
PIGQ	-0.214908174056097	0.00148145151886157	Not sig
CRAMP1	-0.0809414314707847	0.137111628741271	Not sig
TEAD3	0.114111000718973	0.0692334389912721	Not sig
SELE	-0.286573387422606	0.0555182641876108	Not sig
DNAJC11	0.384171177050948	1.48664205187444e-24	Not sig
FMO3	-0.516218090090548	2.0757767445507e-06	Not sig
MYLIP	-0.444765621301284	1.5389059946934e-13	Not sig
NOX1	-0.052731522414912	0.643028305183018	Not sig
E2F2	1.41660045119788	3.41430170674113e-80	Up
PSMB1	0.196707628167681	0.000572503919657955	Not sig
SYN1	0.0203084003199917	0.890274253650004	Not sig
JARID2	0.309324737219865	2.15459659542921e-08	Not sig
CDKL5	-0.453823724470648	3.66320382895966e-10	Not sig
CAMK1G	-0.23784362070919	0.00473298828700839	Not sig
CDK11A	-0.19966677203395	0.00991810470948235	Not sig
NADK	0.0865007056154393	0.104917759582734	Not sig
TFAP2B	0.881532182394654	0.00505830284419803	Not sig
TFAP2D	0.129379881351857	0.748541381539969	Not sig
DLEC1	-1.45007875691302	7.90155830032683e-23	Down
CYTH3	-0.426162773345712	2.49694665884019e-06	Not sig
ADAM22	0.140808183147786	0.169590233788226	Not sig
SYPL1	0.0409328412324894	0.481077105890739	Not sig
CYB561	-0.0384163350886865	0.567760442063908	Not sig
SPAG9	-0.252118790250277	1.41453356015301e-05	Not sig
CELSR3	0.681826364432121	3.1610596590039e-09	Not sig
AASS	-0.497903069733384	6.77207749535926e-07	Not sig
PLEKHG6	0.805111889155605	2.34734597092943e-16	Not sig
SS18L2	-0.051109946858911	0.386179349927021	Not sig
MPND	-0.0543255484413137	0.404391407946045	Not sig
MGST1	0.131272151210894	0.208326569358865	Not sig
CRY1	0.230786016406526	5.93492251443515e-06	Not sig
PGLYRP1	-0.243158633131828	0.114903130717424	Not sig
NFIX	-1.09843051708123	4.4710830206261e-36	Down
ST3GAL1	-0.17430628825849	0.0901357900183334	Not sig
MMP25	0.294782729642749	0.00199313148283678	Not sig
IL32	0.258182589473599	0.0110753165070109	Not sig
PKD1	-0.0870207864734563	0.270872018046735	Not sig
MAPK8IP2	0.784388436920097	8.0141590146181e-09	Not sig
MED24	0.327269602894297	3.37743237239046e-11	Not sig
RHOBTB2	-0.978810879264294	3.35315949196637e-21	Not sig
HEATR5B	-0.0657242521783882	0.169858339276475	Not sig
SEC62	-0.137941354329334	0.00393402701930395	Not sig
RPS20	-0.077517835373034	0.293775395639642	Not sig
CSDE1	0.0726083761337361	0.102500820591298	Not sig
UBE3C	0.311455774541859	7.44349825187603e-14	Not sig
REV3L	-0.531525316135126	3.93350793269643e-12	Not sig
TENM1	-0.674353814938247	0.00205531279213301	Not sig
PAX7	-1.32851265583156	0.00044489150211154	Down
MASP2	-0.736100463137577	2.17796934131045e-13	Not sig
IYD	-0.973344322041097	1.40403641738052e-07	Not sig
FAM76A	-0.255248657741825	2.38054471075957e-10	Not sig
TRAF3IP3	-0.473628717201085	3.9833716411642e-07	Not sig
POMT2	0.176599407459009	0.000744825971574567	Not sig
VTA1	0.354911402695785	8.75800849847057e-16	Not sig
MLXIPL	0.0522667775468121	0.759954978133712	Not sig
BAZ1B	0.283205441847746	1.20511026305189e-10	Not sig
RANBP9	-0.0846408794869844	0.0836703044353122	Not sig
ETV7	0.258591520977967	0.0054364309789457	Not sig
SPRTN	0.119208953446809	0.00606200171317127	Not sig
EEF1AKNMT	0.227475660803736	5.51690673753341e-08	Not sig
DYRK4	-0.118259106883873	0.0664144865187887	Not sig
ZNF207	-0.056377172156718	0.160471621224628	Not sig
UQCRC1	0.212106114496572	0.000257328956995741	Not sig
STARD3NL	0.184166529398192	0.00312809054053724	Not sig
CD9	-0.0184816505518051	0.849194772534986	Not sig
HHATL	-1.73766292500166	4.15633706150223e-12	Down
NCAPD2	1.14705703048632	7.21264942708864e-91	Up
IFFO1	-0.106895303804802	0.224861782573489	Not sig
GIPR	-0.888721915630882	6.91446917050915e-16	Not sig
PHF7	-0.172062460451009	0.000723618808783348	Not sig
SEMA3G	-0.373087751768911	3.70526872674043e-05	Not sig
NISCH	-0.291880947069588	8.33907194709255e-09	Not sig
STAB1	0.144618247836176	0.124609134378496	Not sig
FUZ	-0.0436058478229125	0.537151866263412	Not sig
SLC6A13	-0.941733538649048	8.42006605442863e-10	Not sig
IDS	-0.017311619103437	0.857604906143925	Not sig
PRSS3	1.84703581988468	3.90418988523653e-16	Up
ZNF200	0.196408476282982	9.16842439164116e-07	Not sig
CD4	-0.176406016147998	0.0429780006683097	Not sig
LRRC23	-0.344204561002075	5.48599384853887e-05	Not sig
BTK	-0.453229290771249	1.52075902114322e-07	Not sig
HFE	-0.0156347887893452	0.841475935148175	Not sig
SCMH1	-0.103678115979332	0.0353233029830358	Not sig
FYN	-0.109508079693954	0.146666404154086	Not sig
HIVEP2	0.0819534906059424	0.180203405005964	Not sig
FMO1	0.0528106430430825	0.716461186586067	Not sig
ELOA	-0.135169050412037	0.00187971962778501	Not sig
LYPLA2	0.0686851245784325	0.307126673308386	Not sig
CLCN6	-0.202365040519916	0.000413332161355058	Not sig
MRC2	-0.101622282275469	0.276149709120324	Not sig
SLC6A7	-0.127955391209772	0.333869462539874	Not sig
TSPAN9	-0.165353392915178	0.0240637854505821	Not sig
BTBD7	-0.0578299149562581	0.29337942862606	Not sig
APBA3	0.103400368002374	0.0517993214016342	Not sig
MKS1	0.0616294343363589	0.195779102155159	Not sig
ABHD5	0.0535579515334491	0.295328096276122	Not sig
ANOS1	-0.5925127740488	6.93585803230932e-08	Not sig
AKAP8L	0.0151053933372994	0.792179573766948	Not sig
MBTD1	-0.0256861212614275	0.678185860721668	Not sig
UTP18	0.376541384615879	1.20521659587464e-19	Not sig
RNF216	0.234900960623019	1.24927575133338e-08	Not sig
TTC19	-0.37651960704412	4.63169789268368e-15	Not sig
PTBP1	0.413706402749021	3.41328744412859e-35	Not sig
DPF1	1.17670493136321	1.24808275371624e-23	Up
SYT7	0.198427282154294	0.176762499169972	Not sig
LARS2	0.223387789899156	1.48116746845167e-08	Not sig
PIK3C2A	-0.199918916105447	0.000339530664208157	Not sig
PLAUR	0.552606430812418	4.84442776681427e-09	Not sig
ANLN	1.86268556808842	6.78539228786395e-96	Up
WIZ	0.260911641834059	4.07885052014784e-07	Not sig
RABGAP1	-0.0715889689562199	0.10320816571853	Not sig
DCN	-0.547278211923794	9.16580879666264e-09	Not sig
QPCTL	0.00280644600542408	0.973109582069617	Not sig
PPP5C	0.194205675385453	2.55088328076446e-05	Not sig
CEP68	-0.213001635860424	2.46649716698474e-06	Not sig
MAP4K3	0.107991953574792	0.0363072988358108	Not sig
ZBTB32	-0.0618697251351354	0.570421794499388	Not sig
TYROBP	-0.175863745502037	0.105195746529432	Not sig
TMEM159	-0.31993751237297	6.2089800408424e-05	Not sig
GABRA3	1.85639528571494	3.60867125650597e-09	Up
BRCA1	1.31211325605831	2.48169973611373e-83	Up
ERCC1	0.0882530871569475	0.107213075771693	Not sig
CD22	-0.851610428284192	9.38416576380598e-13	Not sig
SEMA3B	-0.138348457180621	0.364106142213448	Not sig
MBTPS2	0.180918481742367	0.000356413439539836	Not sig
PRICKLE3	0.342907662834406	5.60177322955469e-09	Not sig
LTF	-0.752822328087677	7.22375414619386e-05	Not sig
EXTL3	0.153118071379215	0.0160541285297769	Not sig
NR1H4	0.943359527689368	0.00100357870133106	Not sig
ELOVL5	0.252773138191049	4.79911657842486e-06	Not sig
ALOX5	-0.132956497050205	0.195779102155159	Not sig
KDM5D	-0.274681564334328	0.459576816867613	Not sig
CALCOCO1	-0.521392357593006	1.90010768007189e-24	Not sig
UBR7	0.218156635811025	1.55509212416333e-07	Not sig
MAP4K5	0.0477966801862161	0.385085139780768	Not sig
EHD3	0.22278832594354	0.00134050509893605	Not sig
PSMC4	0.470139752950846	1.08027010661566e-17	Not sig
MAN2B2	-0.116706182800608	0.0385460324765233	Not sig
SLC7A14	-0.614260253252726	0.00952271892719057	Not sig
CLDN11	0.331993531591492	0.0139381989540162	Not sig
SLC25A39	0.434219456308686	1.21335859994404e-12	Not sig
MVP	-0.238469388800556	0.00126207999999311	Not sig
NUB1	0.132272978982972	0.00132516635735232	Not sig
PGM3	0.207112025246907	0.000209406434604579	Not sig
RWDD2A	-0.118515361872815	0.0336636455326438	Not sig
CLK1	-0.408040640668149	2.94841180739715e-13	Not sig
POLR3B	0.0957726459828638	0.0422831615717299	Not sig
ANGEL1	-0.0174834670630763	0.765361593385769	Not sig
RNF14	-0.117705826623756	0.0132053667138151	Not sig
DNASE1L1	0.0770227658489474	0.224446164183488	Not sig
DDX11	0.72502207321562	4.35554741122866e-22	Not sig
HEBP1	-0.0361251573472268	0.536952724979596	Not sig
GPRC5A	-0.0932094978805003	0.434549208713975	Not sig
MAMLD1	0.132218909618149	0.263535902590842	Not sig
CD6	-0.161541410787581	0.106425312497037	Not sig
TACC3	1.25575957829691	6.28670902521414e-98	Up
UFL1	-0.128428142388389	0.00194699334704427	Not sig
POLA2	0.557187105683811	4.17120861703215e-20	Not sig
ZC3H3	0.335556240598896	1.62411429293623e-08	Not sig
CAPN1	0.193038096480895	0.000823516258557056	Not sig
ACP3	-0.156804506905677	0.0862957857521311	Not sig
MDH1	0.245492770222889	3.82244185686765e-08	Not sig
SLC30A9	-0.070260623788023	0.130436526921732	Not sig
MTMR11	0.353065874426104	0.000264656737690088	Not sig
COX15	-0.00667323033132417	0.90217155111181	Not sig
CCDC88C	-0.0137754521644748	0.867436938593789	Not sig
YAF2	-0.141181367838953	0.0181325713374304	Not sig
ZMYND11	-0.198795614731736	3.52615637881556e-06	Not sig
WAS	-0.155741376742696	0.0745386316518092	Not sig
DPEP1	-0.0499124694965548	0.772515881193628	Not sig
BID	0.415064955817125	1.54373372245836e-09	Not sig
MATR3	-1.50042397968307	7.4904275847708e-34	Down
NPC1L1	0.444745745094092	0.051727243406043	Not sig
XYLT2	0.0781554987351287	0.157469926865277	Not sig
RGPD5	-0.397498007694306	0.0746087955615692	Not sig
STMN4	0.108195865297526	0.684812951194832	Not sig
NUDCD3	0.1351762482086	0.00404466727257909	Not sig
ISL1	-0.831427473812228	0.00675563102665393	Not sig
CHDH	-0.142258752259467	0.141445802723633	Not sig
IL20RA	-0.113643093072823	0.440095483987397	Not sig
CLCA1	1.02592852093423	0.00866935716276531	Up
CLCA4	-0.433993425335828	0.0575981555287589	Not sig
GLT8D1	-0.106624204424073	0.00107511885520023	Not sig
ATP2C1	0.303504990548678	6.33664640861992e-09	Not sig
IGF1	-0.311471956856646	0.0118869459468918	Not sig
SLC38A5	0.0141348765679361	0.913960193118745	Not sig
RALBP1	0.295290974118946	5.19601138727109e-10	Not sig
RUFY3	-0.490232826051182	8.8649243058266e-18	Not sig
CNTN1	0.830900132346144	2.65761717960077e-06	Not sig
SLC11A1	-0.0816102838087168	0.474227700879397	Not sig
WWTR1	-0.0523256434674626	0.474056824621953	Not sig
AGPS	0.298803690053495	1.99610047891543e-11	Not sig
CXorf56	0.158519803377211	3.61934137065255e-05	Not sig
ATP1A2	-1.48510885567488	1.00214003216419e-31	Down
TTC27	0.313308338265438	2.16049343260216e-14	Not sig
ZNF582	-0.22323805476501	0.00411927773262895	Not sig
VSIG2	-1.35004342774572	1.22213908174977e-16	Down
PHLDB1	-0.0850150268446917	0.202689047528996	Not sig
MARCO	-0.238676051620891	0.150752321403516	Not sig
CYP24A1	0.830470623102995	9.56024787197641e-05	Not sig
PRDM11	-0.199193450916577	0.00182276685177971	Not sig
SYT13	0.938521971086735	0.000658739295723901	Not sig
SNAI2	0.609868438690564	3.46976699739302e-07	Not sig
CD74	-0.555238522690693	9.32872784936755e-09	Not sig
HGF	-0.45205649893022	5.24926744162953e-05	Not sig
ZRANB1	0.0533864789305501	0.332381719758655	Not sig
NCDN	-0.0567532670861698	0.333799725300463	Not sig
ADGRA2	-0.0984619515500329	0.276313500569321	Not sig
ZFP64	0.324986615616092	7.02505851986341e-15	Not sig
MNAT1	0.126823903487185	0.0159908207357737	Not sig
SAMD4A	-0.0275748322568315	0.804617005947762	Not sig
RUNX3	-0.09939393301802	0.307969666826898	Not sig
MRE11	0.116195915939405	0.0115434729249398	Not sig
PLEKHB1	-0.0644799155145629	0.599908481433801	Not sig
SERPINB1	0.120031130605976	0.16233784280645	Not sig
CYP3A43	-0.507800341435391	0.0022140100778842	Not sig
SLC7A9	1.01669608552653	1.14604287478551e-07	Up
SPAST	0.21392639880164	8.10122285405149e-06	Not sig
NRXN3	-0.506850190104918	0.000137579384985138	Not sig
OSBPL5	0.0555899969271444	0.584068310830029	Not sig
AQR	0.0242250638818832	0.636668726851387	Not sig
CPS1	1.07972713400231	0.000238070273266764	Up
C8B	0.0173528032081518	0.950027780284986	Not sig
FHL1	-1.00957537836841	8.37007925918051e-20	Down
RTF2	0.096967400746607	0.0186925295610357	Not sig
GABRA1	0.728515087926757	0.0887949753849152	Not sig
NLRP2	0.428015140573176	0.0294988555863738	Not sig
SLC45A4	0.243894269706766	0.00841266107415541	Not sig
RNF10	0.0722921436501626	0.0670849102662209	Not sig
ZNF839	0.0067223816684594	0.913985904435949	Not sig
ZDHHC6	0.029084629991861	0.500606609629974	Not sig
GRAMD1B	0.864897975320135	3.22901683922116e-08	Not sig
RNH1	-0.148686014400969	0.00694557103319905	Not sig
NDUFS1	0.189688624790012	2.70865370120589e-05	Not sig
RB1CC1	6.29314274861812e-05	0.999315018484168	Not sig
ERP44	-0.0582116960978428	0.188515266284363	Not sig
ALAS1	-0.000324127758792513	0.996260354151467	Not sig
BIRC3	0.506951025231628	2.29576119293232e-05	Not sig
AKAP11	-0.249330921528881	1.45480515084925e-05	Not sig
GLRX2	-0.0585776618980399	0.213811508821175	Not sig
SNAPC1	0.275698376745452	3.73930376311719e-06	Not sig
DERA	0.456929998431626	4.65335834578071e-12	Not sig
STRAP	0.65827239846028	8.15082731714533e-31	Not sig
ABCC2	2.39003448820917	5.88276765733944e-26	Up
DEF6	-0.114635783105896	0.0752814376821498	Not sig
PLEKHO1	0.145182991408562	0.063203712596233	Not sig
GCLM	0.655488913913584	1.03238814153782e-10	Not sig
UBR2	-0.152821096497913	0.000435049554031238	Not sig
EHD2	-0.167400725850163	0.0657920434322506	Not sig
DEPDC1	1.70172466796779	1.25373067272955e-69	Up
CCDC28A	-0.440821806061232	1.02931351223556e-15	Not sig
RRAGD	0.111850722330473	0.267022908655561	Not sig
HSF2	0.136767596931257	0.00351759043690652	Not sig
PHF20	0.111269184937484	0.0081350351257741	Not sig
HSD17B6	-1.57672493228288	6.27224230241731e-29	Down
NR1H3	-0.00200248505050684	0.981484347909869	Not sig
TYMP	0.274139865267014	0.000498655343488229	Not sig
NCAPH2	0.241814410124537	1.32345938796732e-05	Not sig
TOMM34	0.410521867949363	1.79001304327337e-14	Not sig
SEC63	-0.0373133848483555	0.429889413002224	Not sig
KPNA6	0.108365040733663	0.00888775649088785	Not sig
VIM	-0.117716176023711	0.163473865681893	Not sig
RTEL1-TNFRSF6B	-0.0759713976925151	0.534231960759812	Not sig
FAS	-0.0909975273679105	0.37598074049942	Not sig
RNASET2	-0.246877920383425	0.00242115129146177	Not sig
CD44	-0.0901168366776388	0.334064287877087	Not sig
KCNG1	1.40241936527891	4.36387060793449e-17	Up
AGPAT4	-0.108491598792203	0.24230467440706	Not sig
SLAMF7	-0.0984862731399531	0.447476339818802	Not sig
BTN3A1	-0.123184722969941	0.0658534621285973	Not sig
MIPEP	-0.092279161225319	0.109155985336237	Not sig
PRKCH	-0.152057001921149	0.00517532964662963	Not sig
INSRR	0.337813741389731	0.0519810279620971	Not sig
IFNGR1	-0.267191994650079	4.76925914927191e-05	Not sig
B4GALT7	-0.0452266469649185	0.450057421750202	Not sig
SH2D2A	0.539686197698334	1.4291044083577e-10	Not sig
VRK2	0.417234321291074	2.88009920095846e-17	Not sig
TNFRSF1B	-0.133922855157082	0.0814968338111724	Not sig
VEZT	0.0749718660431511	0.121313632752281	Not sig
POU2F2	-0.225670648093418	0.0222473010025498	Not sig
BRD9	0.325084747061038	6.03895923313753e-09	Not sig
SNX1	-0.321565545662503	1.15114908193398e-20	Not sig
TBPL1	0.131643549949347	0.0203624183854148	Not sig
ARNTL2	1.40244856369327	5.24415406538489e-31	Up
BCLAF1	-0.0575475257785655	0.15749049173523	Not sig
SLC39A9	0.049461095687483	0.269611055155077	Not sig
ANK1	0.389946432615438	0.0110494025001652	Not sig
IBSP	0.0562323221050713	0.821998525116836	Not sig
TFB1M	-0.0293562343220596	0.624070850925088	Not sig
RABEP1	-0.0780569017952034	0.0652421881606823	Not sig
HMGB3	0.41910790622075	0.000613454002333319	Not sig
NUP160	0.177137093944888	0.000161312999044409	Not sig
BAK1	0.197627821122158	0.00160785175773149	Not sig
MUSK	-1.57990949748922	2.69329775376507e-26	Down
IKZF2	-0.401145957342344	9.8593318843721e-07	Not sig
GRN	-0.0151730398907385	0.845116895084888	Not sig
FAM13B	-0.511494660868578	1.49789033727303e-20	Not sig
ARHGAP31	-0.583635286030084	4.5005416045484e-13	Not sig
CENPQ	0.516024999942604	6.06369573919045e-16	Not sig
SARS1	0.0268396318358067	0.600295670124802	Not sig
RANBP3	0.00988684341610542	0.817592720279824	Not sig
ARID4A	-0.375676695183324	2.41386170975193e-15	Not sig
EIPR1	0.423837241858861	8.80164248139625e-19	Not sig
PNPLA6	0.079806370083807	0.203409401923728	Not sig
IFT88	-0.334502132429967	2.40532393989905e-11	Not sig
ALG1	-0.123909108777171	0.0220100864508446	Not sig
ZCCHC8	0.163073733770242	4.77548810403731e-06	Not sig
ABCF2	0.328331987625426	1.84791931548341e-12	Not sig
CHPF2	0.170827400677837	0.00191490356556555	Not sig
LRRC7	-0.268825059021781	0.0114995855022733	Not sig
FUT8	-0.0305366481714546	0.739227506875159	Not sig
UBA6	0.298347695900231	1.84302973092142e-07	Not sig
GAB2	-0.0100733567613532	0.908238066250998	Not sig
ATP6V0A1	-0.175337925401552	0.000845610711559285	Not sig
PIAS1	-0.192659692649756	1.14702825974823e-05	Not sig
SLC4A7	-0.225795507617718	0.00840616959275078	Not sig
APBA2	0.0529529072262214	0.721775355099164	Not sig
MAP2K3	0.0384639112026627	0.558617349129397	Not sig
EFCAB1	-1.32217533824128	7.26056804357024e-12	Down
TMSB10	0.301992596636408	0.000215954329718855	Not sig
ASTE1	-0.0435918519704983	0.324247077853184	Not sig
RNF19A	-0.15929349822693	0.051727243406043	Not sig
PEX3	0.0180294537427634	0.776239123545092	Not sig
GABARAPL2	-0.250549027654335	6.45810756074177e-07	Not sig
MYOC	-1.6616598797294	4.98956565330845e-21	Down
SH3YL1	-0.246669955710435	8.64595826538346e-05	Not sig
FAM136A	0.478148491055504	8.34140986772301e-28	Not sig
VCL	0.2331298109687	0.000164628573037936	Not sig
DEPDC1B	1.60653175760846	2.34444521269162e-69	Up
DAPK2	-1.00283875191655	2.33869075352761e-31	Down
NSMAF	0.0440805201900361	0.369750792465699	Not sig
ADSS2	0.0725971106875093	0.116392691450929	Not sig
STAP1	-0.882403806645436	2.45915921722188e-16	Not sig
TIMP2	0.204985288093212	0.0167524914745259	Not sig
RFC1	0.177422854640009	5.35508034462832e-05	Not sig
TBC1D23	0.0498609452540943	0.317797027205482	Not sig
CUL3	0.0594108232727738	0.16281177428396	Not sig
MYOM2	-0.667106159659572	2.90470613085643e-10	Not sig
OTC	-1.39645742596514	3.5386777507451e-11	Down
CYP46A1	-0.43604821890103	2.47507650127964e-05	Not sig
ZZZ3	0.0779440126219869	0.144365454723256	Not sig
SLC18A1	-0.355641961757213	0.0502350089960594	Not sig
USP2	-0.31046120826237	0.00932197527147135	Not sig
CASR	-1.99044572914256	1.16168574851517e-15	Down
TUBG2	0.093921491489109	0.166979609638786	Not sig
RPL26L1	0.163992049563161	0.0173192319715151	Not sig
FLT4	-0.0615890180196333	0.511922952793474	Not sig
NSUN2	0.574315543563885	1.64450842378497e-28	Not sig
FBXO42	-0.054267328139849	0.0970269920882633	Not sig
MFAP3	0.025439460807876	0.730676990445469	Not sig
MRI1	-0.13269248530775	0.0206437955169023	Not sig
METTL1	0.43817144932596	4.01196068213863e-09	Not sig
HOXC8	0.811321437475931	2.49351075846702e-05	Not sig
AGA	-0.428691526503396	6.05649111578377e-08	Not sig
PI4K2B	-0.043474780103272	0.49896218569762	Not sig
BOD1L1	-0.0232831607679267	0.73072778649074	Not sig
MAT2B	-0.247324198377647	9.28709260546919e-07	Not sig
TLL1	-0.131961708998268	0.271595903050823	Not sig
EDC4	0.196216542828511	8.5413233719955e-05	Not sig
TRIO	0.448428685071797	1.52649436396046e-10	Not sig
VCAN	0.236357373758036	0.0618845867248577	Not sig
CLEC16A	-0.172194401517143	0.000429667547724396	Not sig
MSR1	-0.0855035050735983	0.496025003285613	Not sig
CDH1	0.112587415591545	0.130071349378614	Not sig
MTREX	0.00894086500004188	0.875624306134793	Not sig
DNAH5	-0.547817480409724	3.50856775705855e-06	Not sig
ZFYVE16	-0.250480674303441	3.74684145752199e-05	Not sig
RIPOR1	0.125726188105396	0.0774096240703345	Not sig
C6	-1.69558927911419	4.64452983222584e-19	Down
RAI14	0.0688302972474319	0.424402086982361	Not sig
SOX30	0.741410741103918	5.74082138512824e-06	Not sig
PNKP	0.205599436420964	0.000112473860903669	Not sig
BEST2	0.493005141240157	0.0211973869525696	Not sig
PHLPP2	0.125075115529216	0.0506114168808824	Not sig
SPDL1	0.771424474278887	1.73489319675885e-43	Not sig
STAU2	-0.00928869686939865	0.903102993245893	Not sig
SLC66A1	0.116483807462612	0.0503686201565117	Not sig
CTNS	-0.153491497680403	0.001726435488097	Not sig
RTN4R	0.205176420360969	0.0410088390878527	Not sig
PHF23	0.0218587702759883	0.690827265571944	Not sig
CDH10	-0.0902435865456152	0.705238241823167	Not sig
INPP4A	-0.140306742955911	0.00176213896833587	Not sig
RAB27B	-0.035937664605352	0.80815625092908	Not sig
PSMA4	0.222541983712118	4.47300110091975e-05	Not sig
MYO16	0.408669961905913	0.0116140690921946	Not sig
LSG1	0.505379570619962	1.03546440148968e-26	Not sig
PARP3	-0.227740127659295	0.000102762363861347	Not sig
TNC	0.182759997496175	0.247804814833143	Not sig
THAP3	-0.090490035922668	0.127988276544991	Not sig
RIPOR3	0.313204413921776	0.00147845615055429	Not sig
TDP1	0.615316239901009	3.50572101628428e-21	Not sig
AIFM2	0.238093581864804	0.00240844217026326	Not sig
C2orf83	0.614472561456213	0.0228328999446332	Not sig
SPATA7	-0.199891369772814	0.000100400059365176	Not sig
MED17	-0.439616658563709	4.8970684239639e-13	Not sig
RETSAT	-0.179379024229168	0.003500116428587	Not sig
CAPG	0.112916864233027	0.186984398945225	Not sig
AP2S1	0.377577505662221	2.17677260790176e-11	Not sig
USH2A	-0.830233128957108	2.58153859744852e-09	Not sig
ZPBP	-1.29599345454307	1.66074403899941e-08	Down
TG	0.24386683941413	0.0702192921311342	Not sig
ADAM28	-0.482774920116709	2.06491598353222e-05	Not sig
BARX2	0.117310603920753	0.51191002521142	Not sig
DCUN1D1	0.26095717255162	1.05636549481705e-06	Not sig
JADE2	-0.193167615262457	0.00261188235982433	Not sig
ZIC2	1.26694921739231	6.75842021160902e-08	Up
LCP2	-0.0244806585830499	0.800386123271608	Not sig
TRIT1	0.151633582095588	0.00950933208685394	Not sig
ADRB1	-0.861335667004343	2.08100226220286e-08	Not sig
GUCA2B	1.05022169413368	0.00916392060788784	Up
CUL7	0.15644271410551	0.00716477525956187	Not sig
CTNNA1	-0.0239371661726372	0.664728060179148	Not sig
PHKA2	-0.0362636989337081	0.52157227453721	Not sig
CNTLN	0.224941872103792	0.0146515855745904	Not sig
EPHA3	-0.965080291312876	1.33629733214539e-11	Not sig
HSPA5	0.0550237093968812	0.361809054232325	Not sig
DSG2	0.68295642646068	4.52110815586936e-15	Not sig
GEMIN8	-0.299306384067364	1.82750703710042e-10	Not sig
OFD1	-0.301289002511794	1.79734231842651e-09	Not sig
GPM6B	-0.631655894107691	1.55327050378461e-10	Not sig
MAGEC2	2.91542238164257	2.7405504355825e-11	Up
PREX2	-1.03271629674789	1.14404386039115e-21	Down
WDR37	-0.196838142495677	9.24945010701329e-06	Not sig
YTHDC2	-0.284297582744386	2.91659440466606e-09	Not sig
CTPS2	0.0310282078196823	0.597396055592139	Not sig
ATP6V1H	0.0278035069520651	0.605614212387131	Not sig
POLR2B	0.227328523077341	1.28565874618674e-07	Not sig
FAM214A	-0.469747043971604	3.88729955237481e-15	Not sig
ARAP2	-0.222569370112134	0.00635844856136246	Not sig
TPR	0.0945540061837545	0.0729670429036375	Not sig
CP	0.477565125590591	0.00160091117221686	Not sig
KATNIP	-0.0103546474247227	0.86492032408212	Not sig
DTNBP1	-0.052483539901938	0.227153423399745	Not sig
XK	-0.197721170563804	0.185492785994069	Not sig
ANO2	-0.78793489138127	4.14571901218467e-13	Not sig
C12orf4	0.221549216870458	4.95763502492838e-06	Not sig
SCML1	-0.0823537810882555	0.37554108896798	Not sig
WWC3	-0.304465579374077	2.39468308344825e-06	Not sig
ARHGAP6	-0.741248110163355	1.026780766702e-19	Not sig
FAM184B	-0.437098459523603	9.14642935674641e-05	Not sig
MAP4	0.145398703556887	0.00164137673527806	Not sig
GOPC	0.0645078712491999	0.124113080109911	Not sig
ROS1	-1.04400713497979	3.2273801067903e-13	Down
USP28	0.157518940928093	0.00709575885798167	Not sig
HDAC9	-0.0123331987318265	0.936085880171951	Not sig
TSPAN17	0.100153639304756	0.0793731011981039	Not sig
NOP16	0.255289820433231	7.37167754880625e-05	Not sig
CC2D2A	-0.565503461397584	5.3277368193868e-15	Not sig
RRM2B	-0.566593659011526	6.50069568241174e-21	Not sig
ZNF800	-0.138699680181834	0.00723795294486982	Not sig
TNFRSF17	-0.860228549379816	1.931235639002e-10	Not sig
SNX29	-0.32002988897518	8.57663629150337e-10	Not sig
LMO3	-0.869414015433229	9.69280176995349e-11	Not sig
MRPS10	0.384539835777035	4.04820959014893e-13	Not sig
GUCA1A	0.465988247454101	0.0185250740843206	Not sig
RSF1	0.00704709904153255	0.913090151841196	Not sig
VPS13D	-0.451350523134661	1.19759466850417e-13	Not sig
CELF2	-0.799104880643245	1.08039873007905e-24	Not sig
FAM120A	0.0408675100547677	0.386149550698257	Not sig
R3HDM1	0.487489932434982	8.88568418249618e-30	Not sig
COL9A2	-0.0315945392335103	0.849018474720871	Not sig
KITLG	-0.333848500304881	0.000266383548098465	Not sig
ERCC8	-0.172759793029862	0.00106704654753262	Not sig
ADAMTS6	0.303206693058837	0.0099461410067384	Not sig
H6PD	-0.0228069977825846	0.75397324277902	Not sig
VAMP3	-0.0866469418397066	0.0354866266994107	Not sig
PER3	-0.564171418284251	1.56350521083462e-09	Not sig
UTS2	0.0989394052618631	0.62639420526921	Not sig
TNFRSF9	0.339872560809054	0.00583602986649098	Not sig
EPN3	0.579082137241927	1.23696557183654e-08	Not sig
LTBP1	0.0203572672957702	0.850656991649708	Not sig
RCN1	0.106059189557485	0.152368471747379	Not sig
ELN	-1.04902711595985	1.11044408568811e-19	Down
RFC2	0.667863470080142	2.66476629668938e-34	Not sig
ARID1B	-0.143475259454276	0.0115527506751571	Not sig
CLPTM1L	-0.0803608475502456	0.302174221463206	Not sig
NEDD4L	-0.669233842527157	1.50026505727413e-17	Not sig
FOXP3	0.0314798161023723	0.771048686786761	Not sig
PPP1R3F	0.122586904892445	0.169536349472858	Not sig
HEXB	-0.141265704298757	0.0124490713633583	Not sig
PTCD2	-0.0940139938291901	0.0557860658722506	Not sig
NEXMIF	-1.22307633491022	8.30713574915724e-14	Down
JKAMP	-0.0177410487827864	0.707079126559864	Not sig
DKK3	-0.257437590805448	0.00789494882387057	Not sig
ARHGEF5	0.210132622634285	0.000388837788938037	Not sig
NFE2L3	0.0126747370671505	0.913759886268805	Not sig
MCUR1	-0.0137582806129908	0.804384133666087	Not sig
LIMA1	0.0219797937474228	0.776360749259211	Not sig
LETMD1	-0.279731830681391	2.56592200789325e-08	Not sig
SLC4A8	-0.107299277403574	0.467362873764863	Not sig
LAMC3	-0.109719696013724	0.378781442753513	Not sig
PTGER3	-0.811755067717125	1.30003837490568e-07	Not sig
TNIP3	0.392036878687511	0.0120503012726716	Not sig
MAPK9	-0.149372410680372	0.00417442302087775	Not sig
COL23A1	-0.0166748944031819	0.911614212892127	Not sig
BCAR1	0.248076409512532	0.000268998561016106	Not sig
FAM160A2	-0.209249842779955	3.61262740379069e-06	Not sig
HERPUD1	-0.490332922307775	1.11814307719054e-19	Not sig
HOMER3	0.424503792967886	1.59680399626788e-08	Not sig
RAD51	1.36924198935706	4.81561605607726e-79	Up
POLQ	1.37232834441159	3.02685653222993e-46	Up
PIK3CB	0.103930874833659	0.0889983038767914	Not sig
CYBA	-0.0206600260485254	0.847310905897839	Not sig
THOC3	0.380749692426794	5.92817270711913e-09	Not sig
HEBP2	0.181154473624345	0.00320988678252778	Not sig
MPHOSPH9	0.370043521248646	7.46137048607029e-08	Not sig
PLEKHA5	0.116184734557823	0.134162452003763	Not sig
PRSS8	-0.065220022476999	0.524325933075763	Not sig
SIKE1	0.0816995013115311	0.116668135746359	Not sig
RRP12	0.410884313155889	6.72551836597028e-13	Not sig
FNIP2	-0.597127122727443	1.35873261103607e-12	Not sig
MSMO1	0.189279358056274	0.0111239049887252	Not sig
TTC17	-0.23380620984294	1.40517333608441e-08	Not sig
ALX4	0.286536869006975	0.192243542948172	Not sig
FSTL4	-0.38235275361822	0.0641216255309024	Not sig
FOXN3	-0.131960116099194	0.0489756846781936	Not sig
METTL24	-0.258760963311983	0.0290862034694056	Not sig
AKR7A2	-0.0283846753088472	0.645127458377468	Not sig
MRTO4	0.375185313519224	5.13007524883798e-11	Not sig
NNAT	-0.140609030846887	0.252102174175351	Not sig
USE1	-0.0965196307269366	0.123657771102843	Not sig
MCF2L2	0.639881285475703	1.28912473318519e-10	Not sig
NRIP2	-0.60085097588404	2.28183246642149e-25	Not sig
LAMA3	0.655666374212431	2.79479572751202e-05	Not sig
AP5M1	-0.035421625241051	0.439119670180892	Not sig
ANAPC4	-0.152865471440047	0.000452045268521594	Not sig
KCNQ1	-0.780666059685615	2.31218427569822e-11	Not sig
TRAPPC3	-0.0312233875446241	0.551129649986415	Not sig
THRAP3	0.0950633229319331	0.00386306171889656	Not sig
PHPT1	-0.254548184610356	0.00139349199650693	Not sig
ENTPD2	0.421599589849748	0.00536088902228815	Not sig
LY75	-0.0140416298145014	0.893218036969664	Not sig
ARID4B	-0.1605834293554	0.000375331021624975	Not sig
OPN3	0.562289756205713	9.16283453320468e-06	Not sig
SDCCAG8	-0.313281601818033	6.98308276513617e-12	Not sig
PTPRN	1.62344150000603	2.27563321895776e-16	Up
HHAT	-0.38834248550732	2.66583008321221e-07	Not sig
KIF1B	0.10605876728282	0.060860429505756	Not sig
FOXC1	0.160911215756746	0.203215692169965	Not sig
TBC1D22A	-0.0878029141105104	0.0555464385284532	Not sig
SYNE2	-0.258863354282609	0.00123161042891304	Not sig
PLEKHH1	0.90150529649619	6.42399323839275e-12	Not sig
ATP9A	-0.144628990893573	0.047450326164557	Not sig
CBLN4	-1.02488374501865	8.39073832110141e-12	Down
CHRDL2	-0.476924498861085	0.00269191963320898	Not sig
FAM168A	0.231533639338485	4.77364780247009e-06	Not sig
RELT	0.386247715087519	1.16455553501892e-08	Not sig
GALC	-0.155772610522465	0.0102021113123149	Not sig
NOP58	0.377588204169286	6.5090448797378e-22	Not sig
SZRD1	0.178019614435455	3.67461231946302e-05	Not sig
KCNH2	1.00171998279501	1.26555807413684e-09	Up
CUL1	0.138698948769715	3.87236350499511e-05	Not sig
FAM114A2	-0.241432516813811	7.92009231574194e-09	Not sig
CYFIP2	-0.706565422134935	2.19916433435196e-18	Not sig
TAB2	0.0976548431460921	0.0333984609013385	Not sig
GINM1	-0.0273017981847262	0.615895658751177	Not sig
EIF2AK2	0.234311114862281	9.69890578903679e-06	Not sig
USP36	0.178923536270663	1.77931737275268e-05	Not sig
KMT2C	-0.242791781292631	0.000386989608387609	Not sig
MCOLN3	0.373894257246014	0.0119363189262781	Not sig
CCDC85A	-0.432951936150192	0.000525322314467822	Not sig
PUM2	-0.0430114196525627	0.229580965994354	Not sig
MRPL43	-0.0842006241107389	0.193201035169033	Not sig
ITIH4	-0.227586669003688	0.106814644654433	Not sig
ITIH1	-0.22838607024562	0.147753907209297	Not sig
HPF1	0.0335278397892826	0.557481006934492	Not sig
ZFR	0.202262055971644	2.76579264943387e-08	Not sig
ZNF280C	0.064056487933926	0.300491979692182	Not sig
NPFFR2	1.84270551652694	2.20597720140471e-11	Up
PHF21B	0.424375161805691	0.0323996510118986	Not sig
TRAF1	-0.0360659347751027	0.692505243991677	Not sig
RC3H2	0.0768709526529694	0.192602963793109	Not sig
IL17RB	0.111129914231626	0.311985899755835	Not sig
TRAF3IP2	-0.089000618136078	0.10049833693095	Not sig
GYG2	-0.0771996577480203	0.517735131175914	Not sig
DCBLD2	0.843432951781487	2.0195436372531e-12	Not sig
SERPINB3	0.676814552963046	0.0308433154624913	Not sig
SOAT1	0.0426349928678625	0.468147117551544	Not sig
PKP2	1.23879002802481	2.40471626101779e-17	Up
MSH4	0.164701026100719	0.280436760090745	Not sig
F7	1.1934098487595	1.44710472517113e-08	Up
GDI2	0.145434062754881	0.00268952015905917	Not sig
PRDM1	-0.181898121418682	0.0344124295203752	Not sig
ATG5	0.119505160228236	0.0187769693557761	Not sig
TMCC3	0.360555161055032	2.15925518707727e-05	Not sig
PITHD1	-0.0739880996802705	0.0739536549601569	Not sig
MTA3	0.313623770341438	8.52866202829362e-12	Not sig
USP13	-0.0528819217384497	0.516101346504467	Not sig
ATP11B	0.148557383531159	0.0255787410559423	Not sig
LAMC2	1.35912241529454	3.67804528450628e-25	Up
CDK14	-0.155278821387133	0.0939959595744844	Not sig
SEC61A1	0.256219011805334	2.40939373246091e-09	Not sig
PPP1R12A	0.177714700728868	0.000504618610280632	Not sig
RASGRF1	-1.45401023305206	3.3444284711918e-20	Down
CAMK2B	1.2083512414428	1.23674360557409e-09	Up
CROCC	-0.340551223767814	8.4373769891086e-06	Not sig
POLR3E	0.0754717471356122	0.0948942038770126	Not sig
ATP2B4	-0.181484422021433	0.0206192363237572	Not sig
ZC3H11A	-1.31506672405693	2.99627804001608e-23	Down
RIOK2	-0.161769885089394	5.0016799776505e-05	Not sig
YIPF1	0.0207541633922207	0.692549490026473	Not sig
NDC1	0.742920983560524	1.16677866084637e-41	Not sig
DGKG	0.557243291674009	4.21197040280753e-08	Not sig
FLYWCH1	-0.14381318623206	0.0123198350477382	Not sig
UNKL	0.0859514413023151	0.204027333375537	Not sig
TBXAS1	-0.0432042179539141	0.641422110072653	Not sig
PARP12	0.344927335061691	1.84357652598682e-10	Not sig
ALDH18A1	0.205895315642908	0.00014777915345693	Not sig
TARBP1	-0.256717028689234	0.000130600060599582	Not sig
GATB	0.154721547127231	0.00325925078818696	Not sig
MXD1	0.322887735633089	0.00017529078543636	Not sig
CDK17	-0.0415816865515534	0.444777386513056	Not sig
DNAJC25	0.0160858488342856	0.759954978133712	Not sig
SLC2A3	0.511220507636697	2.90493051247032e-06	Not sig
PSD	-0.146871517742129	0.136194588216283	Not sig
CTDP1	0.13729798931462	0.00440261902887482	Not sig
YBX3	0.261079731350345	9.2678347296804e-06	Not sig
STYK1	0.581015028516009	3.48552293651896e-08	Not sig
WNK1	-0.0821040598196961	0.265250196462181	Not sig
CCAR1	0.171749767594811	2.0376030658901e-06	Not sig
OGFR	0.107977450435426	0.0779495747826942	Not sig
GNA15	0.225324820676531	0.0056429343085176	Not sig
CREB3L3	0.702042127316404	0.000157092803412514	Not sig
PIGV	-0.170598697992771	0.000814682503542414	Not sig
PTPRU	-0.443317761402899	1.13546447013772e-05	Not sig
SNRNP40	0.274072740739832	3.43834089947034e-10	Not sig
RIMBP2	0.337734416295879	0.179744841962527	Not sig
COL11A1	0.66727152787954	0.000914345323635824	Not sig
QSER1	0.0937401533520341	0.138569830491564	Not sig
MPC1	-0.358859202824563	1.13352380401827e-08	Not sig
ACAA1	-0.345676564815403	5.47028444544847e-11	Not sig
BCAT1	-0.278016957857384	0.0411885418573599	Not sig
HDAC7	-0.0211247877017329	0.724701451967614	Not sig
LZTS1	0.274076885587377	0.00182422834897628	Not sig
PRDM6	-0.832905489557404	2.08057036162835e-19	Not sig
WNT8A	-0.39089457506916	0.268203821093215	Not sig
SPAG4	0.273585397015123	0.00556460345662184	Not sig
NCKAP1	0.21793572871789	3.60090971732324e-06	Not sig
MRPS35	0.681495195594474	1.00677762374208e-25	Not sig
GUCY1B1	-0.2357216158923	0.00138392396489048	Not sig
SFSWAP	0.151842067076758	0.00044470790256263	Not sig
TNK2	0.0212610323278794	0.788366190407007	Not sig
MON2	-0.226611904620511	0.000112326026437884	Not sig
CDH3	0.872847663580466	7.65648119102665e-11	Not sig
ARSF	-0.455080295809154	0.0061684887292022	Not sig
GPBP1	-0.111824061229209	0.00169348620282581	Not sig
DGAT2	0.310603139663988	0.00230591315812193	Not sig
ZNF112	-0.0789241149846925	0.210941868378441	Not sig
CS	0.366428824864446	4.37981425299272e-17	Not sig
LTK	0.239267098946506	0.141302845974691	Not sig
MRPS24	0.268183833602479	0.0111701829885825	Not sig
ELMO2	-0.0416547595116068	0.33750986463151	Not sig
WAPL	0.0945678086050306	0.0282652375251488	Not sig
VMP1	-0.164498365474168	0.0308534127277459	Not sig
APPBP2	-0.073754521640189	0.0892553375042111	Not sig
POLD1	0.651910127566094	2.98844098131436e-32	Not sig
SEZ6	-0.460653685604299	0.0151047344179389	Not sig
EIF4B	-0.0690733346923338	0.194009228522933	Not sig
SLC6A16	-0.180071665078752	0.0817577734135275	Not sig
BICRA	0.141182637350666	0.0375460083065329	Not sig
SPHK2	0.110110487632002	0.0876884251028573	Not sig
RPL18	-0.0303668237897598	0.723282634622243	Not sig
CA11	0.0627869437391065	0.600295670124802	Not sig
ISOC2	0.103924787276954	0.150568078127578	Not sig
U2AF2	0.397382208032129	2.00913146323249e-19	Not sig
EPN1	0.258796355799545	3.71156080289087e-06	Not sig
MED29	-0.0500901411402047	0.349594982605949	Not sig
AHRR	0.334703566022502	0.0659802279071695	Not sig
GSC2	0.751895094025002	0.0170731637753711	Not sig
ZNF275	-0.137865159471193	0.0143470126201084	Not sig
MTMR1	0.0232248215583761	0.623940215534635	Not sig
GPC1	0.401377924774844	6.03939864468166e-05	Not sig
ADCK1	-0.0815027311118256	0.174444155533708	Not sig
HAGH	-0.321008231125773	1.66074403899941e-08	Not sig
RNF4	0.261088533037665	1.92527453600072e-15	Not sig
CASP8	0.0427325125904975	0.417189578669292	Not sig
LIMCH1	-0.377002890358319	1.39745812476027e-05	Not sig
INTS13	0.680073858502892	1.47449120732584e-31	Not sig
TM7SF3	0.109716882998582	0.167743217810514	Not sig
DLX3	-0.863304915082309	3.03724723633044e-08	Not sig
SPA17	-0.541799564605757	1.18086442789954e-10	Not sig
TSPAN32	-0.496884115491311	4.03054564481216e-06	Not sig
CCN5	-0.196942661152012	0.102500655832094	Not sig
DMRT3	0.367020856548064	0.150702134158418	Not sig
ST3GAL6	-0.700019187691368	1.849396475823e-17	Not sig
ATP2C2	-0.191172259480843	0.113400797834273	Not sig
NGFR	-0.429407940480277	0.00220325097363998	Not sig
CDON	0.0230737749468285	0.868357567664146	Not sig
TAF2	0.332504570397351	6.54223357437839e-11	Not sig
HIPK2	0.121527676454297	0.163432893838284	Not sig
TNPO3	0.416891545927718	5.78074301780508e-25	Not sig
BORCS8-MEF2B	-0.656923226138711	0.000121135485265163	Not sig
RFXANK	0.0341718821108389	0.625989079457664	Not sig
TMEM161A	0.0738715680636197	0.286557577370004	Not sig
LPAR2	0.137517597124451	0.0291018131812652	Not sig
CTSA	0.107463122369493	0.108380670890889	Not sig
SUGP2	0.00106886536380909	0.987869721399616	Not sig
SLC12A2	0.147401206911569	0.1914543507021	Not sig
SNX24	-0.109487122391645	0.0336090890786805	Not sig
EYA2	0.977888650401196	3.19929375802191e-08	Not sig
CNN2	0.0452944787992549	0.509943337282581	Not sig
ABCA7	-0.0392011556226589	0.685060398477319	Not sig
SNCAIP	-0.343712491792826	0.0037612726203926	Not sig
DDX20	0.117400339199586	0.00241563765405359	Not sig
BTBD1	0.0282157271630003	0.493217989083237	Not sig
FAR2	0.267880755395022	0.0102889458596286	Not sig
BCAS1	-0.725884808580391	0.000126795875294688	Not sig
POU1F1	-0.845155979031803	2.61355461518061e-10	Not sig
CHI3L2	-0.910412037647781	1.26458800947276e-10	Not sig
SBNO2	0.282862415203894	4.66563353411745e-05	Not sig
PMS1	0.103406872780546	0.0251662147634767	Not sig
HMG20B	0.249437736076963	5.13223254898205e-06	Not sig
CALCRL	-0.659813658019935	6.11931196858695e-15	Not sig
TAF11	0.226221496694598	6.47565712735712e-07	Not sig
ANKS1A	0.094844944047265	0.0805948783951846	Not sig
AP3D1	0.265543157648203	5.38011305002855e-09	Not sig
ZNF76	-0.104835138899135	0.0483336292641931	Not sig
SLC9A3R2	-0.206187265905284	0.0175926355815407	Not sig
NTHL1	0.00279507257427176	0.977708391867932	Not sig
UHRF1BP1	0.176240919506345	0.00145465644730787	Not sig
GNAI3	0.281176614690505	6.23384718086366e-12	Not sig
IPO5	0.307330449955894	2.98013418643568e-09	Not sig
OAT	-0.0853837718659523	0.377202429717845	Not sig
WDR3	0.353303098979496	1.11530888166945e-11	Not sig
PKN2	0.164977237828821	0.00198824321762858	Not sig
WDR18	0.433477306044541	3.22492422204955e-11	Not sig
TRAM2	0.163354068085816	0.00632859220431199	Not sig
NTN1	0.22337499993638	0.110020640677257	Not sig
GLP2R	0.0946809095579498	0.66885851657473	Not sig
MCM10	1.78077290019707	2.88146689405808e-85	Up
DGKA	-0.0171725506309628	0.845212242747483	Not sig
ERBB3	-0.186179567603222	0.0274721542973178	Not sig
ROPN1	0.120791501696425	0.701198201303958	Not sig
ANKRD44	-0.87448351493482	3.10771376658156e-28	Not sig
KARS1	0.245715226987176	4.75245446142921e-08	Not sig
ADAT1	0.0651538140854655	0.186125197851316	Not sig
PDIA5	0.109101731347704	0.0923937672403405	Not sig
TBC1D22B	0.0585799115223531	0.144853592302754	Not sig
NDUFB4	0.217349790777174	0.000388115308116478	Not sig
SPEN	-0.00023083904082567	0.997455019150272	Not sig
MYLK	-0.258170012793866	0.0044971678754561	Not sig
ZC3H15	0.355868951607072	1.86322635948725e-18	Not sig
MAP2K4	-0.0328312121154533	0.468216749373031	Not sig
PACC1	0.532031706428442	2.95922804190094e-19	Not sig
SNAP91	0.877198880652806	6.37759973284771e-05	Not sig
SLK	-0.00716915650021511	0.920844399134936	Not sig
CYB5R4	-0.0180487975289436	0.79096477359526	Not sig
COL17A1	0.0977774470023689	0.680429479374338	Not sig
GSTO2	0.0475920999034223	0.722176651924493	Not sig
SEC61A2	0.291063168944067	8.5830024209422e-06	Not sig
PRKCQ	-0.364672511540724	0.000323198356578096	Not sig
TLE2	-0.227499448554332	0.00757947373959816	Not sig
ASB1	0.134209498769408	0.00163680147601241	Not sig
FAM107B	-0.231545221089245	0.00169203283848914	Not sig
ME1	0.466507625452014	1.41076523695392e-05	Not sig
TBC1D1	0.456818957256561	7.43605456599203e-12	Not sig
CDK13	-0.0818886001492024	0.0924089264570533	Not sig
MTHFD2	0.943956463530572	1.24327910891613e-37	Not sig
SLC9A7	0.362947052968251	2.49980442087818e-06	Not sig
FOXJ2	0.0516824925789452	0.311297946458401	Not sig
YBX1	0.417909509900438	1.95671605000029e-16	Not sig
PDE4A	-0.166041934589024	0.0141242063564254	Not sig
PPP2R5A	-0.495310051179001	2.52674795898751e-19	Not sig
CTNNA2	-0.00550757281832081	0.985194077627837	Not sig
ELAVL1	0.255307358672782	1.35982440570202e-20	Not sig
TIE1	-0.197059061136728	0.0200153030001834	Not sig
DIP2B	0.36514627236623	9.13958553523065e-12	Not sig
SMARCD1	0.387053316511215	9.02730160132119e-19	Not sig
KDM4A	0.00620000028369636	0.895386618534201	Not sig
NFYC	-0.0486603201714389	0.299445043391035	Not sig
ZMYND12	-0.723916872453302	2.54906843966534e-15	Not sig
SLC9A3	-0.0284716623174794	0.864239708835138	Not sig
NGEF	0.987788378507869	4.95179879124432e-13	Not sig
ASPM	1.3900108160692	9.37429355665827e-45	Up
CD84	-0.208192151310943	0.049765713449604	Not sig
ELOVL1	-0.0350928198640227	0.553694542978035	Not sig
SPI1	-0.0848761549851005	0.418873902873126	Not sig
POLR1H	0.0047825879036955	0.945931627456798	Not sig
MPPED2	-0.126266829802062	0.345558741568579	Not sig
CLDN18	-1.57977321789663	5.99591213337616e-12	Down
ZBTB11	-0.0142119118142306	0.757348164243974	Not sig
ATXN3	-0.158859156856698	0.00133267662356842	Not sig
GOLGA5	0.204293750119059	1.29908519872152e-06	Not sig
FGFR2	-0.578022981138307	8.75046186032118e-07	Not sig
LRRC40	0.22560208253788	1.35425272887882e-05	Not sig
ISOC1	-0.0310943956030945	0.597688585758087	Not sig
EML1	-0.279971224511244	0.0014569944217694	Not sig
TRMT11	0.0400789221176723	0.489265641817463	Not sig
THUMPD1	-0.229889848962384	6.01793633451026e-10	Not sig
MSANTD3	0.401509724990815	2.27194762342262e-14	Not sig
KIF26A	0.16012136475948	0.270054562112653	Not sig
ATG2B	-0.244605616406545	7.45096550621759e-06	Not sig
ARFGEF1	-0.0226263482354841	0.751657723993772	Not sig
ACSM2B	-1.21497664229243	4.42678807018252e-07	Down
ZFAT	0.053528305632169	0.514163977745061	Not sig
MTFR1	0.34446576302203	2.47296075375631e-06	Not sig
STAG3	0.448017138824021	0.000449316489458159	Not sig
FECH	0.187256612364137	0.00665864717827778	Not sig
MYO9A	-0.549626913891375	1.47053028685432e-16	Not sig
DDX3Y	-0.0176675018832568	0.96466990687191	Not sig
PFKP	0.900298566233078	1.30035412232723e-21	Not sig
IDI1	0.0653243425928614	0.408407571788613	Not sig
SP100	-0.0517332825626064	0.326517025331572	Not sig
KLF6	0.00121720638566481	0.989271976112798	Not sig
PLPP1	-0.185616452598315	0.0226743783908733	Not sig
NEO1	-0.125161550155316	0.178283457847208	Not sig
TRAM1	-0.339867051339855	2.84102298448837e-06	Not sig
PHKA1	0.379463640508425	4.40920513081471e-09	Not sig
TNFRSF1A	0.169062808246697	0.00692522100592997	Not sig
CACNB1	-0.697395998577917	1.41615623101575e-12	Not sig
EVI5	-0.328425072503267	6.95991673660034e-09	Not sig
STOML1	-0.052591813895068	0.479683775369055	Not sig
PKM	0.442511857863746	5.65122611071572e-13	Not sig
DHX29	-0.175421451279868	0.000500928185788166	Not sig
DNTTIP2	0.321674072606423	1.86068108873414e-12	Not sig
METTL22	0.109202120309009	0.0174116591663782	Not sig
TP53BP1	0.090951621316172	0.131826375150441	Not sig
TRO	0.432764825175231	6.53255973382682e-05	Not sig
RRP15	0.133983464809915	0.00626002879286779	Not sig
RHOA	-0.0328679273023497	0.473588852629324	Not sig
DHX8	0.234239300867367	1.88987072397652e-11	Not sig
PRKCZ	-0.420016080716318	1.72288910089491e-06	Not sig
ZFY	-0.176869983393375	0.669809142959565	Not sig
IARS2	0.167603957335632	0.000732454358619835	Not sig
SYT1	1.10596814388146	1.10781944087562e-11	Up
NAV3	0.191295175771153	0.147512610942379	Not sig
IDH3G	0.102994038111091	0.0714100862220343	Not sig
ROGDI	-0.412143834812433	4.63114627906487e-11	Not sig
PDZD4	0.0995029314542582	0.514849711322104	Not sig
ATP2B3	-0.182244579534002	0.396977711392464	Not sig
ROCK1	0.016793741589663	0.793028638039804	Not sig
CBFB	0.00237696615458134	0.961168773171871	Not sig
PDK3	-0.164220389554075	0.0268872425269113	Not sig
HYAL2	-0.038490059284882	0.565421315068267	Not sig
HDAC4	0.136280731822822	0.0283692360880885	Not sig
RASSF1	-0.010702567723733	0.845971928381797	Not sig
FGFR3	-0.548433542978832	0.000396158637036606	Not sig
IFI35	0.416106010651198	3.79830751283588e-07	Not sig
HEATR6	0.196188011605061	3.90275544553208e-06	Not sig
COASY	0.354266379104615	3.94879453161269e-13	Not sig
PLEKHH3	0.0742784954561992	0.295154244160496	Not sig
MEF2A	-0.246548313829986	9.95287186220614e-09	Not sig
OTUD5	0.04465135161986	0.364829491932494	Not sig
TFE3	0.162416532116629	0.00064243989436369	Not sig
TBC1D25	0.0547826607504829	0.28167188206714	Not sig
ACSL4	0.0941359754432798	0.295625435306107	Not sig
INPP5A	-0.116930667761585	0.0168783453939471	Not sig
GPKOW	0.319776939180379	2.14092594455292e-10	Not sig
GRIPAP1	0.176871494557448	0.00121516124435248	Not sig
FTSJ1	0.367243618816353	6.29994972178934e-15	Not sig
PRR11	1.71711966315205	6.40392152083167e-119	Up
REEP1	0.12818241817841	0.438174264786974	Not sig
ATP11A	-0.563149995924696	4.01619050259613e-09	Not sig
POLR1A	0.37035224160264	3.36982905904408e-15	Not sig
LAPTM4A	-0.137164802618895	0.00521551577727033	Not sig
TTC7A	0.150183848783723	0.00493208862270089	Not sig
IP6K2	-0.146166327050858	0.000563350171725333	Not sig
STON1-GTF2A1L	-0.27160968899929	0.198634161003036	Not sig
SRBD1	0.0242236801322249	0.595214391719993	Not sig
KIF2A	0.160405937410363	0.00376853131267179	Not sig
RASGRP2	-0.704737630910472	5.62035795058538e-13	Not sig
PSME4	0.353003362993872	4.35490052642496e-16	Not sig
IFT80	-0.388886509542389	4.88285987881869e-09	Not sig
SIRT2	-0.0964725553603701	0.0957230520717983	Not sig
ERLEC1	-0.177673527363466	0.00102924386878086	Not sig
PPP2R5B	0.110490468696391	0.0598649568532736	Not sig
PYGM	-0.625551539909302	6.5244429344325e-10	Not sig
PAGE1	3.43153497282912	3.05041087705438e-13	Up
PITX1	1.02699414518086	1.12517059206871e-09	Up
TRPC7	-0.810772481714692	0.0127956153307457	Not sig
MAST4	-0.591118089144796	8.03215724891104e-15	Not sig
ADGRF5	-1.21603977136812	1.00518254224195e-26	Down
SDK2	-0.438972516443389	0.00294736930173033	Not sig
ADAM7	-1.2623935648006	0.00271645628917828	Down
NUP133	0.0796447177826178	0.0624962405084781	Not sig
NUCKS1	0.110811495437695	0.0288111725661645	Not sig
VPS35	0.0529913187429988	0.230276418460057	Not sig
DNAJA2	0.00794534538458207	0.875153610898841	Not sig
BCL3	0.259136098097634	0.00202909007827498	Not sig
KCNAB2	-0.101967139914258	0.209830911280723	Not sig
ABCC9	-0.858266588479305	4.19389250819948e-16	Not sig
GAL	2.38255973451687	4.8505327436243e-30	Up
CLEC2D	-0.499379934780051	9.65705126867631e-09	Not sig
FUNDC1	0.0989400982822575	0.0987130760523076	Not sig
MAOB	-0.544374271060948	1.3512831146312e-06	Not sig
RORA	-0.882228927551406	3.10040548164444e-23	Not sig
DRD4	0.393769287257301	0.00177559616516566	Not sig
TGFBR3	-0.631846119481476	3.00327855034273e-09	Not sig
PLA2G10	-1.67052104134162	1.69160346712288e-24	Down
HES2	1.24637541921411	3.28353871181198e-17	Up
ATP1B3	0.451719586609633	1.37331386800004e-13	Not sig
NEDD4	0.308201729612009	5.71151031498593e-05	Not sig
PIGB	-0.262563120632009	5.72819985746342e-07	Not sig
MAPK6	0.523619026446446	1.92294446322716e-17	Not sig
GNB5	0.00049156381034247	0.993518127869239	Not sig
RAB27A	-0.532483073083189	1.18689019551365e-15	Not sig
HDHD5	0.242700973654789	8.25024859560465e-06	Not sig
UFD1	0.297465844163951	2.99330657057531e-10	Not sig
LRP6	-0.240674094182858	0.000366999742612463	Not sig
GUCY2C	-0.171338183981516	0.286959895109075	Not sig
SCT	0.111736422720665	0.408255772621067	Not sig
PHRF1	0.158867856814222	0.00191772816727068	Not sig
ELP1	0.00999096048438528	0.84450592375981	Not sig
NUCB2	-0.290389807345577	6.8243788146006e-06	Not sig
PFN2	1.01722311001483	1.39965053683155e-20	Up
PTPN3	-0.177418388357763	0.00893299182190762	Not sig
SPTB	0.108841890990843	0.597210340454333	Not sig
DAPP1	-0.0850575699881809	0.395410200574152	Not sig
FGF10	-0.850899131008583	9.75496744235543e-08	Not sig
SLC44A1	0.190902237626294	0.0015059343782089	Not sig
TMEM260	-0.0711622267443694	0.277042644318363	Not sig
SMG6	-0.155057712482145	0.00560140656447884	Not sig
EXOC5	0.188388995869155	0.000209599921975639	Not sig
CLTCL1	0.496829745367352	6.28542357679506e-10	Not sig
FGF22	-0.376354994815839	0.00262760190215395	Not sig
FSTL3	0.27236154437753	0.0133646799781758	Not sig
DGCR2	-0.0165382573337555	0.803183351028973	Not sig
RNF126	0.332586345994276	5.65271806825822e-09	Not sig
MNT	0.0748594686217821	0.114372331474113	Not sig
ZXDC	-0.106521416453319	0.0184835488456052	Not sig
JMJD6	0.418886993540745	1.0964337640592e-21	Not sig
POLB	0.213462420301214	0.00776575562177612	Not sig
ST6GALNAC1	-0.332287805928132	0.0212017244456735	Not sig
WIPI1	0.0990090503325166	0.0746740224301639	Not sig
FRMPD1	0.699977180591606	5.78609119375825e-05	Not sig
GBA2	0.0328488839616892	0.581868318404981	Not sig
NDST1	-0.0338142955843151	0.610862091007944	Not sig
ASNS	-0.000277852272022375	0.998438982509767	Not sig
AP3M2	0.227612806416334	8.32029475377505e-05	Not sig
CNGB1	-0.583537155743973	0.000462591635082828	Not sig
ST6GALNAC2	-0.0343707200312138	0.812733820257425	Not sig
CHAT	0.0555847671278361	0.889026496987294	Not sig
PABPC1	0.251007654150905	0.000178495164115456	Not sig
TESK2	-0.0814517107374061	0.186641228985923	Not sig
CFAP20	0.133593496060229	0.00340306050886005	Not sig
CSNK2A2	0.138827870749273	0.00122532260528423	Not sig
PTPN21	-0.350068887020152	9.58183745392934e-07	Not sig
EIF2B3	0.135586814871337	0.00279022629113809	Not sig
CAMK2A	-0.378939265627897	0.000354039502131507	Not sig
TCOF1	0.559319792978105	7.68981912478193e-28	Not sig
CDC42	-0.113624193814179	0.0230352548340565	Not sig
OSBPL3	0.13261582551453	0.0877098747504246	Not sig
EPHA8	0.710372964738294	0.00137813128599273	Not sig
SLC12A3	-0.0742590914494568	0.590196866047773	Not sig
RAD18	0.332401459927942	1.14222161363554e-13	Not sig
ATP2B1	0.522347612374517	7.11640001643853e-12	Not sig
TRPM5	-0.318883039897139	0.142016546069823	Not sig
NCK2	0.158509180452644	0.00184900325707942	Not sig
MAP4K4	0.587686012174828	8.21044250974462e-19	Not sig
MGAT4A	0.0426884836236721	0.601326591788845	Not sig
RPL31	-0.131559147752459	0.0833724526960734	Not sig
WDR1	0.276796866246893	2.25448710947537e-11	Not sig
SNX13	-0.379119783567135	3.15562381865369e-09	Not sig
MS4A12	-0.435418828824645	0.397032788224352	Not sig
ARHGAP10	0.219889621218452	0.00419422581584257	Not sig
RPS6KA2	-0.497749960420048	1.1919192059301e-10	Not sig
ING3	-0.0909120860328696	0.0499478770796808	Not sig
VASH1	-0.115749657797006	0.12034930865966	Not sig
LMCD1	-0.223396804392313	0.00116911818701387	Not sig
BUD23	0.174030265313788	0.00109208954633099	Not sig
SEL1L	-0.0907857863075213	0.131661938070722	Not sig
TRIP13	1.66819200017281	1.43374813261738e-76	Up
ATP6AP1	0.0346962547041721	0.525389621387625	Not sig
TCF3	0.464807144376201	2.02921107393987e-17	Not sig
TRIB2	0.171280459075053	0.052638077802276	Not sig
DAZAP1	0.2779607418941	1.18659235100637e-14	Not sig
MBD3	0.314839350925856	2.29180719804678e-08	Not sig
PRLH	-0.949855303475173	0.000649913944932683	Not sig
HLTF	0.649787096293021	4.83617913015837e-17	Not sig
FAM50A	0.20407520316338	0.00253126561820757	Not sig
FAM3A	0.0080304417359946	0.918525340298495	Not sig
CPSF1	0.277839236447104	2.61086406225644e-05	Not sig
MYO3B	0.720357287908002	7.86902057627779e-05	Not sig
CYBRD1	-1.04761409789538	3.58233475190225e-33	Down
CDH19	0.352911810223706	0.078366119442169	Not sig
PDCD2	0.111407137726212	0.0144838702967514	Not sig
SLC6A15	2.87367127813208	5.48803226751324e-23	Up
RDH11	0.252705461464502	2.08437145535959e-06	Not sig
PRKACA	0.0196415365632956	0.705225853916839	Not sig
ADGRL1	0.0110461038817983	0.908693590639121	Not sig
SPP2	-0.695563218259987	0.00366092345398084	Not sig
ACTN1	0.56966736420759	1.15709476772919e-17	Not sig
ZFYVE26	0.0150250154594976	0.794841468713428	Not sig
RPS6KA6	0.212142720569882	0.139480187883857	Not sig
EPN2	0.124545088343363	0.0531927275671327	Not sig
PTPN18	-0.139949669601566	0.00326805540050254	Not sig
LIMS2	-0.478819294264356	3.03299819032806e-08	Not sig
ASIC4	0.0440773787771527	0.793489533716838	Not sig
SPEG	0.048702811389159	0.753139475254656	Not sig
LNX1	-0.0788054124825143	0.359479474792476	Not sig
ALDH3A2	-0.721981074447165	5.72110649252708e-15	Not sig
TFRC	0.822315954739066	1.54471953344498e-20	Not sig
SREBF1	0.0925745890328915	0.261072200168779	Not sig
TRPC5	-2.11357550832312	1.07024648364631e-13	Down
AFF4	-0.184484136583464	0.00131469311508643	Not sig
UBE2D1	0.265653697056443	7.32234678095485e-08	Not sig
MPP5	-0.0862221829852835	0.107585451566144	Not sig
RHOBTB1	-0.156684045547031	0.0331913116852095	Not sig
SMC1A	0.481558362057843	3.56855984960866e-21	Not sig
HSD17B10	0.324536438760631	2.74473142628578e-08	Not sig
MARK2	0.28096548570579	5.332966383652e-11	Not sig
HMMR	1.56844231535709	7.31280803693877e-80	Up
CHFR	0.325546045572245	3.8620744883208e-14	Not sig
TRHDE	0.193380762185515	0.376987172357321	Not sig
P4HA2	0.262566436372326	0.000108058938502101	Not sig
FCGR2B	-0.105538132736484	0.346232887991059	Not sig
NFATC3	-0.34314893574926	1.02842247447133e-07	Not sig
TRNT1	-0.0957353353087117	0.0534575280655968	Not sig
ACADVL	-0.177071848632704	0.00573634441993858	Not sig
STK10	0.0407023519736919	0.578457847709264	Not sig
FBXW11	-0.178896563602315	0.000174781987779719	Not sig
ACAP1	-0.296062319609164	0.00106925440758631	Not sig
CRMP1	0.330823405101183	0.000551741409760786	Not sig
EVC	-0.111449385539953	0.13205942495805	Not sig
DERL2	-0.11238314349687	0.016345991290341	Not sig
SIDT1	-0.232960299742968	0.0271485188510875	Not sig
NDE1	0.438783130515989	3.16994916232118e-14	Not sig
IRAG1	-0.370449847930526	1.18204898425458e-05	Not sig
TMEM38A	0.049025824789488	0.625357785766116	Not sig
AP1M1	0.05799429526459	0.23166150358876	Not sig
PVR	0.569591370377004	2.19385314201096e-20	Not sig
XRCC1	0.131877065975176	0.0158742001535039	Not sig
SCARB1	0.705888772558051	5.77187709167826e-16	Not sig
CYP2W1	0.0776086577185099	0.751213722920236	Not sig
MCM2	1.56927061705369	8.42156178185918e-102	Up
MOV10L1	0.203397121345297	0.17490559605637	Not sig
PANX2	0.428395820692898	0.00131606036945911	Not sig
SELENOO	-0.0854139451869823	0.243878952946693	Not sig
TP63	-0.267116792800862	0.172897343137059	Not sig
ALPK1	-0.231023483862603	4.28924646677558e-05	Not sig
LLGL2	-0.0116825059191471	0.897712094717231	Not sig
PDE8A	-0.261311176431513	4.14813528910072e-06	Not sig
CLCN4	0.234476024314841	0.01402680232155	Not sig
NLE1	0.435532799863878	2.58528132722305e-17	Not sig
SDHA	0.12432370044681	0.0750954002446763	Not sig
SMARCE1	-0.401878757697108	8.36003481811885e-09	Not sig
FNDC8	0.367627317004452	0.00482213858285718	Not sig
GSDMB	-0.0398714099740298	0.73132700108689	Not sig
KDM5A	0.116605497996881	0.0347627452773994	Not sig
ADAM11	0.649989575795366	2.55720401101791e-08	Not sig
PPP2R3A	-0.185987549845395	0.0285998786378494	Not sig
FERMT2	0.0385876950740003	0.59117188243997	Not sig
ABCB11	-0.0402467799378906	0.847248165064369	Not sig
DHRS9	-0.0674622321887505	0.722750906592017	Not sig
CD5L	-0.480370958916673	0.0108978953222944	Not sig
PTGS2	0.580360381655987	0.000554586869757998	Not sig
IGF2BP2	1.05723312473781	5.00258138199058e-19	Up
MAP3K13	0.0466725341064031	0.435783606288495	Not sig
ST6GAL1	-0.320188529012252	6.54238102562215e-05	Not sig
TBX21	0.538686552863191	1.58369525576828e-05	Not sig
FRY	-0.630941739989803	6.90018693643539e-16	Not sig
PICALM	0.147058753658036	0.000506555419736977	Not sig
NSF	0.203956373912923	5.83494064907956e-06	Not sig
GLI2	0.0133695144357528	0.908231778525345	Not sig
CLASP1	0.0937576195346089	0.0372251689868987	Not sig
MRPS34	0.147463272288572	0.0214548674256969	Not sig
NOTCH3	0.421795183561207	1.68761664200078e-07	Not sig
CLNS1A	0.198948181561621	1.30632441283154e-05	Not sig
PPP2R2C	1.30460138107792	3.94222294007951e-09	Up
TEAD2	0.0155055075698159	0.869946528399107	Not sig
EED	0.28203100274824	1.37850145643742e-10	Not sig
CDHR2	0.309820971423875	0.120630895742645	Not sig
SNCB	0.670295621103413	6.49342802352217e-05	Not sig
TSG101	0.0477920455420462	0.326191520677658	Not sig
NCBP3	-0.0254215087458676	0.678262974534073	Not sig
ATP2A3	0.280369279080925	0.0190723478265823	Not sig
CA12	0.117830953733773	0.573165634485414	Not sig
MGLL	-0.534046493419503	9.54515496192927e-10	Not sig
NTN4	-0.426882053185677	2.11222221181776e-06	Not sig
BCS1L	0.160625017495014	0.000388604682303984	Not sig
NUAK1	0.143561095641605	0.12088088590329	Not sig
DPP8	-0.152026532725158	0.000561779898086983	Not sig
SLC24A1	-0.113589303651106	0.0511283311152135	Not sig
ZNF532	0.142542945113173	0.022076765182027	Not sig
SCARF1	-0.572091736716997	2.49418546221646e-11	Not sig
LMAN1	0.204161067945803	0.000212593925597427	Not sig
HACD3	0.0525418006113549	0.423699236940457	Not sig
IPCEF1	-0.345602875232285	0.0139458352180038	Not sig
ZZEF1	-0.190834912136217	0.000462069052965034	Not sig
ENO1	0.456492232208123	2.96410280501711e-13	Not sig
SLC12A1	-0.270860541815984	0.204394057146742	Not sig
MYDGF	0.096683578139558	0.183291115698347	Not sig
ANO8	0.0122478424525656	0.896920536966797	Not sig
TUBE1	-0.168379037737447	0.00218423114309608	Not sig
ARHGEF10L	0.00936170079958883	0.905903185527363	Not sig
TXK	-0.450856030178285	8.96689905330387e-06	Not sig
WSCD2	-0.476416339853674	0.000584762986582601	Not sig
KCNQ2	0.320692806658648	0.27281586785632	Not sig
TACR2	-0.0287971878163334	0.826988016645484	Not sig
ACTR6	0.263419006742468	7.71246276606728e-08	Not sig
TIPIN	0.568703337929241	1.00267642701911e-28	Not sig
SRI	-0.047734176956674	0.531102011898109	Not sig
EIF4G3	0.115182216516202	0.0140583153001228	Not sig
NUP37	0.565149152291464	4.3171221220075e-26	Not sig
SEMA3A	0.9520332962667	1.20198961261455e-10	Not sig
GTSE1	1.71434782619823	4.1575031040765e-119	Up
SEMA3C	0.190261247183955	0.0888052818733375	Not sig
TTC38	-0.162566020354746	0.00484984427137356	Not sig
ACAT1	-0.392735257734604	5.01878888469426e-09	Not sig
GRAMD4	0.0156980442901643	0.867259292674585	Not sig
CELSR1	-0.102234003627841	0.200797062515741	Not sig
WNT8B	-0.0312634661680176	0.843536335655954	Not sig
ZNF638	-0.133601160476682	0.00424459431591073	Not sig
SLC25A40	0.211470888516019	2.0106504551843e-05	Not sig
TIMM21	0.175863294079118	0.000173720597362972	Not sig
ADD2	0.954391513880381	1.54585434481351e-10	Not sig
FGF4	1.78794237481774	2.20466857223027e-05	Up
RASAL2	0.211205516587313	0.00396724047003386	Not sig
VPS9D1	0.0877522535099182	0.23871152917196	Not sig
ZNF37A	-0.179127123840429	0.00673284294908509	Not sig
MARK3	-0.080172879048633	0.0968690161830076	Not sig
SLC25A3	0.222310351036823	8.84930039680205e-07	Not sig
FNDC3B	0.238646539592988	0.000225562779448776	Not sig
FOSL2	0.250846090724142	0.00055022432075804	Not sig
CACNG5	0.684246503121503	0.000733979379718274	Not sig
CACNG4	0.949692778698034	3.06855496066651e-07	Not sig
FRYL	-0.126366597031452	0.0639286433168433	Not sig
TMEM131	0.0236126480649299	0.642172545144956	Not sig
FSCN1	1.24047461711807	2.04222392905768e-29	Up
ACTB	0.271496326546416	5.39618729024377e-08	Not sig
MOCOS	0.643861415532603	5.12298062475521e-14	Not sig
PLD1	0.321753014000416	3.13538169217811e-05	Not sig
ATP12A	0.34047500611615	0.144411111795208	Not sig
WDR62	1.30141507298388	9.15345111351973e-46	Up
DLG1	0.053695036512345	0.335697854096175	Not sig
RAB7A	0.260422997316276	1.93547388256217e-10	Not sig
BCAP29	-0.166011012329616	0.0502350089960594	Not sig
SEC31B	-0.524104560192571	2.13227512997395e-07	Not sig
SART3	0.316043532273099	1.92042152086244e-22	Not sig
ARHGAP15	-0.716429122850283	9.02345792603077e-19	Not sig
TUBA3D	-0.252383961434506	0.0120682260914278	Not sig
PAX2	1.08124167300428	0.000109954377411366	Up
EXOSC7	-0.0518385976944583	0.299020277614974	Not sig
KIFAP3	-0.0535134148237401	0.278904640077178	Not sig
MKRN2	0.0112005257365691	0.76446693156624	Not sig
MCM6	1.05128076962237	7.92602528621363e-79	Up
REXO2	-0.053960051848564	0.290499787472557	Not sig
RBM7	-0.0476040382748895	0.355160585105621	Not sig
RBMS2	-0.248842481997103	1.0786728412132e-05	Not sig
BAZ2A	0.331498908586553	6.5310023755334e-11	Not sig
PTPN23	0.11484715560523	0.0191368768258986	Not sig
MLH1	-0.0358648682850723	0.338115033780467	Not sig
UNG	0.7374877604293	4.23604699616085e-47	Not sig
FMO4	-0.56613142489529	1.95081843510714e-14	Not sig
KLHL20	-0.206870334681842	2.55957369429562e-07	Not sig
RGS11	-0.298420591387091	0.0269875559307474	Not sig
SLC46A1	-0.160085669817756	0.0115894671514345	Not sig
PLXNA2	-0.658611263743769	1.78515246471794e-12	Not sig
SPAG5	1.56688744033029	3.67228620906941e-103	Up
ANKRD13A	-0.0582988733373926	0.285443333745021	Not sig
TPD52	0.368361903302639	1.26026299190341e-05	Not sig
ACACB	-0.350414968394249	7.95314055923214e-06	Not sig
TRAF4	0.315356270423918	1.2957239752338e-07	Not sig
PAG1	-0.333503102917647	0.000453850483893703	Not sig
GPATCH1	0.242648320766798	5.05955367417386e-07	Not sig
ICAM3	-0.469455355817486	1.36428102066895e-06	Not sig
NT5C2	-0.0084936311916114	0.902691177182979	Not sig
MCAM	0.453236871279437	5.57207452520042e-08	Not sig
GPC4	-0.533076635997078	3.97234496307866e-08	Not sig
MBNL3	-0.416468625220749	8.67410603703852e-07	Not sig
CAMSAP3	-0.000737835289106707	0.993958875052098	Not sig
RAP1GAP	-1.08329095147815	1.0572048499131e-18	Down
XAB2	0.0565496920523303	0.307770093635667	Not sig
ARHGEF1	-0.19725993845851	0.0024821071208509	Not sig
STXBP2	-0.0159359971155353	0.823780267829707	Not sig
MAP2K7	0.0352051817625632	0.486135271738253	Not sig
NMRK2	0.00102861276727279	0.997404605901216	Not sig
DGKD	-0.139243870475018	0.0731699283053902	Not sig
CTTNBP2	-0.154744857547352	0.241676418007318	Not sig
ACTL6B	0.443058147417021	0.0762757705494011	Not sig
RARB	0.0522116964580006	0.59712395783595	Not sig
TOP2B	-0.0611790570654037	0.211039632060221	Not sig
TM9SF3	-0.0193218390203327	0.747586467131195	Not sig
NFKB2	0.272526772287178	2.77958853280208e-05	Not sig
UBE2T	1.26822379065229	2.59096728505852e-54	Up
PPP1R12B	-0.531934363320824	6.13244696696033e-10	Not sig
DNAJC10	0.360141296418048	5.71499539039353e-10	Not sig
GTF3C1	0.226698218474716	3.91521607299524e-07	Not sig
IL4R	0.123572972358897	0.0326829570191263	Not sig
USP33	0.0216835177486709	0.658575293287469	Not sig
PAK3	-0.614262121650101	0.00133436997413976	Not sig
CAPN6	-1.09105924860258	8.74251146788272e-07	Down
DCX	0.025852227464774	0.937373129214468	Not sig
SNRPA	0.36979949592596	2.83569403169907e-13	Not sig
SPAG6	-1.02192741674609	5.15709578182156e-07	Down
EXOSC5	0.281576883134748	0.000251554524895527	Not sig
DYNC1I2	0.158749389379105	2.11271975629675e-05	Not sig
APBB1IP	-0.12843246833103	0.153346736241424	Not sig
LRCH4	-0.135957428551665	0.0222073892597101	Not sig
FAM76B	-0.0370067080914172	0.48234054279099	Not sig
SIRT6	0.166175021967656	0.00607613414276031	Not sig
TYR	-1.08198938092581	0.00112294228418995	Down
POLD3	0.390814076639196	8.28205062464809e-24	Not sig
ACTN2	-0.723022855243079	1.57621868679788e-07	Not sig
CAPZB	0.115128437252756	0.00467045000937222	Not sig
GPR137B	0.095708365004443	0.192942961947306	Not sig
NAALAD2	-0.517969773625422	3.06508394733437e-08	Not sig
JADE1	-0.242675225553841	0.00173407810402092	Not sig
SLC25A43	0.234914353412689	2.46468481341251e-05	Not sig
UBE2A	0.0162386645890887	0.77586176978682	Not sig
FGFR1	0.198801524991995	0.0490717067422047	Not sig
FKBP6	-0.481295645470932	0.000602347383854157	Not sig
SMC1B	1.3616694651062	2.29091301932386e-14	Up
FBLN1	-0.246292375709415	0.0164630127132521	Not sig
ITGA8	-1.02155485836467	1.65669322278398e-25	Down
CST7	0.00796141976023091	0.95414317687864	Not sig
MAP2	0.278754387967014	0.0467252855452562	Not sig
PIAS2	-0.167158886554239	0.0138984322051076	Not sig
AMPH	-0.248150107091354	0.152247850889053	Not sig
ARAF	-0.0474664315799036	0.384232891317663	Not sig
MCCC1	-0.252493588427658	0.000186700606418176	Not sig
LAMP3	-0.649431951499362	1.59485964763924e-07	Not sig
FAP	0.010020638419526	0.942460275107807	Not sig
NEBL	-0.00385067457666427	0.973879580908025	Not sig
ACER3	-0.0295079385390912	0.625825731271494	Not sig
UBE2K	0.231295636184865	5.23403394923515e-07	Not sig
PIK3C3	-0.151186771284618	0.00687649814890399	Not sig
N4BP2	0.0566252545627769	0.503204302544924	Not sig
TIGAR	-0.0550204436077143	0.428112145895882	Not sig
TULP3	0.317472080624137	1.78296200336036e-11	Not sig
SYNJ2	0.463951874870011	2.30405973031536e-13	Not sig
ADCY2	-1.37112506892549	1.61995106280586e-19	Down
PPP2R5C	-0.224006338344536	5.81335574794629e-08	Not sig
RBFOX1	-1.44921362362301	1.15259565284071e-07	Down
GNB1	0.245025992987973	1.52961423130483e-10	Not sig
HOXA9	1.15803643515796	1.30520086798022e-13	Up
EDN1	0.0990979537738677	0.432067070056969	Not sig
MLLT10	-0.0908958533578924	0.060356070773954	Not sig
ZCWPW1	-0.237232373275968	0.00198839109476791	Not sig
ADCYAP1R1	-0.328988682088974	0.00889731248823028	Not sig
FGF20	-0.352343100392512	0.0834562571866843	Not sig
P2RY10	-0.504275503412882	7.83400000154122e-07	Not sig
ITM2A	-0.660573381418307	2.26449814829213e-14	Not sig
NRDC	0.261946851338229	6.0916812009733e-12	Not sig
VDAC3	0.511792229165968	1.23693942617935e-14	Not sig
PCM1	-0.0607680248488444	0.443804510879283	Not sig
TNRC6C	-0.231634428834089	0.000445302559182401	Not sig
CBFA2T2	0.185869716184691	0.00127092976209591	Not sig
BRINP1	-0.74921783260488	0.00247912057419198	Not sig
ITCH	0.106899374038947	0.0289598776368814	Not sig
PKD2L2	-1.27392619190818	1.04985359813551e-19	Down
TP53INP2	0.375812921276724	1.8827277951836e-06	Not sig
SDF4	0.0805701110243977	0.161549324167601	Not sig
MYH7B	-0.0736023862051565	0.562022271034279	Not sig
BPIFB2	0.578723810707285	0.0556586085655049	Not sig
TP73	0.0568964084438231	0.652040885966666	Not sig
TOLLIP	-0.125418301780631	0.0101844454709713	Not sig
UBE2D4	-0.0746319947411406	0.141724289836636	Not sig
CLUL1	-0.810015409843877	3.17872122149342e-09	Not sig
RUNX1T1	-0.649994217353308	1.24010389920346e-10	Not sig
CDH17	1.42972470801935	6.75210005627381e-10	Up
THOC1	0.102648187583363	0.0733366433228597	Not sig
FKBP7	-0.102247659186018	0.116339729982406	Not sig
OSBPL6	-0.494210204531289	3.09782380162687e-05	Not sig
SLC1A3	-0.122205069158754	0.284443793145235	Not sig
XRCC5	0.29716116006748	2.39331136822722e-15	Not sig
LXN	-0.0685731695114552	0.384433562879469	Not sig
SP140	-0.176466088008326	0.0957515026689249	Not sig
MKNK1	-0.0355999497030521	0.42024599838236	Not sig
TNS1	-0.647968868944444	2.34464603438148e-17	Not sig
REXO1	0.289337680968354	6.94731661579938e-09	Not sig
SAR1A	-0.0356283089636003	0.362389208051403	Not sig
CDC14A	-0.372098896550886	5.09141836379765e-07	Not sig
RAPGEF3	-0.569554291491777	1.80438856400015e-11	Not sig
CEACAM1	-0.0373354820940915	0.755258249029633	Not sig
SENP1	0.434983659828693	1.26300905358308e-25	Not sig
DUSP13	1.38502441684485	2.12536240027424e-09	Up
CIC	0.125712980102283	0.0292524489769209	Not sig
LIPE	-0.000298741408823675	0.998104693416459	Not sig
FDFT1	0.0365613231955433	0.668343302726063	Not sig
PAFAH1B3	0.540865120961363	2.28677381130822e-10	Not sig
OPHN1	-0.610792618668087	4.63299361601598e-15	Not sig
AFM	0.0531241644829516	0.880365808354615	Not sig
KIF22	0.798105914417984	2.16772141229873e-56	Not sig
SCGN	0.371349041062439	0.238686954356393	Not sig
CARMIL1	0.0987575672859134	0.126407584056352	Not sig
PGM1	0.275741139298891	2.65499374091631e-06	Not sig
DDX1	0.255434333817075	1.55287899283e-10	Not sig
DNM2	-0.0977422171883654	0.0371337372906683	Not sig
EPB41L2	-0.0982349488204149	0.238556667271598	Not sig
RIMS1	-1.2590608202762	1.22842300054688e-10	Down
MOXD1	-0.486717030644606	4.29122626191062e-07	Not sig
STX7	-0.201421316589595	2.16032942439859e-05	Not sig
RABL2B	-0.290021976547114	3.9808510256404e-07	Not sig
KEAP1	0.113224232262031	0.0618099687453115	Not sig
DDX43	0.047899834722963	0.829566133542936	Not sig
PTPRH	0.646105552164217	4.37873006089417e-05	Not sig
DCT	-1.01975985215522	9.12614574808503e-12	Down
SLC35C2	0.0864664888073003	0.0740685158922023	Not sig
CRYBG3	-0.131905541206481	0.221395060960637	Not sig
EPHA6	0.720165758378814	0.00118810233885928	Not sig
SCTR	-1.62194617494613	4.39964865122952e-22	Down
RFX3	-0.447681957369307	1.2584906778034e-07	Not sig
RIF1	0.13029162050344	0.035409030695641	Not sig
RAB21	0.0138503527923666	0.807676098746224	Not sig
SLC4A4	-0.870867158275716	5.86970769954535e-12	Not sig
SMARCA2	-0.454569390386144	3.17146420408636e-14	Not sig
RDH8	0.0520318104568208	0.886174702104453	Not sig
SESN1	-0.585798244561092	5.00592403225826e-21	Not sig
MID2	-0.248325379412888	0.000197763051972594	Not sig
DNAAF6	-1.53602989733407	6.42024962547902e-12	Down
COL5A3	0.386672849829083	0.000586916779464436	Not sig
SRCAP	-0.108098046695058	0.0896158590803646	Not sig
PUM3	0.235869992836013	2.96786281397976e-05	Not sig
CPB2	-1.79196578559088	2.69837299449798e-17	Down
CHRNA3	0.10158244388124	0.52407767743847	Not sig
KCNN2	-0.0736885722068413	0.545228505739117	Not sig
CNOT4	0.00248757676776921	0.957255760228356	Not sig
PSEN1	0.0483989834573241	0.226377435625689	Not sig
CPOX	0.159009507881921	0.00753697134625203	Not sig
CLDND1	0.138165086468872	0.0103385517362387	Not sig
MOK	-0.10756901154243	0.189904046672019	Not sig
HSP90AA1	0.500793687306099	2.91673137143929e-20	Not sig
RBL1	0.640514653018852	3.53976015422691e-26	Not sig
DLGAP4	0.31071728919942	6.22532227188911e-10	Not sig
IGSF9B	-1.32358050057232	2.46198916150496e-18	Down
CFHR2	-0.115879150977425	0.831092715359096	Not sig
NDC80	1.6390271508727	1.86767467369904e-84	Up
AP4E1	0.0181827688509772	0.743306940265131	Not sig
RSBN1	-0.262851116553869	2.11807790217379e-08	Not sig
MAGI3	-0.532311616375575	6.73391679021366e-11	Not sig
CXCL2	-0.421126720175558	0.00114214935705315	Not sig
AFP	1.81704022572259	2.49303623267983e-11	Up
COL4A4	-0.612724199537365	3.67171334036499e-08	Not sig
TCF7	-0.128211357251691	0.141274940650787	Not sig
OSTM1	-0.0616429087595186	0.300992320290079	Not sig
CDH7	2.10221047603604	3.33971094587721e-16	Up
IMPG2	-0.451460262096972	1.80062894646153e-05	Not sig
PCNP	0.0297469610984994	0.555193857539215	Not sig
EXD2	0.0714845796196125	0.104826974661475	Not sig
ARG2	0.374499292703329	0.000968978967335327	Not sig
MEF2C	-0.752100036614249	2.02650305855433e-21	Not sig
PTPRC	-0.368563340555096	0.000239051276799793	Not sig
CACNA1S	-0.0684627654639993	0.770447841553315	Not sig
PKP1	-0.678140795824878	0.00300580713543906	Not sig
UBA5	0.00428474146532663	0.931236388871583	Not sig
STK17B	-0.448170535847294	1.03154547428873e-12	Not sig
CDC14B	-0.166854768610261	0.00500223893950276	Not sig
ZNF510	-0.234032253842922	1.00486547422075e-06	Not sig
LRP2	-0.489524567832975	0.0116171752483603	Not sig
ZNF506	-0.490243418581873	1.98964786322043e-11	Not sig
JMJD4	0.105581646942777	0.0631147710190416	Not sig
DUSP12	0.223991892438846	2.01916620227484e-07	Not sig
AACS	0.450481110260337	3.36957859418696e-14	Not sig
DELE1	-0.409906317506508	7.2395702939486e-24	Not sig
SLC13A1	-0.456205597220242	0.227769471845325	Not sig
CADPS2	-0.324660321783294	5.63145192128669e-06	Not sig
PCDHB4	-0.396928450653478	1.41454488644257e-05	Not sig
PCDHA6	0.622274002773036	0.000916399438653318	Not sig
PCDHGA2	0.156447680072194	0.288929594273677	Not sig
HSPB11	0.133786073349576	0.0151114693954602	Not sig
PHLPP1	0.26802034694556	8.32727476493306e-05	Not sig
ATP8B1	-0.0249359952536768	0.807645099596075	Not sig
IL12RB2	0.955322983602856	2.70436302014458e-12	Not sig
SMARCD3	-0.602872498311112	2.12875948545033e-13	Not sig
WDR70	0.0965576921226004	0.0564642853113293	Not sig
FYB1	-0.0385722965370996	0.744984934799374	Not sig
MPP4	-0.35761325174195	0.0220189250727085	Not sig
STRADB	-0.0631621075612592	0.361172808401909	Not sig
BZW1	0.458349156233225	2.87956363058137e-15	Not sig
PGR	-1.18194467430803	1.81847734721042e-27	Down
C1QTNF3	-0.291583353025112	0.0181406122288429	Not sig
ME2	0.0264143261440627	0.662487922172088	Not sig
C5orf22	0.391098822211665	1.09945729966708e-14	Not sig
CCNT2	-0.234009464853994	1.38586972897228e-07	Not sig
FAM135A	0.0481621345208806	0.56502531541054	Not sig
COL19A1	-0.969598607571887	4.10008445439833e-09	Not sig
EPB41L3	0.208102977035159	0.0424780563986748	Not sig
COBLL1	-0.459476191139041	4.55929099228136e-10	Not sig
DLG3	-0.02245202052658	0.705333284381126	Not sig
KCNK2	0.929814391339838	5.86740804086442e-06	Not sig
SERTAD4	-0.176607872800717	0.13916475281658	Not sig
TRAF5	-0.235523857295481	0.00288306957609078	Not sig
MRPL22	0.079764805461053	0.190844965191638	Not sig
GEMIN5	0.199365232089211	1.14182500034515e-05	Not sig
OPRK1	0.123266902416895	0.690395594442307	Not sig
NFE2L1	0.190848956709012	0.000116081272572963	Not sig
SEMA5B	0.669489910273499	7.71135042099665e-08	Not sig
GSK3B	0.173183794789907	0.000434234783851834	Not sig
ITGB5	0.115267191127465	0.106814644654433	Not sig
ERC1	0.235791533256244	6.54308630974303e-05	Not sig
XPO1	0.269090236651435	4.08869242661534e-10	Not sig
RNF13	-0.135968244756638	0.00515083977138547	Not sig
TRPM3	-0.883957659974217	4.92303939116147e-09	Not sig
PALB2	0.245185122010039	8.78926630205332e-10	Not sig
DOP1A	-0.442021165730752	5.20181387148803e-12	Not sig
LYRM2	-0.0189858442331455	0.722938877483438	Not sig
BCKDHB	-0.133639474451109	0.0147942333650637	Not sig
KAT6A	0.120154982896999	0.0817758706535671	Not sig
TUT7	-0.0684339858588391	0.251673479171775	Not sig
ULK2	-0.26625866140408	3.75633621672717e-06	Not sig
GRHL2	0.147106085583986	0.028465183828053	Not sig
TNPO1	0.108151090166319	0.0551483636788026	Not sig
PLOD1	0.420808106179733	7.75338703863332e-12	Not sig
P2RX5	-0.00106656586986067	0.994607571249403	Not sig
ITGAE	0.0714755518389984	0.313816694265081	Not sig
DIS3	0.0222387417084565	0.662313696991312	Not sig
PIBF1	-0.257825828392828	8.91353805769081e-07	Not sig
TDRD3	-0.444818138714801	8.23665383891635e-20	Not sig
NUFIP1	0.26025045787803	1.31453371492052e-09	Not sig
PDS5B	-0.0598649350987228	0.279449421756931	Not sig
OXCT1	0.366936884686252	0.000231156674213887	Not sig
RRAGB	-0.189143303134879	1.27882570674788e-05	Not sig
EPYC	0.389455917887497	0.119312872810245	Not sig
CYLD	-0.356406832918401	1.95422912946377e-11	Not sig
SLC27A5	0.146401601771251	0.120653095164292	Not sig
ZNF324	-0.0307494117531849	0.524036228108512	Not sig
ZNF671	-0.505014141636584	5.33289117358308e-13	Not sig
ZNF416	-0.00938543038460358	0.884032013855827	Not sig
ZNF586	-0.417755783090537	3.99714109647685e-13	Not sig
ZNF446	-0.0255075802100225	0.636707600049126	Not sig
ZNF264	-0.346296876721284	4.38894318764519e-10	Not sig
RPS5	0.047024782287042	0.641229245727019	Not sig
FAT1	0.275402867877142	0.00795628836841806	Not sig
YTHDC1	-0.0311485601098971	0.323416634922178	Not sig
CHMP2B	0.0848033328214782	0.106358389773046	Not sig
SMAP2	-0.265053369114184	1.20135769934751e-06	Not sig
PPIE	-0.0122844902339467	0.815481980130126	Not sig
ZMPSTE24	0.108852780475262	0.0229725548310406	Not sig
STARD7	0.126759133905458	0.000635264382014917	Not sig
NOA1	0.0932823633931595	0.053675839666784	Not sig
REST	-0.0902331782951124	0.0889454535515301	Not sig
HAL	0.943473196185121	4.22503221982912e-08	Not sig
SSH1	0.1626052452615	0.00220015269763945	Not sig
GSTP1	0.00691527330787923	0.948031838848361	Not sig
APLP2	-0.256334720350234	0.000131797135725085	Not sig
FAM234B	0.41646282790569	2.38429891630235e-08	Not sig
SLCO1A2	0.709194089043026	0.0053947640329873	Not sig
WBP11	0.508644051735095	3.1479545762497e-30	Not sig
EIF3I	0.156633220962138	0.00322969088212836	Not sig
NKAIN1	2.32791487184854	1.40081141116804e-38	Up
COL16A1	-0.139898686067705	0.143379094027431	Not sig
TXLNA	0.0489232063049229	0.205212348743915	Not sig
APOB	0.540787157360075	0.0111293392357185	Not sig
NCOA1	0.00746167844656364	0.908917428377777	Not sig
AGBL5	0.272308684432239	5.30468601388925e-08	Not sig
EFR3B	0.272412796538951	0.040242441119423	Not sig
KIF3C	0.957764896066113	2.83779151050874e-23	Not sig
RAB10	0.459234343834777	2.17416184359723e-22	Not sig
GCKR	0.443954434680689	0.0195865471702082	Not sig
HADHA	0.164560908181166	1.39071400804279e-05	Not sig
MAPRE3	-0.223529452536744	0.0017866041265402	Not sig
CAD	0.774577995138456	2.17669023741964e-43	Not sig
CD59	-0.458004933937179	2.17533401619595e-11	Not sig
CD82	-0.269890321991036	0.00178751771293131	Not sig
BCORL1	0.267400570847199	2.68698297416585e-05	Not sig
ATRX	-0.276090870504839	5.55119257396382e-06	Not sig
AK6	0.01604894416322	0.745149136288106	Not sig
FCN1	-0.544216407060716	1.01697581700676e-05	Not sig
MYNN	0.00467010530257616	0.941250887974586	Not sig
MECOM	-0.905669250922959	3.72361896686571e-19	Not sig
SCAMP1	-0.0875585634982693	0.131154662247986	Not sig
PREP	0.151905381732252	0.000664022232895774	Not sig
HACE1	-0.0247931408577644	0.722107874087862	Not sig
SEH1L	0.341561868711197	8.38507445125418e-11	Not sig
WDR47	-0.126001963877284	0.00804846202662481	Not sig
WDFY1	0.0546053629714854	0.284381883578664	Not sig
OVGP1	-0.657323798010471	3.70505020363845e-10	Not sig
SLC25A24	0.213329967943032	0.00088497806593777	Not sig
MAP3K4	0.0483284627251307	0.32514212774371	Not sig
PILRA	0.0387700963303972	0.716042976004311	Not sig
IGSF9	0.675113680261888	1.08074372868408e-10	Not sig
ABCB1	-0.1039299371368	0.382148943235541	Not sig
ZNF213	-0.025634982357269	0.709591037152402	Not sig
AKR1B1	0.826152417469772	3.41340128748729e-14	Not sig
CPNE3	-0.0855868632247558	0.146140110618083	Not sig
RRN3	0.0817511215241174	0.057811551895065	Not sig
CTTN	0.0947979649773376	0.0985821450394456	Not sig
WNT11	-0.671933859224456	1.22610642401092e-06	Not sig
MTIF2	0.399049537775191	3.62186745246e-27	Not sig
DDHD2	0.414265850400194	8.15299368543269e-09	Not sig
TTC39A	-0.0159476289440266	0.89164619557049	Not sig
EPS15	-0.184131287650442	8.63708855375628e-07	Not sig
ORC1	1.63769769535883	3.64669372498891e-100	Up
MGST2	-0.200852321405966	0.000918305585875284	Not sig
CHERP	0.378552123925769	7.18469066613566e-13	Not sig
ATG16L1	0.21177344548413	8.54057629851577e-08	Not sig
USP40	0.0946807810455038	0.0670793012106923	Not sig
POMGNT1	-0.0810555255552937	0.125152918145052	Not sig
RAD54L	1.63597475382567	4.93087284744199e-93	Up
MAST2	0.41762728185009	6.71065046292208e-15	Not sig
DNAJA1	0.34969319961764	2.0307642590031e-13	Not sig
B4GALT1	0.406420075409394	4.72217351121847e-11	Not sig
CHMP5	0.0970424029872181	0.102573891311759	Not sig
NFX1	-0.0868588758878643	0.0476498076708722	Not sig
AQP6	-0.77993692539131	9.03448992857709e-05	Not sig
DIMT1	0.0688131122773264	0.233442305112203	Not sig
IPO11	0.0388202973730068	0.494610435471883	Not sig
FOLH1	0.400299027256472	0.000396981160536445	Not sig
EIF2AK1	0.285552003086566	4.76301146153932e-10	Not sig
NME8	-0.346121328495169	0.00173151373578881	Not sig
EPDR1	-0.638400728438779	8.29076340438353e-10	Not sig
SNX10	0.208179226898062	0.0287996389721091	Not sig
SEPHS1	0.296866892334923	7.27888000713303e-13	Not sig
MRPL28	0.215180023555661	0.000531535309519845	Not sig
HBQ1	1.91491101645519	5.1008745326879e-15	Up
ITPKC	0.0594281210895716	0.471066398353265	Not sig
CEACAM6	-0.212379368649125	0.156701078702212	Not sig
FAT2	0.687897972570272	0.000639837673490099	Not sig
RBM22	-0.00757613410010453	0.844197503585913	Not sig
TMED2	0.271340015398147	1.76931437955122e-06	Not sig
ERO1B	-0.696315395602867	1.32626992898954e-08	Not sig
ZFAND6	-0.0915679987191501	0.0601179249349447	Not sig
HSD17B2	-0.931655823571614	1.68461889737013e-05	Not sig
TXLNG	-0.0354323748121947	0.515723501254251	Not sig
PPEF1	-0.00314011186606576	0.984868932599989	Not sig
LAT2	-0.00634810700277432	0.949606302150581	Not sig
HUWE1	0.298812705871389	9.6145602717579e-09	Not sig
ZW10	0.34129691311883	3.88101876102222e-16	Not sig
ALG9	0.209640882410303	0.00850794980638411	Not sig
MYBPC2	-0.307980401610465	0.0390550414095732	Not sig
NOX4	-0.0246268343620692	0.845212242747483	Not sig
ACOX3	-0.185112287588786	0.000477260199119507	Not sig
MTMR2	0.227104685525442	2.74043967620563e-05	Not sig
PPP1R15A	-0.0315485899839405	0.702572084437565	Not sig
HSD17B14	0.197422844705805	0.089611751370896	Not sig
TRIP6	0.0921647556030192	0.32584620554168	Not sig
ACHE	0.0516169872542673	0.791665472216073	Not sig
FTL	0.0710598398179028	0.47754283557835	Not sig
SRRT	0.411496553363733	1.25185569600723e-20	Not sig
BAX	0.255829506262384	2.92431875552719e-06	Not sig
NLK	0.0419079177147932	0.369834005671626	Not sig
PIGS	0.292692537220342	2.99888186160807e-09	Not sig
ADAMTS2	0.317984107565299	0.00207155357086591	Not sig
TMPRSS11E	0.986026550711049	6.94932911548639e-06	Not sig
ATXN7L3	0.327483904008164	8.31532369538746e-16	Not sig
PGS1	-0.130305116804548	0.00737514526779363	Not sig
PSMC5	0.264480800983991	2.5862516727552e-08	Not sig
UIMC1	-0.0427406150980828	0.294802598086845	Not sig
CETP	-0.0887542899491425	0.279509548702276	Not sig
MMP2	-0.0758421185796934	0.504824826254879	Not sig
MT3	0.407855353550842	0.0487262766397533	Not sig
LPCAT2	-0.3849575914934	2.27071257806687e-07	Not sig
GNAO1	-0.219692255230525	0.0788825727002166	Not sig
OGFOD1	0.10138026299127	0.00797487647229983	Not sig
SH3BP2	0.282628021005088	1.8333571015013e-07	Not sig
NOP14	0.298419028327429	3.75764599365294e-12	Not sig
ADD1	-0.0409305094303613	0.278594861204542	Not sig
L2HGDH	0.301785764455207	3.22016319147974e-07	Not sig
TXNDC16	0.167786890536469	0.0298140461363514	Not sig
RTRAF	0.17090936586775	0.000433374688204471	Not sig
NID2	0.389981304715935	0.000325499085502031	Not sig
GMCL1	0.0777715745900045	0.091486868491437	Not sig
SF3B2	0.333833768529134	5.67594013793912e-19	Not sig
KLHL42	0.270557997347029	4.31858065563642e-06	Not sig
GNAS	0.0292804246554306	0.679423040616349	Not sig
DNM1L	0.419602785757285	1.37379766157996e-15	Not sig
PTHLH	0.615333761386103	0.000427519620343585	Not sig
PHACTR3	-0.241537279462119	0.25379062819711	Not sig
ERGIC2	0.358390712810621	1.38590110474947e-10	Not sig
TFAP2C	0.145225962273945	0.148707222887043	Not sig
AURKA	1.39578226030781	8.8455841916045e-59	Up
CASS4	-0.666371950975367	1.34746456100036e-14	Not sig
PIR	0.344280061118715	0.00479621875181498	Not sig
AAMDC	-0.0867975841792197	0.132420306079508	Not sig
RFX2	-0.48187772450315	2.56637217814144e-09	Not sig
METTL2A	0.222010057671725	7.10489363295409e-07	Not sig
SULT2B1	0.811662770059123	7.38065111328743e-10	Not sig
ALG6	0.0989268964306106	0.0425752013352692	Not sig
CNOT3	0.326745026203111	9.86670934241918e-12	Not sig
GP6	-0.381862099820174	0.0113202062513235	Not sig
PTPN4	-0.599498037856078	9.42210006705013e-24	Not sig
DDX18	0.288994117307744	8.71163251208835e-14	Not sig
KHSRP	0.434541028298237	3.11024559780134e-23	Not sig
GNA11	0.104809587118241	0.0475524953105472	Not sig
ASAP3	-0.245706491672632	0.00227612272708765	Not sig
EDEM2	-0.0711718781944926	0.216736763303038	Not sig
DNMT3B	1.28697597990708	5.02058832476814e-40	Up
REM1	-0.576163454127768	5.0922202897636e-11	Not sig
TPX2	2.04083086129443	1.1175573976198e-134	Up
PDRG1	0.370465513874219	8.58326466881061e-10	Not sig
EPB41L1	-0.120638493903229	0.0731578276102988	Not sig
SLC15A1	1.22142977027644	7.5843695769569e-09	Up
DOCK9	-0.436083482227613	1.11477291863919e-09	Not sig
ANKRD10	-0.319164030634469	6.02112836159582e-07	Not sig
TGDS	0.0228839216812363	0.72480429997492	Not sig
DOCK3	0.378387294878147	0.00695428838704927	Not sig
C3orf18	-0.395208569157897	2.62440627757966e-10	Not sig
COQ9	0.0669353805561718	0.229128258675979	Not sig
TMEM40	0.783783524320189	6.09726352241704e-07	Not sig
KIF9	-0.265170457622256	1.04857459261908e-05	Not sig
ARHGAP28	-0.0761110852437473	0.501478424899171	Not sig
CRLS1	-0.586365330832654	4.29418882298293e-09	Not sig
PPP1R13B	-0.390386677032062	4.31545198868496e-08	Not sig
ATRN	-0.0680525064099297	0.246652350608962	Not sig
SMOX	0.809030421098368	2.20103522558219e-15	Not sig
SIGLEC1	-0.0366875013559918	0.778635076905789	Not sig
FKBP1A	0.0916980034444779	0.0350296889007398	Not sig
NSFL1C	0.166332726471036	0.000198233853127172	Not sig
SLC4A11	0.443126699557206	0.00202582895238038	Not sig
C20orf194	-0.386642678160684	1.4081181650288e-11	Not sig
ZNF343	0.0408767146133991	0.44414748187096	Not sig
EBF4	-0.345957865512862	0.000536135029301665	Not sig
CPXM1	0.33423594194378	0.00630923765944237	Not sig
MAVS	-0.012051759000142	0.83854739653904	Not sig
LZTS3	-0.217321734173713	0.013356681961583	Not sig
F11	-1.76186971076753	5.31990749210019e-17	Down
XRN2	0.170502784341084	0.00022797582440236	Not sig
KIZ	-0.30515928270519	1.9382079910856e-10	Not sig
DYNLL1	0.278235828586805	2.90911389458894e-08	Not sig
TESC	0.253842721910954	0.213049440531434	Not sig
SNX5	-0.00810003783547988	0.876683818812874	Not sig
RPL6	0.0138277412523817	0.839286812062592	Not sig
SIRPG	0.0704148647502378	0.573501397533407	Not sig
MAPKAPK5	0.153900985193257	4.99369406932656e-05	Not sig
P2RX7	-0.0609911574827043	0.602656880663878	Not sig
ESF1	0.361542982959066	2.5484815943124e-12	Not sig
RBBP9	-0.161346327955669	0.00458420679079259	Not sig
ANAPC5	0.196728380926285	6.47082384830768e-07	Not sig
SLC23A2	0.0705760545900612	0.312177291578914	Not sig
SLC8B1	0.151454114099555	0.00447472584395364	Not sig
TMEM230	-0.0253834588958832	0.659303090339914	Not sig
DZANK1	-0.12443365393792	0.0640835342475015	Not sig
KDM2B	0.148476066084906	0.000443837987096607	Not sig
CFAP61	-1.01825054229885	1.04557601056444e-10	Down
LHX5	1.38819102682051	2.82045593970695e-07	Up
TASP1	-0.0727296677155975	0.151110184157146	Not sig
OAS1	0.625532801281084	2.78401122392599e-10	Not sig
GCN1	0.480025499810476	3.96711882521992e-24	Not sig
RPLP0	0.258335841430638	0.000635347786342725	Not sig
PXN	0.362948518523959	9.13186046569896e-10	Not sig
SIRT4	-0.349495991124412	2.98433229966299e-07	Not sig
RPH3A	0.210478298914626	0.199031429316917	Not sig
KIF16B	-0.290403986079539	6.43904435499251e-07	Not sig
TRMT6	0.410990565689691	4.86412303999769e-15	Not sig
CHGB	1.26831403489672	5.59964915994344e-07	Up
PEBP1	-0.245051071531367	3.10405943200122e-05	Not sig
TBX5	-0.773707095356705	3.02489335445153e-20	Not sig
BRAP	0.164396018760956	1.35513288116024e-06	Not sig
ERP29	-0.0244532854647533	0.760120399076442	Not sig
NOS1	0.57485482892085	0.00452545407263005	Not sig
FUS	0.145452010068067	0.0015634366732895	Not sig
IGBP1	-0.135373009237495	0.0107342293779313	Not sig
FXYD5	-0.0197108978822607	0.858751225929497	Not sig
ZNF302	-0.189245897599489	0.000543257470785291	Not sig
GRAMD1A	0.109842106918302	0.168729542736464	Not sig
FXYD3	-0.29467687558067	0.0669444204596737	Not sig
HEPH	-0.195225241653192	0.0729577327226975	Not sig
CDIP1	-0.304703361989741	6.57603708644759e-06	Not sig
CMTM1	0.165635407279035	0.0348246329141779	Not sig
KCNH4	0.180842278271941	0.140548825930655	Not sig
GANAB	0.384036262183274	8.7697397610371e-18	Not sig
GMIP	0.00426608269503734	0.94475512104739	Not sig
RBM41	-0.0345133637372984	0.576905531831426	Not sig
BIRC5	1.73606706904471	6.81780294635889e-77	Up
LAG3	0.468031143396859	0.000135156474384187	Not sig
MLF2	0.399538360425558	2.01932719121372e-11	Not sig
OTUB2	0.558519639031203	4.68545638153459e-13	Not sig
DDX24	-0.0783381726081451	0.0602252827706728	Not sig
ZBTB25	-0.372354978218769	3.61851265289277e-11	Not sig
NECAP1	0.0922361828877701	0.050413086631876	Not sig
ARHGAP4	0.251557270867076	0.00455946550413421	Not sig
ANKRD24	-0.479988373768711	6.04655109951644e-05	Not sig
DHX32	-0.0358495004959054	0.604396730453546	Not sig
RCOR1	0.0855101730315213	0.141601510832123	Not sig
GPATCH2L	-0.126330889139787	0.0489326401920621	Not sig
LTBP4	-0.343962071332706	0.000146357564132579	Not sig
BLVRB	0.211324378262114	0.0338551772505983	Not sig
SLC9A1	-0.0998409576249248	0.215602211602764	Not sig
SPTLC1	0.0960755564342154	0.0175067487589724	Not sig
PAPOLA	0.136654512069558	0.00478082756687393	Not sig
CCNK	0.314632594671487	3.29530478848347e-10	Not sig
PCBP4	0.135288616816973	0.044238058357737	Not sig
RGS1	-0.46983327659438	3.46262176360038e-05	Not sig
YPEL3	-0.336675508598394	1.20972911817566e-06	Not sig
MRPS33	0.170557458792544	0.0089972720497468	Not sig
NDUFB2	0.0329411826873807	0.623825341555985	Not sig
NUDC	0.241920145585873	5.42866947800658e-06	Not sig
MAEA	0.223954688732079	4.13126926852812e-08	Not sig
ICAM1	-0.103167756103985	0.379675090504362	Not sig
STRN4	0.404867946138525	1.90319527963926e-16	Not sig
IRAK3	-0.379958832974266	0.00139909937259569	Not sig
LYZ	-0.492226522845663	0.000386990386845478	Not sig
SI	-0.0846727349331668	0.889284723200416	Not sig
MUL1	0.0677628605164708	0.191443013012649	Not sig
TFAP4	0.167319356998096	0.00238874996442986	Not sig
PDCD7	-0.00304440966133317	0.936520567400526	Not sig
SPG21	-0.00713946203578338	0.876254521363567	Not sig
FETUB	0.914837425186446	0.000404493230184631	Not sig
DNAJB11	0.442348028270116	9.78823933240697e-22	Not sig
P3H2	-0.5948691731723	5.03237706643963e-05	Not sig
THPO	0.561260810953595	0.00283143426506546	Not sig
CHRD	-0.0257535634456833	0.876573334149805	Not sig
FLT3LG	-0.517689031022476	1.14316887161419e-06	Not sig
RAB11FIP3	-0.166769418600253	0.00947155441676744	Not sig
GNPTG	-0.32101921799016	2.05203535573802e-08	Not sig
ZNF268	-0.0780018572458219	0.14477569994139	Not sig
GOLGA3	0.14318844138839	0.0072357503009757	Not sig
PABPC4	0.0301805048026122	0.577958177476934	Not sig
CD209	0.423175499444735	0.000154996789358125	Not sig
CERS4	-0.22391252767155	0.0405098961731895	Not sig
MCOLN1	0.0214271417326206	0.741221517962394	Not sig
USP48	-0.168326558421577	1.38259738333702e-05	Not sig
EFNB1	-0.0497249339641386	0.665403970679104	Not sig
PDPR	-0.161626189346174	0.00591209764616916	Not sig
AARS1	0.244649452782182	6.23705138308281e-06	Not sig
GLG1	0.0631740053987041	0.199396678504247	Not sig
KIF4A	1.91673372143567	2.99181743491465e-129	Up
TNRC6A	-0.129884522565456	0.0143243657044953	Not sig
PLEKHG2	0.258043675249633	0.00996486989163709	Not sig
DLL3	1.88614858590341	5.66784127874496e-15	Up
NAT14	-0.0331521567589768	0.714537923232312	Not sig
PITPNM2	0.219478131057773	0.0039929694408631	Not sig
EXOC1	0.0547634941983991	0.220157600044514	Not sig
RBM27	-0.0345744948870113	0.462675357936245	Not sig
POU4F3	0.0227177168946095	0.889337875782952	Not sig
OSBPL8	-0.0619766591638243	0.357317983236472	Not sig
DTX2	0.332488079815239	2.58944522791545e-05	Not sig
NLRC4	-0.242306342240608	0.0045178712284404	Not sig
PUS7	0.472777878176386	7.13243035045607e-16	Not sig
LAMB4	0.00294863970149034	0.984792871471308	Not sig
NRCAM	1.14270913942428	8.73611713403159e-14	Up
LAMB1	0.307196608701662	0.000155027713937361	Not sig
SLC26A4	-0.241741082677975	0.25249805520468	Not sig
SLC26A3	-0.878439202228561	8.43209107866798e-06	Not sig
DLD	0.324741199311325	1.43054608874709e-11	Not sig
WDR7	-0.166523180320646	0.00132094387678232	Not sig
TXNL1	0.0160978092459078	0.806073639931959	Not sig
IL5RA	-1.36900008329032	5.12842262121604e-20	Down
ABCC6	-0.868626909183953	4.33195446378288e-19	Not sig
CMTM6	0.0107786078378738	0.851291054531595	Not sig
ITGA6	0.614855134719793	1.28910100100914e-07	Not sig
RAPGEF4	-0.0461099956863865	0.649623869408521	Not sig
MAP3K20	0.201811221073582	0.00409011702325789	Not sig
SMPX	-0.320109197914294	0.133792042297754	Not sig
FH	0.251162950271129	6.53077278415615e-07	Not sig
SEL1L3	-0.196624133999807	0.00162258852078466	Not sig
TF	1.17676973026303	1.47901071639922e-07	Up
CDV3	0.252592340192259	1.09024419948739e-08	Not sig
MYO15A	-0.356956464576097	0.000158465556829763	Not sig
ALKBH5	0.0306062621196232	0.515485987309085	Not sig
APOH	-0.963338103264549	1.53842045015598e-06	Not sig
NLRP1	-0.624909835759667	7.83368577578185e-13	Not sig
PITPNM3	-0.423472119575762	1.98937306686797e-06	Not sig
SPAG7	-0.158790304700218	0.0068370681955165	Not sig
ORC6	1.27409418602016	3.97667054743194e-59	Up
ZFHX4	0.424193763684666	0.0138703610054081	Not sig
SLC17A6	-0.824100415047051	0.225827917010924	Not sig
CPA1	0.733216380967394	0.000741760270911378	Not sig
ZC3HC1	0.384654051470848	3.9641126846959e-19	Not sig
ESR1	0.00390993329748578	0.983286913591714	Not sig
RGS17	0.0325364803828723	0.839438524483856	Not sig
ANGPT2	0.423147489587427	0.000207155264155093	Not sig
TMEM101	-0.036488889032452	0.605336984607818	Not sig
CD200	-0.155156863404239	0.0524637608097864	Not sig
CCDC80	-0.208199703857446	0.0703203536112975	Not sig
CMA1	-1.2648278565474	1.4281598429825e-15	Down
PSME1	0.0713648779331218	0.297385121528796	Not sig
PPP2R3C	0.0149051381877233	0.846631442974204	Not sig
HAUS4	-0.0740856159463986	0.276383423552002	Not sig
JPH4	-0.639191544993395	1.70956310685796e-10	Not sig
MYH7	0.857236886042506	5.30080550783889e-05	Not sig
CEBPE	-0.22586008473123	0.113606346698385	Not sig
SLC7A8	-0.531775959382892	8.77020553725574e-06	Not sig
OSGEP	-0.0950562546486457	0.0721654714959024	Not sig
SLC22A17	-0.267259134992848	0.0175849526207767	Not sig
RNF31	-0.0763700630976518	0.42943346830024	Not sig
SCFD1	0.000261897386430704	0.997443163222821	Not sig
G2E3	0.500117075235381	4.25034399065218e-12	Not sig
HECTD1	-0.0602438264372356	0.3216895995979	Not sig
HNRNPC	0.25965373299119	6.67504326035238e-11	Not sig
RPGRIP1	-0.0785430965844976	0.348553462734575	Not sig
SUPT16H	0.485677380394329	2.56129379646474e-27	Not sig
TOX4	0.148901899934803	5.70637203120787e-05	Not sig
GEMIN2	0.402492980484251	3.06764625808216e-07	Not sig
TGM1	-0.109206966668901	0.311543819662577	Not sig
TINF2	0.0524413827652016	0.243336969108287	Not sig
DAZL	0.054222600117539	0.81586733110003	Not sig
TBL1Y	-0.39606350527318	0.356069188198382	Not sig
SEMA6A	-0.155899367668412	0.167884232591202	Not sig
TRPM7	-0.303007821642804	1.2562251945261e-07	Not sig
TYRO3	0.303178168272678	0.000589996566422719	Not sig
WDR76	1.02545300141784	7.48388832326894e-63	Up
CAPN3	-1.47332280664969	5.94526286889018e-36	Down
SNAP23	-0.132156561188683	0.0114781833529516	Not sig
TBX15	0.236550576463723	0.165780259034983	Not sig
PHGDH	1.27813820482062	2.29541141412787e-23	Up
COL9A3	0.609050642193937	4.36452718367729e-06	Not sig
EZR	-0.0899562062891646	0.219586768640694	Not sig
MYL6	0.104641934761602	0.125830885894325	Not sig
AGO1	0.03366311664657	0.537029393716484	Not sig
TEKT2	-0.811677873634213	1.96186346585904e-06	Not sig
CLSPN	1.61011721946529	3.649447358356e-95	Up
RFFL	0.447028147820781	1.99099308589119e-19	Not sig
UNC13D	0.592337413364361	5.95548754913239e-09	Not sig
MFSD11	0.148928870440158	0.000933005045287219	Not sig
DPYSL2	-0.717790088020442	6.22073633249503e-24	Not sig
TGFB2	0.198628838632764	0.144711733945843	Not sig
GPATCH2	-0.000848254133452768	0.989869806954771	Not sig
NUP50	0.225770366394014	5.88458994793614e-08	Not sig
CDC45	1.71381048972798	4.09089641253852e-96	Up
COMT	0.00323777296220752	0.969102139176109	Not sig
ADA2	-0.214707602679893	0.0152010064130812	Not sig
VNN3	-0.417896322392804	0.0163611343496433	Not sig
ECHDC1	-0.368271117012843	4.53998315960485e-10	Not sig
LRRFIP2	-0.151870637389533	0.000184460429046632	Not sig
SEC22C	-0.104755951907786	0.00163974078450884	Not sig
XYLB	0.381118742235341	3.77416886043755e-08	Not sig
HDAC6	0.121482222291361	0.0261311265861507	Not sig
OR1I1	-0.220440553595469	0.252247372653471	Not sig
GABRP	0.322658051308392	0.169250462244452	Not sig
KRT31	1.32658772824638	2.82122130100399e-05	Up
CDC6	1.74404117434673	3.97994512718656e-106	Up
UPRT	-0.27749832385586	7.1259862608553e-11	Not sig
CDC23	0.0966312539706926	0.00691306664463944	Not sig
AAAS	0.171745917205245	0.000209779567507462	Not sig
CBX5	0.227524345923058	0.000391589335711486	Not sig
FMO2	-0.929930482517268	2.20511530879516e-18	Not sig
SUCO	0.135523940178713	0.0104202184660892	Not sig
MSH2	0.652208708102493	4.16957203077705e-34	Not sig
MAP3K1	-0.37197584057612	8.72238749378929e-11	Not sig
DHPS	-0.267609414016945	0.00522438497773519	Not sig
[truncated: 16,677 more rows]
