# Supplementary material for: PLK1 overexpression as a dual-role biomarker and therapeutic vulnerability in pulmonary adenocarcinoma
Source: PeerJ. 2026 Jan 15;14:e20618. doi: 10.7717/peerj.20618 (PMC12812279; doi:10.7717/peerj.20618)
Supplement: Supplemental Information 2 [file peerj-14-20618-s002.tar › additional files/Figure 5B related data-2.xlsx]

## Sheet: Sheet 1
id	correlation_pearson	pvalue_pearson	padj_pearson	correlation_spearman	pvalue_spearman	padj_spearman	gene_name	gene_type
ENSG00000000003.15	0.0626052	0.146637	0.22285	0.0617828	0.151983	0.246986	TSPAN6	protein_coding
ENSG00000000005.6	-0.0319076	0.459757	0.560048	-0.150671	0.000448138	0.00167471	TNMD	protein_coding
ENSG00000166851.15	1	0	0	1	0	0	PLK1	protein_coding
ENSG00000088325.16	0.911748	1.17056e-209	3.37947e-205	0.91468	0	0	TPX2	protein_coding
ENSG00000146670.10	0.905944	1.39118e-202	2.67761e-198	0.906723	0	0	CDCA5	protein_coding
ENSG00000000938.13	-0.0346342	0.42229	0.52415	-0.0245309	0.569729	0.680653	FGR	protein_coding
ENSG00000111206.13	0.897491	4.61256e-193	6.65835e-189	0.899783	1.46839e-195	7.7643e-194	FOXM1	protein_coding
ENSG00000075218.19	0.89169	5.35769e-187	6.18717e-183	0.893032	0	0	GTSE1	protein_coding
ENSG00000117399.14	0.888279	1.36737e-183	1.31589e-179	0.898411	0	0	CDC20	protein_coding
ENSG00000090889.12	0.887028	2.27749e-182	1.87864e-178	0.888437	0	0	KIF4A	protein_coding
ENSG00000001460.18	0.0195078	0.651347	0.732727	0.0169217	0.695076	0.783793	STPG1	protein_coding
ENSG00000142945.13	0.883268	8.8025e-179	6.35331e-175	0.887166	1.67521e-182	8.84977e-181	KIF2C	protein_coding
ENSG00000121152.10	0.882778	2.53221e-178	1.62458e-174	0.884084	1.50169e-179	7.92588e-178	NCAPH	protein_coding
ENSG00000134690.11	0.881733	2.36518e-177	1.36568e-173	0.884149	0	0	CDCA8	protein_coding
ENSG00000186185.14	0.879936	1.05256e-175	5.52509e-172	0.882237	8.06564e-178	4.25313e-176	KIF18B	protein_coding
ENSG00000237649.8	0.87898	7.71584e-175	3.71267e-171	0.881566	3.37433e-177	1.77771e-175	KIFC1	protein_coding
ENSG00000127564.17	0.877989	5.99681e-174	2.66355e-170	0.884988	0	0	PKMYT1	protein_coding
ENSG00000135476.12	0.87685	6.17522e-173	2.54688e-169	0.874064	0	0	ESPL1	protein_coding
ENSG00000001631.16	-0.00880022	0.838479	0.880955	0.0238769	0.580177	0.689031	KRIT1	protein_coding
ENSG00000145386.11	0.875894	4.30115e-172	1.65568e-168	0.871718	0	0	CCNA2	protein_coding
ENSG00000002079.14	0.348197	8.28567e-17	1.91906e-15	0.413874	1.01603e-23	3.26288e-22	MYH16	transcribed_unitary_pseudogene
ENSG00000002330.14	0.0886323	0.0396868	0.0736195	0.0270577	0.530765	0.646178	BAD	protein_coding
ENSG00000123485.12	0.874959	2.82732e-171	1.02033e-167	0.874217	1.24556e-170	6.54414e-169	HJURP	protein_coding
ENSG00000115163.15	0.874355	9.47002e-171	3.21652e-167	0.881391	4.8972e-177	2.57766e-175	CENPA	protein_coding
ENSG00000002586.20_PAR_Y							CD99	protein_coding
ENSG00000002587.10	0.0248521	0.5648	0.657422	0.0232844	0.589501	0.697324	HS3ST1	protein_coding
ENSG00000002726.21	-0.0535365	0.214632	0.304595	-0.0780448	0.0702316	0.132429	AOC1	protein_coding
ENSG00000101057.16	0.874124	1.50032e-170	4.81279e-167	0.884154	0	0	MYBL2	protein_coding
ENSG00000157456.8	0.869176	2.32419e-166	7.06323e-163	0.881729	0	0	CCNB2	protein_coding
ENSG00000002822.15	0.0295351	0.493813	0.592915	0.0286642	0.506645	0.624476	MAD1L1	protein_coding
ENSG00000137807.16	0.868476	8.80803e-166	2.54292e-162	0.877093	3.76343e-173	1.97909e-171	KIF23	protein_coding
ENSG00000165480.16	0.86603	8.74579e-164	2.40472e-160	0.870434	0	0	SKA3	protein_coding
ENSG00000002933.9	0.0644639	0.134993	0.207893	0.055843	0.195437	0.301472	TMEM176A	protein_coding
ENSG00000111665.12	0.861399	4.14111e-160	1.08687e-156	0.872056	8.87357e-169	4.6579e-167	CDCA3	protein_coding
ENSG00000156970.13	0.861242	5.49639e-160	1.37986e-156	0.867334	7.6331e-165	4.00311e-163	BUB1B	protein_coding
ENSG00000138180.16	0.858797	4.2113e-158	1.01319e-154	0.864642	0	0	CEP55	protein_coding
ENSG00000003147.19	0.0530028	0.219245	0.309869	0.0727975	0.0913323	0.163869	ICA1	protein_coding
ENSG00000117650.13	0.858445	7.81373e-158	1.80469e-154	0.864736	0	0	NEK2	protein_coding
ENSG00000076382.17	0.858274	1.05421e-157	2.3412e-154	0.864013	0	0	SPAG5	protein_coding
ENSG00000068489.13	0.857503	4.05372e-157	8.6691e-154	0.861202	5.90339e-160	3.09037e-158	PRR11	protein_coding
ENSG00000093009.11	0.85685	1.26023e-156	2.59882e-153	0.867578	0	0	CDC45	protein_coding
ENSG00000109805.10	0.854978	3.15071e-155	6.27328e-152	0.853782	2.40558e-154	1.25588e-152	NCAPG	protein_coding
ENSG00000089685.15	0.853466	4.10659e-154	7.90395e-151	0.858226	0	0	BIRC5	protein_coding
ENSG00000174371.17	0.852119	3.95089e-153	7.35898e-150	0.86247	6.01706e-161	3.15273e-159	EXO1	protein_coding
ENSG00000003987.14	0.0563159	0.191739	0.278175	0.00892274	0.836262	0.889831	MTMR7	protein_coding
ENSG00000003989.18	-0.0604312	0.161209	0.241063	-0.0689775	0.109671	0.19009	SLC7A2	protein_coding
ENSG00000178999.13	0.851024	2.44556e-152	4.41279e-149	0.854592	0	0	AURKB	protein_coding
ENSG00000135451.13	0.850851	3.25846e-152	5.70141e-149	0.855328	1.7315e-155	9.04782e-154	TROAP	protein_coding
ENSG00000171848.16	0.850201	9.53329e-152	1.619e-148	0.848989	0	0	RRM2	protein_coding
ENSG00000004399.13	0.0150651	0.727115	0.795505	0.0023826	0.955975	0.972063	PLXND1	protein_coding
ENSG00000004455.17	-0.0657322	0.127467	0.198069	-0.0825084	0.0555923	0.109175	AK2	protein_coding
ENSG00000004468.13	-0.067123	0.119591	0.187757	-0.0588704	0.172272	0.27285	CD38	protein_coding
ENSG00000094804.12	0.850073	1.1766e-151	1.94108e-148	0.860636	1.62291e-159	8.48809e-158	CDC6	protein_coding
ENSG00000112984.12	0.848775	9.87796e-151	1.58434e-147	0.849614	0	0	KIF20A	protein_coding
ENSG00000004534.15	-0.0757184	0.079029	0.13249	-0.101322	0.0186604	0.0436788	RBM6	protein_coding
ENSG00000051180.17	0.848156	2.7067e-150	4.22398e-147	0.852214	3.36725e-153	1.75636e-151	RAD51	protein_coding
ENSG00000126787.13	0.848102	2.95618e-150	4.49192e-147	0.849194	0	0	DLGAP5	protein_coding
ENSG00000169679.15	0.847115	1.45919e-149	2.16039e-146	0.842667	1.69621e-146	8.7997e-145	BUB1	protein_coding
ENSG00000065328.17	0.844684	7.09895e-148	1.02475e-144	0.844853	5.43331e-148	2.82381e-146	MCM10	protein_coding
ENSG00000169607.13	0.844621	7.84172e-148	1.10436e-144	0.842744	1.50305e-146	7.80463e-145	CKAP2L	protein_coding
ENSG00000138160.7	0.843918	2.38356e-147	3.27689e-144	0.844888	5.13923e-148	2.67337e-146	KIF11	protein_coding
ENSG00000122952.17	0.843751	3.0985e-147	4.16071e-144	0.851397	0	0	ZWINT	protein_coding
ENSG00000004809.14	-0.0352641	0.413896	0.516216	-0.103347	0.0163865	0.0390754	SLC22A16	protein_coding
ENSG00000080986.13	0.839241	3.35821e-144	4.40696e-141	0.846169	6.668e-149	3.47175e-147	NDC80	protein_coding
ENSG00000004846.16	0.0363902	0.399135	0.501664	-0.0598726	0.165124	0.263885	ABCB5	protein_coding
ENSG00000167513.9	0.838257	1.4997e-143	1.92431e-140	0.846203	0	0	CDT1	protein_coding
ENSG00000276043.5	0.837682	3.57501e-143	4.48749e-140	0.840398	0	0	UHRF1	protein_coding
ENSG00000154839.10	0.837034	9.48832e-143	1.16567e-139	0.837701	3.47248e-143	1.79663e-141	SKA1	protein_coding
ENSG00000161800.13	0.836395	2.47477e-142	2.977e-139	0.832876	4.49875e-140	2.32138e-138	RACGAP1	protein_coding
ENSG00000004939.15	-0.0241357	0.576077	0.667589	-0.0469911	0.27614	0.394858	SLC4A1	protein_coding
ENSG00000004948.16	0.0700326	0.10435	0.167457	0.021839	0.612923	0.716847	CALCR	protein_coding
ENSG00000085840.13	0.83527	1.32264e-141	1.55859e-138	0.842135	3.88754e-146	2.01499e-144	ORC1	protein_coding
ENSG00000134057.15	0.835036	1.87282e-141	2.16277e-138	0.837744	0	0	CCNB1	protein_coding
ENSG00000129195.16	0.834483	4.24107e-141	4.80164e-138	0.846431	4.38643e-149	2.28589e-147	PIMREG	protein_coding
ENSG00000165304.8	0.833808	1.14749e-140	1.27418e-137	0.832957	0	0	MELK	protein_coding
ENSG00000013810.20	0.830998	6.87499e-139	7.48998e-136	0.843175	0	0	TACC3	protein_coding
ENSG00000146410.12	0.830807	9.062e-139	9.6898e-136	0.840132	8.58612e-145	4.44638e-143	MTFR2	protein_coding
ENSG00000182481.10	0.830671	1.10166e-138	1.15657e-135	0.838967	0	0	KPNA2	protein_coding
ENSG00000105011.9	0.830054	2.67386e-138	2.75699e-135	0.831635	0	0	ASF1B	protein_coding
ENSG00000085999.13	0.829547	5.53083e-138	5.60273e-135	0.836207	3.27391e-142	1.69238e-140	RAD54L	protein_coding
ENSG00000168496.4	0.827751	7.1044e-137	7.07267e-134	0.832045	0	0	FEN1	protein_coding
ENSG00000152253.9	0.825411	1.89128e-135	1.85092e-132	0.828353	0	0	SPC25	protein_coding
ENSG00000148773.14	0.823942	1.44739e-134	1.39289e-131	0.823074	4.77532e-134	2.45313e-132	MKI67	protein_coding
ENSG00000158402.20	0.822501	1.04651e-133	9.90603e-131	0.828904	1.38307e-137	7.11766e-136	CDC25C	protein_coding
ENSG00000131747.15	0.821165	6.44446e-133	6.00177e-130	0.829585	5.23832e-138	2.69818e-136	TOP2A	protein_coding
ENSG00000164109.14	0.818428	2.54882e-131	2.33605e-128	0.818206	3.42415e-131	1.74968e-129	MAD2L1	protein_coding
ENSG00000024526.17	0.815415	1.36007e-129	1.22706e-126	0.824044	1.25791e-134	6.46777e-133	DEPDC1	protein_coding
ENSG00000112742.10	0.814867	2.78441e-129	2.47346e-126	0.819891	3.6001e-132	1.84449e-130	TTK	protein_coding
ENSG00000171241.9	0.814447	4.8065e-129	4.20504e-126	0.819303	7.91894e-132	4.05361e-130	SHCBP1	protein_coding
ENSG00000143228.13	0.813004	3.11281e-128	2.68264e-125	0.81762	7.45913e-131	3.80811e-129	NUF2	protein_coding
ENSG00000005243.10	0.00580624	0.893017	0.922493	0.0182376	0.67259	0.765994	COPZ2	protein_coding
ENSG00000140534.14	0.812684	4.70368e-128	3.99405e-125	0.832327	1.00179e-139	5.1647e-138	TICRR	protein_coding
ENSG00000005302.19	0.0224187	0.603525	0.691511	-0.0155957	0.717822	0.801604	MSL3	protein_coding
ENSG00000005339.15	0.0925803	0.0316339	0.0604625	0.0628947	0.144736	0.237714	CREBBP	protein_coding
ENSG00000164045.12	0.810965	4.2451e-127	3.55241e-124	0.822016	2.02707e-133	1.0404e-131	CDC25A	protein_coding
ENSG00000161888.11	0.810085	1.29761e-126	1.07036e-123	0.81903	1.14157e-131	5.83838e-130	SPC24	protein_coding
ENSG00000087586.18	0.809979	1.48382e-126	1.20672e-123	0.805591	3.57204e-124	1.80924e-122	AURKA	protein_coding
ENSG00000127423.11	0.809508	2.69083e-126	2.15793e-123	0.817139	1.41024e-130	7.19334e-129	AUNIP	protein_coding
ENSG00000011426.11	0.809473	2.81243e-126	2.22456e-123	0.81631	0	0	ANLN	protein_coding
ENSG00000005469.12	-0.0866398	0.0443704	0.0810142	-0.0876149	0.0420499	0.0867422	CROT	protein_coding
ENSG00000163808.17	0.808867	6.03571e-126	4.70957e-123	0.813005	3.10859e-128	1.58144e-126	KIF15	protein_coding
ENSG00000005483.21	-0.0619861	0.15068	0.227909	-0.0628041	0.145355	0.238462	KMT2E	protein_coding
ENSG00000005486.17	0.064214	0.136516	0.209877	-0.0102123	0.812948	0.87344	RHBDD2	protein_coding
ENSG00000188610.12	0.807675	2.68942e-125	2.07053e-122	0.835399	1.09169e-141	5.6382e-140	FAM72B	protein_coding
ENSG00000149554.13	0.807294	4.32618e-125	3.28682e-122	0.808747	7.02209e-126	3.56607e-124	CHEK1	protein_coding
ENSG00000005801.18	0.068494	0.112206	0.178081	0.0786424	0.0680948	0.129129	ZNF195	protein_coding
ENSG00000005810.18	-0.0617681	0.152124	0.229672	-0.0528535	0.220471	0.33174	MYCBP2	protein_coding
ENSG00000184661.14	0.806765	8.34913e-125	6.26087e-122	0.808614	8.29856e-126	4.21061e-124	CDCA2	protein_coding
ENSG00000005844.19	-0.0816115	0.0582936	0.102196	-0.0808155	0.060799	0.117569	ITGAL	protein_coding
ENSG00000198826.11	0.805776	2.84074e-124	2.10292e-121	0.814815	2.9769e-129	1.51578e-127	ARHGAP11A	protein_coding
ENSG00000005884.18	0.00318102	0.941265	0.95733	0.0414736	0.336418	0.459451	ITGA3	protein_coding
ENSG00000170312.16	0.804828	9.13143e-124	6.67415e-121	0.812684	0	0	CDK1	protein_coding
ENSG00000005893.16	0.0664642	0.123273	0.192538	0.0563509	0.191399	0.296471	LAMP2	protein_coding
ENSG00000118193.12	0.804662	1.12072e-123	8.08891e-121	0.817054	1.57889e-130	8.04648e-129	KIF14	protein_coding
ENSG00000005981.13	-0.0693929	0.107561	0.171808	-0.208066	1.10058e-06	6.84789e-06	ASB4	protein_coding
ENSG00000006007.12	-0.0865669	0.0445502	0.0813038	-0.107019	0.0129523	0.0319483	GDE1	protein_coding
ENSG00000100526.20	0.803676	3.74233e-123	2.66772e-120	0.815793	0	0	CDKN3	protein_coding
ENSG00000143476.18	0.798924	1.14071e-120	8.03243e-118	0.793372	7.50736e-118	3.78587e-116	DTL	protein_coding
ENSG00000006025.12	-0.0646547	0.13384	0.206373	-0.0775063	0.0721939	0.135452	OSBPL7	protein_coding
ENSG00000164087.8	0.7988	1.32168e-120	9.19462e-118	0.811125	3.46017e-127	1.75875e-125	POC1A	protein_coding
ENSG00000101447.15	0.797107	9.7547e-120	6.70531e-117	0.793643	0	0	FAM83D	protein_coding
ENSG00000006059.4	0.0616167	0.153133	0.231001	0.0316595	0.463255	0.583972	KRT33A	protein_coding
ENSG00000006062.17	0.0816833	0.0580718	0.101872	0.0661184	0.125214	0.211693	MAP3K14	protein_coding
ENSG00000006071.15	0.0591894	0.170009	0.251904	-0.238212	2.16365e-08	1.74339e-07	ABCC8	protein_coding
ENSG00000006116.4	0.0746171	0.0835001	0.138829	0.0281491	0.514316	0.63133	CACNG3	protein_coding
ENSG00000196550.10	0.796872	1.2858e-119	8.73451e-117	0.820547	1.48672e-132	7.62388e-131	FAM72A	protein_coding
ENSG00000072571.20	0.795435	6.89364e-119	4.62844e-116	0.797816	4.23294e-120	2.1421e-118	HMMR	protein_coding
ENSG00000142731.11	0.795263	8.4171e-119	5.58634e-116	0.797566	5.68476e-120	2.87429e-118	PLK4	protein_coding
ENSG00000129810.15	0.794905	1.27667e-118	8.37681e-116	0.808308	1.21751e-125	6.17212e-124	SGO1	protein_coding
ENSG00000175063.17	0.792852	1.36532e-117	8.85784e-115	0.805328	0	0	UBE2C	protein_coding
ENSG00000006282.21	0.0431287	0.317586	0.418956	0.0373107	0.387189	0.510718	SPATA20	protein_coding
ENSG00000006283.18	-0.0515812	0.231874	0.324361	-0.104378	0.0153392	0.036915	CACNA1G	protein_coding
ENSG00000149503.13	0.791716	5.00872e-117	3.21343e-114	0.791252	0	0	INCENP	protein_coding
ENSG00000092853.14	0.789161	9.03989e-116	5.73596e-113	0.797325	7.54318e-120	3.8106e-118	CLSPN	protein_coding
ENSG00000111247.15	0.788393	2.14215e-115	1.34446e-112	0.79516	0	0	RAD51AP1	protein_coding
ENSG00000104738.18	0.787786	4.219e-115	2.61946e-112	0.78579	0	0	MCM4	protein_coding
ENSG00000035499.13	0.787698	4.65549e-115	2.85971e-112	0.795692	5.11274e-119	2.58055e-117	DEPDC1B	protein_coding
ENSG00000006459.11	-0.0753791	0.0803852	0.134459	-0.0584916	0.175108	0.276247	KDM7A	protein_coding
ENSG00000071539.14	0.785725	4.15771e-114	2.52706e-111	0.795362	0	0	TRIP13	protein_coding
ENSG00000183856.11	0.784753	1.21277e-113	7.29445e-111	0.788002	3.31678e-115	1.6697e-113	IQGAP3	protein_coding
ENSG00000117724.13	0.783061	7.71264e-113	4.59109e-110	0.787386	0	0	CENPF	protein_coding
ENSG00000006555.11	0.0493592	0.252632	0.347928	0.0855532	0.047115	0.0952645	TTC22	protein_coding
ENSG00000203760.9	0.779342	4.24413e-111	2.50061e-108	0.792479	0	0	CENPW	protein_coding
ENSG00000113368.12	0.779301	4.43265e-111	2.58531e-108	0.771651	1.32453e-107	6.59305e-106	LMNB1	protein_coding
ENSG00000163507.14	0.777072	4.71725e-110	2.72379e-107	0.777101	4.5757e-110	2.29544e-108	CIP2A	protein_coding
ENSG00000077152.11	0.776244	1.12736e-109	6.44504e-107	0.788069	0	0	UBE2T	protein_coding
ENSG00000168078.10	0.776209	1.1698e-109	6.62208e-107	0.771865	1.06423e-107	5.30196e-106	PBK	protein_coding
ENSG00000138778.13	0.774259	8.96627e-109	5.02642e-106	0.792052	3.41209e-117	1.71918e-115	CENPE	protein_coding
ENSG00000091651.9	0.772727	4.38206e-108	2.43293e-105	0.773402	2.18142e-108	1.08866e-106	ORC6	protein_coding
ENSG00000007968.7	0.772483	5.63344e-108	3.09791e-105	0.778175	1.46925e-110	7.38348e-109	E2F2	protein_coding
ENSG00000167900.12	0.771437	1.64958e-107	8.98571e-105	0.786307	0	0	TK1	protein_coding
ENSG00000154920.15	0.771412	1.69233e-107	9.13242e-105	0.773298	2.43069e-108	1.21201e-106	EME1	protein_coding
ENSG00000010292.13	0.770891	2.88325e-107	1.5415e-104	0.774324	8.38462e-109	4.18803e-107	NCAPD2	protein_coding
ENSG00000165490.13	0.770351	5.00311e-107	2.65032e-104	0.769388	1.33118e-106	6.62048e-105	DDIAS	protein_coding
ENSG00000006715.16	0.0455293	0.291371	0.391039	0.0461432	0.284808	0.404325	VPS41	protein_coding
ENSG00000076003.5	0.768831	2.34103e-106	1.22885e-103	0.769462	0	0	MCM6	protein_coding
ENSG00000140525.19	0.766975	1.51542e-105	7.88305e-103	0.765078	1.00324e-104	4.98094e-103	FANCI	protein_coding
ENSG00000006747.15	-0.0105757	0.806483	0.85651	-0.0158676	0.713204	0.797914	SCIN	protein_coding
ENSG00000102384.13	0.766017	3.94548e-105	2.03407e-102	0.774813	5.0408e-109	2.52438e-107	CENPI	protein_coding
ENSG00000176619.13	0.765634	5.77655e-105	2.95172e-102	0.777896	0	0	LMNB2	protein_coding
ENSG00000073111.14	0.763897	3.22744e-104	1.6347e-101	0.763543	0	0	MCM2	protein_coding
ENSG00000162062.15	0.762802	9.47426e-104	4.75698e-101	0.774473	7.17781e-109	3.58835e-107	TEDC2	protein_coding
ENSG00000125319.15	0.762001	2.07642e-103	1.03357e-100	0.782394	1.59226e-112	8.00861e-111	HROB	protein_coding
ENSG00000186193.9	0.760986	5.58428e-103	2.75592e-100	0.774506	6.93734e-109	3.47114e-107	SAPCD2	protein_coding
ENSG00000111602.12	0.758831	4.48696e-102	2.19561e-99	0.758241	7.91065e-102	3.90735e-100	TIMELESS	protein_coding
ENSG00000162063.13	0.757304	1.93916e-101	9.40916e-99	0.752443	1.90436e-99	9.37424e-98	CCNF	protein_coding
ENSG00000007062.12	-0.0710627	0.0993381	0.160777	-0.0922543	0.0322413	0.069524	PROM1	protein_coding
ENSG00000167670.16	0.757041	2.49151e-101	1.19885e-98	0.754505	0	0	CHAF1A	protein_coding
ENSG00000108106.14	0.756919	2.79834e-101	1.33536e-98	0.772991	0	0	UBE2S	protein_coding
ENSG00000007168.14	0.0137833	0.749522	0.812018	0.00112053	0.979288	0.987083	PAFAH1B1	protein_coding
ENSG00000134222.16	0.755622	9.60042e-101	4.54375e-98	0.75055	1.10452e-98	5.42316e-97	PSRC1	protein_coding
ENSG00000136982.6	0.755271	1.33866e-100	6.28418e-98	0.768416	0	0	DSCC1	protein_coding
ENSG00000066279.18	0.754153	3.83911e-100	1.7877e-97	0.777983	1.80049e-110	9.04017e-109	ASPM	protein_coding
ENSG00000146918.20	0.753746	5.6292e-100	2.60029e-97	0.758274	7.66141e-102	3.78748e-100	NCAPG2	protein_coding
ENSG00000177602.5	0.753464	7.33309e-100	3.36047e-97	0.76746	9.31709e-106	4.62976e-104	HASPIN	protein_coding
ENSG00000007255.10	-0.0031281	0.94224	0.957968	-0.0926643	0.0315103	0.0682254	TRAPPC6A	protein_coding
ENSG00000007264.15	0.000857042	0.984162	0.98827	-0.00796072	0.853705	0.902705	MATK	protein_coding
ENSG00000007306.15	-0.0288672	0.50364	0.601785	-0.117395	0.00636024	0.0172903	CEACAM7	protein_coding
ENSG00000131153.9	0.753293	8.60757e-100	3.91346e-97	0.75986	1.66281e-102	8.22726e-101	GINS2	protein_coding
ENSG00000139734.19	0.753014	1.11772e-99	5.04205e-97	0.764565	1.66809e-104	8.27465e-103	DIAPH3	protein_coding
ENSG00000007341.19	-0.0307809	0.475765	0.575746	0.00901546	0.834585	0.888668	ST7L	protein_coding
ENSG00000166451.13	0.752933	1.20527e-99	5.39482e-97	0.754479	2.8252e-100	1.39308e-98	CENPN	protein_coding
ENSG00000163918.11	0.752395	1.99215e-99	8.84838e-97	0.762215	1.68513e-103	8.35203e-102	RFC4	protein_coding
ENSG00000183763.9	0.749388	3.22294e-98	1.42058e-95	0.760249	1.1416e-102	5.65326e-101	TRAIP	protein_coding
ENSG00000007384.15	-0.00906057	0.83377	0.877715	-0.0041483	0.923428	0.950628	RHBDF1	protein_coding
ENSG00000100162.15	0.748669	6.23296e-98	2.72649e-95	0.752834	0	0	CENPM	protein_coding
ENSG00000123473.16	0.748368	8.21479e-98	3.56639e-95	0.761195	0	0	STIL	protein_coding
ENSG00000007516.14	-0.0416569	0.334396	0.436199	-0.0368272	0.393374	0.51694	BAIAP3	protein_coding
ENSG00000166508.18	0.747118	2.56964e-97	1.10727e-94	0.761259	0	0	MCM7	protein_coding
ENSG00000007541.17	-0.0346819	0.421651	0.523447	-0.111202	0.00977351	0.0250826	PIGQ	protein_coding
ENSG00000007545.16	0.0451111	0.29583	0.395837	0.0397784	0.356554	0.479957	CRAMP1	protein_coding
ENSG00000101412.13	0.746227	5.76508e-97	2.46579e-94	0.754488	0	0	E2F1	protein_coding
ENSG00000007908.16	-0.0483212	0.262759	0.359526	-0.045549	0.291163	0.411135	SELE	protein_coding
ENSG00000171320.15	0.74529	1.34399e-96	5.70613e-94	0.750129	1.62895e-98	7.99128e-97	ESCO2	protein_coding
ENSG00000151725.12	0.742939	1.10656e-95	4.66377e-93	0.749746	0	0	CENPU	protein_coding
ENSG00000012048.23	0.742217	2.10568e-95	8.81045e-93	0.750916	7.8733e-99	3.86904e-97	BRCA1	protein_coding
ENSG00000007952.18	-0.0428063	0.321219	0.422591	-0.0660545	0.125607	0.212171	NOX1	protein_coding
ENSG00000163535.18	0.740803	7.3698e-95	3.03957e-92	0.74871	0	0	SGO2	protein_coding
ENSG00000138092.11	0.73828	6.75009e-94	2.76423e-91	0.726756	0	0	CENPO	protein_coding
ENSG00000008056.14	0.0699064	0.104977	0.168267	0.047282	0.273175	0.391652	SYN1	protein_coding
ENSG00000215784.6	0.736621	2.85426e-93	1.16062e-90	0.774853	4.8331e-109	2.42247e-107	FAM72D	protein_coding
ENSG00000101003.10	0.736208	4.08244e-93	1.64842e-90	0.747185	2.41641e-97	1.18343e-95	GINS1	protein_coding
ENSG00000008118.10	-0.0267286	0.535777	0.631239	-0.042378	0.326089	0.448541	CAMK1G	protein_coding
ENSG00000008128.23	-0.0391747	0.36402	0.466609	-0.0264476	0.540075	0.654092	CDK11A	protein_coding
ENSG00000137812.20	0.73581	5.75513e-93	2.30769e-90	0.756136	5.89804e-101	2.91076e-99	KNL1	protein_coding
ENSG00000008196.13	0.0659779	0.126047	0.196264	-0.0317698	0.461699	0.582379	TFAP2B	protein_coding
ENSG00000008197.5	0.0130258	0.762863	0.823135	-0.0664164	0.123543	0.209452	TFAP2D	protein_coding
ENSG00000186871.7	0.732554	9.36857e-92	3.7307e-89	0.747537	1.75336e-97	8.5943e-96	ERCC6L	protein_coding
ENSG00000008256.16	-0.0948886	0.027607	0.0537733	-0.096835	0.0245952	0.0552889	CYTH3	protein_coding
ENSG00000008277.14	0.0631914	0.142885	0.217997	0.0251457	0.56021	0.672161	ADAM22	protein_coding
ENSG00000008282.9	0.0684334	0.112524	0.178462	0.046528	0.280807	0.399913	SYPL1	protein_coding
ENSG00000008283.16	0.0549036	0.203138	0.291428	0.0464825	0.281377	0.400458	CYB561	protein_coding
ENSG00000008294.21	-0.0890191	0.0388279	0.0722444	-0.0817415	0.05791	0.112908	SPAG9	protein_coding
ENSG00000137309.20	0.728023	4.24446e-90	1.67863e-87	0.740923	0	0	HMGA1	protein_coding
ENSG00000112029.10	0.726604	1.37951e-89	5.41865e-87	0.715069	0	0	FBXO5	protein_coding
ENSG00000129173.13	0.72519	4.43228e-89	1.72922e-86	0.727655	0	0	E2F8	protein_coding
ENSG00000008324.12	0.070417	0.102457	0.164955	0.0672136	0.119069	0.203245	SS18L2	protein_coding
ENSG00000008382.16	0.0624286	0.147781	0.224271	0.0144882	0.737092	0.816804	MPND	protein_coding
ENSG00000008394.13	0.0370588	0.390524	0.493063	0.0862518	0.0453593	0.0923354	MGST1	protein_coding
ENSG00000187741.15	0.72118	1.16585e-87	4.51793e-85	0.712909	0	0	FANCA	protein_coding
ENSG00000008438.5	-0.0840894	0.0510363	0.0913423	-0.0637402	0.139439	0.230671	PGLYRP1	protein_coding
ENSG00000170779.11	0.716707	4.18572e-86	1.61125e-83	0.730116	7.35978e-91	3.59832e-89	CDCA4	protein_coding
ENSG00000197299.12	0.715405	1.17191e-85	4.48128e-83	0.727038	9.62417e-90	4.70143e-88	BLM	protein_coding
ENSG00000183684.8	0.715224	1.35115e-85	5.1327e-83	0.730559	0	0	ALYREF	protein_coding
ENSG00000051341.14	0.714766	1.93874e-85	7.31665e-83	0.7538	5.3478e-100	2.63471e-98	POLQ	protein_coding
ENSG00000008710.20	0.0711061	0.0991312	0.160501	0.0315937	0.464186	0.584814	PKD1	protein_coding
ENSG00000079616.13	0.71354	5.06968e-85	1.90083e-82	0.70515	0	0	KIF22	protein_coding
ENSG00000159259.8	0.712801	9.02524e-85	3.36211e-82	0.716459	0	0	CHAF1B	protein_coding
ENSG00000213551.7	0.712547	1.10014e-84	4.07202e-82	0.720204	2.56188e-87	1.24832e-85	DNAJC9	protein_coding
ENSG00000008869.12	0.0377585	0.381633	0.484103	0.0288554	0.503813	0.621835	HEATR5B	protein_coding
ENSG00000008952.17	-0.0449252	0.297827	0.397909	-0.0474328	0.271551	0.389837	SEC62	protein_coding
ENSG00000008988.11	-0.006651	0.877566	0.91167	-0.0377553	0.381555	0.505086	RPS20	protein_coding
ENSG00000147536.12	0.712499	1.14159e-84	4.1985e-82	0.722916	2.85119e-88	1.39046e-86	GINS4	protein_coding
ENSG00000160957.14	0.708319	2.87239e-83	1.04971e-80	0.717216	0	0	RECQL4	protein_coding
ENSG00000099901.17	0.707099	7.2833e-83	2.64494e-80	0.719644	0	0	RANBP1	protein_coding
ENSG00000009694.13	-0.0900502	0.0366148	0.0686353	-0.160467	0.000183221	0.000748614	TENM1	protein_coding
ENSG00000123416.15	0.704678	4.55455e-82	1.64365e-79	0.697875	0	0	TUBA1B	protein_coding
ENSG00000114346.14	0.704265	6.21212e-82	2.22791e-79	0.700588	9.6487e-81	4.67387e-79	ECT2	protein_coding
ENSG00000105173.14	0.701554	4.71566e-81	1.68078e-78	0.744291	3.30169e-96	1.61562e-94	CCNE1	protein_coding
ENSG00000176890.16	0.701476	4.99571e-81	1.76968e-78	0.711678	0	0	TYMS	protein_coding
ENSG00000181938.14	0.700677	9.03422e-81	3.18076e-78	0.702497	2.33581e-81	1.13338e-79	GINS3	protein_coding
ENSG00000196584.3	0.700238	1.24995e-80	4.37413e-78	0.712073	1.59008e-84	7.74138e-83	XRCC2	protein_coding
ENSG00000164032.12	0.699538	2.09567e-80	7.28951e-78	0.704844	4.01718e-82	1.95249e-80	H2AZ1	protein_coding
ENSG00000009950.16	0.0256447	0.55245	0.646279	0.00791099	0.854609	0.903359	MLXIPL	protein_coding
ENSG00000167553.16	0.69765	8.38349e-80	2.89863e-77	0.705764	0	0	TUBA1C	protein_coding
ENSG00000010017.13	0.0685857	0.111725	0.177423	0.0602497	0.162425	0.260335	RANBP9	protein_coding
ENSG00000188486.3	0.697329	1.05976e-79	3.64235e-77	0.719101	0	0	H2AX	protein_coding
ENSG00000168393.13	0.696806	1.55244e-79	5.3041e-77	0.724531	7.61557e-89	3.71708e-87	DTYMK	protein_coding
ENSG00000121621.7	0.696779	1.58383e-79	5.37951e-77	0.682789	3.18064e-75	1.53172e-73	KIF18A	protein_coding
ENSG00000010219.13	-0.0568566	0.187502	0.273115	-0.0503849	0.242895	0.35762	DYRK4	protein_coding
ENSG00000006634.8	0.696412	2.06855e-79	6.9848e-77	0.704631	4.71618e-82	2.2903e-80	DBF4	protein_coding
ENSG00000123374.11	0.696378	2.12071e-79	7.1193e-77	0.686161	0	0	CDK2	protein_coding
ENSG00000092470.12	0.695685	3.50701e-79	1.17051e-76	0.692241	0	0	WDR76	protein_coding
ENSG00000010278.15	-0.0332792	0.440682	0.541829	-0.0354805	0.410913	0.534081	CD9	protein_coding
ENSG00000153044.10	0.695403	4.30306e-79	1.42795e-76	0.700066	0	0	CENPH	protein_coding
ENSG00000128944.13	0.694623	7.56598e-79	2.49639e-76	0.697068	0	0	KNSTRN	protein_coding
ENSG00000010295.20	-0.00974764	0.821369	0.867916	-0.00941281	0.827407	0.883553	IFFO1	protein_coding
ENSG00000185480.12	0.692505	3.46892e-78	1.13806e-75	0.701421	5.20415e-81	2.52303e-79	PARPBP	protein_coding
ENSG00000010318.21	-0.0685188	0.112076	0.177916	-0.0990035	0.0215154	0.0493808	PHF7	protein_coding
ENSG00000010319.7	-0.0831433	0.0537127	0.0953609	-0.061887	0.151335	0.246127	SEMA3G	protein_coding
ENSG00000198554.12	0.692106	4.61652e-78	1.506e-75	0.692732	0	0	WDHD1	protein_coding
ENSG00000165244.7	0.690071	1.96547e-77	6.37575e-75	0.697749	7.79827e-80	3.77435e-78	ZNF367	protein_coding
ENSG00000010361.14	0.043305	0.315609	0.416892	0.0606138	0.159945	0.25708	FUZ	protein_coding
ENSG00000164104.12	0.689872	2.26281e-77	7.29927e-75	0.672708	0	0	HMGB2	protein_coding
ENSG00000010404.18	0.0536713	0.213479	0.303294	0.0286799	0.506412	0.624308	IDS	protein_coding
ENSG00000137135.18	0.689074	3.97806e-77	1.2761e-74	0.68601	3.41598e-76	1.65056e-74	ARHGEF39	protein_coding
ENSG00000101945.17	0.688689	5.21904e-77	1.66493e-74	0.71895	0	0	SUV39H1	protein_coding
ENSG00000010610.10	-0.0789397	0.0670562	0.115187	-0.08751	0.0422708	0.0871201	CD4	protein_coding
ENSG00000156802.13	0.685586	4.58866e-76	1.45579e-73	0.693302	0	0	ATAD2	protein_coding
ENSG00000106462.11	0.685411	5.1833e-76	1.63546e-73	0.683369	0	0	EZH2	protein_coding
ENSG00000010704.18	-0.0298121	0.489769	0.589235	0.00170072	0.968577	0.98024	HFE	protein_coding
ENSG00000010803.16	-0.0263657	0.541331	0.636262	-0.0735929	0.0878365	0.1589	SCMH1	protein_coding
ENSG00000010810.17	-0.00475276	0.912341	0.936225	-0.0207644	0.630407	0.731901	FYN	protein_coding
ENSG00000161692.18	0.684357	1.0775e-75	3.38131e-73	0.660486	7.662e-69	3.65629e-67	DBF4B	protein_coding
ENSG00000010932.17	0.0936213	0.0297596	0.0573241	0.106314	0.0135306	0.033151	FMO1	protein_coding
ENSG00000011007.12	-0.0154391	0.720621	0.790373	-0.0290373	0.501006	0.619165	ELOA	protein_coding
ENSG00000189057.11	0.684109	1.27921e-75	3.99259e-73	0.678769	4.95017e-74	2.37794e-72	FAM111B	protein_coding
ENSG00000011021.23	-0.0560744	0.193655	0.280361	-0.0862821	0.0452833	0.09221	CLCN6	protein_coding
ENSG00000011028.14	0.00998195	0.81715	0.864507	-0.0155029	0.71943	0.802732	MRC2	protein_coding
ENSG00000011052.21							NME1-NME2	protein_coding
ENSG00000011083.9	-0.0111317	0.796525	0.84939	-0.0403152	0.350211	0.473561	SLC6A7	protein_coding
ENSG00000011105.14	-0.0279753	0.516918	0.614523	-0.035737	0.407658	0.530902	TSPAN9	protein_coding
ENSG00000011114.15	0.0431755	0.317059	0.418425	0.0337356	0.434315	0.556753	BTBD7	protein_coding
ENSG00000173207.13	0.683116	2.53929e-75	7.88285e-73	0.697698	0	0	CKS1B	protein_coding
ENSG00000140451.13	0.681951	5.65899e-75	1.74736e-72	0.689412	3.13397e-77	1.51556e-75	PIF1	protein_coding
ENSG00000159055.4	0.680768	1.27149e-74	3.90516e-72	0.678632	0	0	MIS18A	protein_coding
ENSG00000136108.15	0.679293	3.46913e-74	1.05985e-71	0.656549	0	0	CKAP2	protein_coding
ENSG00000131470.15	0.678355	6.55038e-74	1.99066e-71	0.669459	2.41875e-71	1.15901e-69	PSMC3IP	protein_coding
ENSG00000011258.16	0.0763638	0.0765005	0.128774	0.0786633	0.0680213	0.12902	MBTD1	protein_coding
ENSG00000133119.13	0.676648	2.07054e-73	6.25944e-71	0.668346	4.99652e-71	2.39224e-69	RFC3	protein_coding
ENSG00000076248.11	0.676341	2.54344e-73	7.64901e-71	0.658527	0	0	UNG	protein_coding
ENSG00000138182.15	0.670571	1.16851e-71	3.4959e-69	0.675647	4.04966e-73	1.94374e-71	KIF20B	protein_coding
ENSG00000165891.16	0.6703	1.39552e-71	4.15355e-69	0.671646	5.76399e-72	2.76427e-70	E2F7	protein_coding
ENSG00000100297.16	0.670208	1.48259e-71	4.39007e-69	0.684086	1.2998e-75	6.26999e-74	MCM5	protein_coding
ENSG00000166803.14	0.670184	1.50602e-71	4.43669e-69	0.684039	1.34222e-75	6.4692e-74	PCLAF	protein_coding
ENSG00000164611.13	0.669164	2.93208e-71	8.59398e-69	0.661318	0	0	PTTG1	protein_coding
ENSG00000011405.13	-0.0223897	0.603994	0.691858	-0.00933146	0.82882	0.884724	PIK3C2A	protein_coding
ENSG00000137310.12	0.667286	9.93809e-71	2.89816e-68	0.666145	0	0	TCF19	protein_coding
ENSG00000104147.9	0.666005	2.27281e-70	6.5947e-68	0.681314	8.7531e-75	4.21177e-73	OIP5	protein_coding
ENSG00000263513.5	0.665356	3.45085e-70	9.96278e-68	0.704955	3.69572e-82	1.79776e-80	FAM72C	protein_coding
ENSG00000011454.18	0.0103767	0.810054	0.859204	-0.00348033	0.935749	0.958542	RABGAP1	protein_coding
ENSG00000131462.8	0.663269	1.31176e-69	3.76827e-67	0.673294	0	0	TUBG1	protein_coding
ENSG00000065911.13	0.662956	1.60126e-69	4.57716e-67	0.660766	0	0	MTHFD2	protein_coding
ENSG00000097046.13	0.662417	2.2569e-69	6.4195e-67	0.659669	1.28164e-68	6.11092e-67	CDC7	protein_coding
ENSG00000111445.14	0.662008	2.92657e-69	8.28349e-67	0.633301	9.10646e-62	4.28888e-60	RFC5	protein_coding
ENSG00000144554.12	0.659748	1.21931e-68	3.43435e-66	0.655269	1.99002e-67	9.46503e-66	FANCD2	protein_coding
ENSG00000011590.14	0.0567998	0.187944	0.273662	0.0473248	0.27274	0.391164	ZBTB32	protein_coding
ENSG00000011600.12	0.0221219	0.608328	0.695499	0.00894117	0.835876	0.889566	TYROBP	protein_coding
ENSG00000132646.11	0.657983	3.68512e-68	1.03292e-65	0.659908	0	0	PCNA	protein_coding
ENSG00000278023.7	0.656584	8.8117e-68	2.45795e-65	0.65252	1.07894e-66	5.12748e-65	RDM1	protein_coding
ENSG00000120539.15	0.655739	1.4882e-67	4.13127e-65	0.645768	0	0	MASTL	protein_coding
ENSG00000075702.18	0.655454	1.77514e-67	4.88508e-65	0.688198	0	0	WDR62	protein_coding
ENSG00000136943.11	0.655453	1.77667e-67	4.88508e-65	0.680755	1.28239e-74	6.1654e-73	CTSV	protein_coding
ENSG00000012171.20	-0.0883828	0.0402494	0.0745123	-0.0973344	0.023829	0.0538349	SEMA3B	protein_coding
ENSG00000115241.11	0.654365	3.47668e-67	9.51408e-65	0.688483	0	0	PPM1G	protein_coding
ENSG00000130204.13	0.650636	3.4036e-66	9.27016e-64	0.671981	0	0	TOMM40	protein_coding
ENSG00000175643.10	0.650059	4.83053e-66	1.30948e-63	0.647795	0	0	RMI2	protein_coding
ENSG00000111640.15	0.649795	5.6682e-66	1.52938e-63	0.675306	0	0	GAPDH	protein_coding
ENSG00000012504.15	0.0667402	0.12172	0.190596	-0.187531	1.17253e-05	6.08294e-05	NR1H4	protein_coding
ENSG00000198056.15	0.648984	9.25303e-66	2.48502e-63	0.620363	1.21372e-58	5.67461e-57	PRIM1	protein_coding
ENSG00000012779.11	-0.0629115	0.144667	0.220291	-0.0577558	0.18055	0.283237	ALOX5	protein_coding
ENSG00000012817.16	0.0530944	0.218448	0.308955	0.0240841	0.576893	0.686402	KDM5D	protein_coding
ENSG00000040275.17	0.648781	1.04565e-65	2.79523e-63	0.639863	2.07454e-63	9.81046e-62	SPDL1	protein_coding
ENSG00000160949.17	0.647964	1.71051e-65	4.55146e-63	0.649121	8.52031e-66	4.04249e-64	TONSL	protein_coding
ENSG00000145220.14	0.647629	2.09276e-65	5.54302e-63	0.620837	0	0	LYAR	protein_coding
ENSG00000109674.4	0.646263	4.74095e-65	1.24999e-62	0.685424	5.13521e-76	2.4792e-74	NEIL3	protein_coding
ENSG00000174442.12	0.645511	7.4252e-65	1.93999e-62	0.640376	0	0	ZWILCH	protein_coding
ENSG00000013288.9	-0.0237073	0.58287	0.673482	-0.0216671	0.615614	0.719384	MAN2B2	protein_coding
ENSG00000013293.6	0.0325145	0.451261	0.551946	-0.0872953	0.0427808	0.087989	SLC7A14	protein_coding
ENSG00000013297.12	0.0218462	0.612805	0.699496	-0.0880454	0.0410209	0.0849961	CLDN11	protein_coding
ENSG00000100749.8	0.645323	8.30663e-65	2.16051e-62	0.639147	0	0	VRK1	protein_coding
ENSG00000049541.11	0.645146	9.22822e-65	2.38945e-62	0.665008	0	0	RFC2	protein_coding
ENSG00000112118.20	0.64448	1.3709e-64	3.5338e-62	0.633755	0	0	MCM3	protein_coding
ENSG00000100479.13	0.644158	1.65947e-64	4.25864e-62	0.662748	1.82843e-69	8.73968e-68	POLE2	protein_coding
ENSG00000013392.8	-0.0147126	0.733254	0.799102	-0.0191169	0.657885	0.755388	RWDD2A	protein_coding
ENSG00000128050.9	0.644093	1.7248e-64	4.40671e-62	0.628166	1.64963e-60	7.744e-59	PAICS	protein_coding
ENSG00000247077.7	0.643606	2.30196e-64	5.8554e-62	0.63274	0	0	PGAM5	protein_coding
ENSG00000013523.11	0.0741017	0.0856612	0.141944	0.0656387	0.127981	0.215351	ANGEL1	protein_coding
ENSG00000013561.18	-0.0307351	0.476423	0.576457	-0.0442273	0.305299	0.42639	RNF14	protein_coding
ENSG00000196230.13	0.642102	5.58849e-64	1.41529e-61	0.641016	0	0	TUBB	protein_coding
ENSG00000120802.14	0.642023	5.8552e-64	1.47635e-61	0.621177	0	0	TMPO	protein_coding
ENSG00000013583.10	0.0294622	0.494881	0.593851	0.0145912	0.735292	0.81539	HEBP1	protein_coding
ENSG00000187840.5	0.641675	7.18308e-64	1.8033e-61	0.666935	1.24686e-70	5.9648e-69	EIF4EBP1	protein_coding
ENSG00000013619.14	0.0562836	0.191994	0.278479	0.0188721	0.661994	0.758732	MAMLD1	protein_coding
ENSG00000013725.14	-0.0363405	0.39978	0.502245	-0.0458606	0.28777	0.407508	CD6	protein_coding
ENSG00000136492.9	0.640476	1.45053e-63	3.62576e-61	0.660663	6.85107e-69	3.27202e-67	BRIP1	protein_coding
ENSG00000014123.10	-0.0117182	0.786058	0.841416	0.00975018	0.821266	0.87948	UFL1	protein_coding
ENSG00000058804.12	0.639352	2.7943e-63	6.95456e-61	0.651347	2.20778e-66	1.04835e-64	NDC1	protein_coding
ENSG00000123219.13	0.639156	3.13257e-63	7.76299e-61	0.658574	2.54764e-68	1.21272e-66	CENPK	protein_coding
ENSG00000132749.11	0.638711	4.05556e-63	1.00074e-60	0.631853	2.07293e-61	9.73905e-60	TESMIN	protein_coding
ENSG00000014257.16	-0.0482699	0.263267	0.360041	-0.0328296	0.446884	0.568473	ACP3	protein_coding
ENSG00000130826.18	0.638542	4.47427e-63	1.09936e-60	0.620664	0	0	DKC1	protein_coding
ENSG00000014824.14	0.0300719	0.485993	0.585819	0.026184	0.544123	0.657697	SLC30A9	protein_coding
ENSG00000106268.15	0.637819	6.80353e-63	1.66459e-60	0.655121	0	0	NUDT1	protein_coding
ENSG00000014919.13	0.0941018	0.028927	0.05595	0.093436	0.0300861	0.0655994	COX15	protein_coding
ENSG00000015133.19	0.046445	0.281765	0.380455	0.0264418	0.540165	0.654159	CCDC88C	protein_coding
ENSG00000015153.15	0.0649775	0.131905	0.203874	0.137662	0.00135596	0.0044901	YAF2	protein_coding
ENSG00000150990.8	0.637376	8.79485e-63	2.14271e-60	0.632132	1.76951e-61	8.32029e-60	DHX37	protein_coding
ENSG00000015285.11	0.0108932	0.800793	0.852501	-0.00222313	0.958919	0.974086	WAS	protein_coding
ENSG00000015413.9	-0.0514872	0.232727	0.325396	-0.119058	0.00564826	0.0156106	DPEP1	protein_coding
ENSG00000104356.11	0.637232	9.55792e-63	2.31884e-60	0.633309	9.06813e-62	4.27431e-60	POP1	protein_coding
ENSG00000149636.16	0.637174	9.88157e-63	2.38733e-60	0.636162	0	0	DSN1	protein_coding
ENSG00000174013.8	0.635991	1.95347e-62	4.6998e-60	0.636216	1.71634e-62	8.10331e-61	FBXO45	protein_coding
ENSG00000150753.12	0.633628	7.56135e-62	1.81162e-59	0.640058	0	0	CCT5	protein_coding
ENSG00000015568.13	-0.0910635	0.0345453	0.0652645	-0.0332749	0.44074	0.562541	RGPD5	protein_coding
ENSG00000015592.16	0.0599681	0.164449	0.245108	-0.0375347	0.384463	0.507992	STMN4	protein_coding
ENSG00000120334.15	0.633479	8.22884e-62	1.9634e-59	0.639866	2.07041e-63	9.79899e-62	CENPL	protein_coding
ENSG00000016082.15	0.0631246	0.143308	0.218562	0.00784411	0.855825	0.904147	ISL1	protein_coding
ENSG00000016391.11	-0.0731497	0.089772	0.147603	-0.0732235	0.0894479	0.161194	CHDH	protein_coding
ENSG00000016402.13	-0.016499	0.702326	0.775763	-0.0108166	0.802165	0.865494	IL20RA	protein_coding
ENSG00000016490.16	0.053368	0.216081	0.306236	-0.102559	0.0172278	0.0408069	CLCA1	protein_coding
ENSG00000016602.9	0.0151544	0.725563	0.79434	-0.0755295	0.0797817	0.146915	CLCA4	protein_coding
ENSG00000016864.18	0.00566724	0.895563	0.924065	-0.0206325	0.63258	0.733624	GLT8D1	protein_coding
ENSG00000136122.18	0.630807	3.74283e-61	8.89362e-59	0.622323	4.16966e-59	1.95264e-57	BORA	protein_coding
ENSG00000017427.17	-0.0723103	0.0935265	0.152823	-0.109517	0.0109483	0.0276767	IGF1	protein_coding
ENSG00000017483.15	0.0244835	0.57059	0.662613	0.0206391	0.632471	0.733586	SLC38A5	protein_coding
ENSG00000148459.16	0.630667	4.05049e-61	9.58523e-59	0.620763	9.76872e-59	4.57095e-57	PDSS1	protein_coding
ENSG00000132341.12	0.629898	6.24784e-61	1.47248e-58	0.622239	0	0	RAN	protein_coding
ENSG00000124207.17	0.629219	9.14492e-61	2.14649e-58	0.612231	0	0	CSE1L	protein_coding
ENSG00000018280.17	0.0954717	0.0266624	0.0521993	0.113346	0.00847065	0.0221806	SLC11A1	protein_coding
ENSG00000018408.15	-0.0103712	0.810153	0.859278	-0.0147579	0.732382	0.812896	WWTR1	protein_coding
ENSG00000167088.11	0.628861	1.118e-60	2.61354e-58	0.629931	0	0	SNRPD1	protein_coding
ENSG00000018607.7	0.110715	0.0101011	0.0225348	0.0267565	0.535352	0.650131	ZNF806	transcribed_unprocessed_pseudogene
ENSG00000123136.15	0.627561	2.31214e-60	5.38328e-58	0.634484	0	0	DDX39A	protein_coding
ENSG00000166986.15	0.6247	1.12977e-59	2.61985e-57	0.639781	2.17662e-63	1.02848e-61	MARS1	protein_coding
ENSG00000117394.24	0.624614	1.18501e-59	2.73695e-57	0.634296	0	0	SLC2A1	protein_coding
ENSG00000183150.8	0.623533	2.14837e-59	4.9422e-57	0.633555	7.8782e-62	3.71647e-60	GPR19	protein_coding
ENSG00000168005.9	0.622835	3.15033e-59	7.21838e-57	0.619077	2.43739e-58	1.13865e-56	SPINDOC	protein_coding
ENSG00000019144.19	0.01652	0.701964	0.775455	0.00481547	0.911189	0.942462	PHLDB1	protein_coding
ENSG00000019169.10	-0.029071	0.500629	0.599068	-0.0293041	0.497079	0.615707	MARCO	protein_coding
ENSG00000119403.15	0.621905	5.24099e-59	1.19613e-56	0.601521	0	0	PHF19	protein_coding
ENSG00000019485.13	-0.0837483	0.0519881	0.0927761	-0.122955	0.00425265	0.012225	PRDM11	protein_coding
ENSG00000197905.10	0.620891	9.10868e-59	2.07065e-56	0.611741	0	0	TEAD4	protein_coding
ENSG00000110104.13	0.619142	2.35261e-58	5.32713e-56	0.625394	0	0	CCDC86	protein_coding
ENSG00000136824.19	0.618642	3.08168e-58	6.95076e-56	0.602072	1.82092e-54	8.45193e-53	SMC2	protein_coding
ENSG00000144381.18	0.618452	3.41481e-58	7.67216e-56	0.617006	0	0	HSPD1	protein_coding
ENSG00000177084.18	0.618424	3.46754e-58	7.76043e-56	0.604773	4.57717e-55	2.12965e-53	POLE	protein_coding
ENSG00000020129.16	0.0780769	0.0701069	0.11963	0.0356903	0.40815	0.531375	NCDN	protein_coding
ENSG00000020181.18	0.0746275	0.0834567	0.138772	0.0433048	0.315612	0.437408	ADGRA2	protein_coding
ENSG00000020219.9	-0.110554	0.0102117	0.022739	-0.0652584	0.130239	0.218393	CCT8L1P	processed_pseudogene
ENSG00000151503.13	0.617297	6.3588e-58	1.41762e-55	0.599495	0	0	NCAPD3	protein_coding
ENSG00000117632.23	0.614851	2.35286e-57	5.22524e-55	0.607876	0	0	STMN1	protein_coding
ENSG00000020577.14	0.0136806	0.751327	0.813424	0.0272458	0.527912	0.643504	SAMD4A	protein_coding
ENSG00000020633.19	0.0410232	0.341808	0.443893	0.0213317	0.621092	0.723968	RUNX3	protein_coding
ENSG00000108883.13	0.614432	2.94025e-57	6.50472e-55	0.608009	0	0	EFTUD2	protein_coding
ENSG00000175166.17	0.613685	4.37251e-57	9.63638e-55	0.605268	0	0	PSMD2	protein_coding
ENSG00000021355.13	0.0175897	0.683675	0.760413	0.0386669	0.370159	0.493759	SERPINB1	protein_coding
ENSG00000123975.5	0.612474	8.2963e-57	1.82143e-54	0.622033	0	0	CKS2	protein_coding
ENSG00000167325.15	0.61193	1.10531e-56	2.4175e-54	0.57715	3.4189e-49	1.56551e-47	RRM1	protein_coding
ENSG00000163781.14	0.610675	2.13787e-56	4.64071e-54	0.589433	0	0	TOPBP1	protein_coding
ENSG00000139726.11	0.609288	4.41777e-56	9.55381e-54	0.602322	0	0	DENR	protein_coding
ENSG00000021762.20	0.0314667	0.465985	0.566225	0.014244	0.741363	0.820074	OSBPL5	protein_coding
ENSG00000141543.12	0.609172	4.69414e-56	1.01136e-53	0.632451	0	0	EIF4A3	protein_coding
ENSG00000000460.17	0.608911	5.37865e-56	1.15453e-53	0.625806	6.12942e-60	2.87272e-58	C1orf112	protein_coding
ENSG00000075188.9	0.608612	6.28708e-56	1.34453e-53	0.591852	0	0	NUP37	protein_coding
ENSG00000108829.10	0.606666	1.7253e-55	3.67604e-53	0.606679	0	0	LRRC59	protein_coding
ENSG00000108179.14	0.605032	4.00735e-55	8.50692e-53	0.60815	0	0	PPIF	protein_coding
ENSG00000136270.14	0.604934	4.21477e-55	8.91448e-53	0.608689	0	0	TBRG4	protein_coding
ENSG00000022556.16	0.0348424	0.419505	0.521489	0.00603631	0.888804	0.927333	NLRP2	protein_coding
ENSG00000172009.15	0.60486	4.37657e-55	9.2229e-53	0.613034	6.17262e-57	2.88127e-55	THOP1	protein_coding
ENSG00000163655.16	0.604596	5.01439e-55	1.05286e-52	0.580064	8.71816e-50	4.01112e-48	GMPS	protein_coding
ENSG00000022976.15	0.0665502	0.122787	0.191936	0.0595094	0.167707	0.267273	ZNF839	protein_coding
ENSG00000175792.12	0.60349	8.83622e-55	1.84859e-52	0.59449	8.19313e-53	3.79374e-51	RUVBL1	protein_coding
ENSG00000011304.22	0.603363	9.42699e-55	1.96507e-52	0.620075	0	0	PTBP1	protein_coding
ENSG00000023191.17	0.0290485	0.500961	0.599304	-0.0908287	0.0350455	0.0744918	RNH1	protein_coding
ENSG00000149136.9	0.600474	4.09687e-54	8.47875e-52	0.584059	1.31048e-50	6.04381e-49	SSRP1	protein_coding
ENSG00000138346.15	0.599212	7.74742e-54	1.59766e-51	0.60287	1.21291e-54	5.63434e-53	DNA2	protein_coding
ENSG00000116221.15	0.598205	1.28514e-53	2.64076e-51	0.609746	0	0	MRPL37	protein_coding
ENSG00000131944.10	0.597314	2.00892e-53	4.11337e-51	0.62702	3.12506e-60	1.46583e-58	FAAP24	protein_coding
ENSG00000023445.16	0.0616497	0.152912	0.230729	0.0413149	0.338272	0.461229	BIRC3	protein_coding
ENSG00000023516.9	-0.0480654	0.265298	0.362167	-0.0429247	0.319881	0.441909	AKAP11	protein_coding
ENSG00000023572.10	0.040319	0.350166	0.452517	0.052736	0.221576	0.333038	GLRX2	protein_coding
ENSG00000119969.15	0.597225	2.09979e-53	4.28423e-51	0.648216	1.47021e-65	6.96973e-64	HELLS	protein_coding
ENSG00000108671.11	0.594396	8.5859e-53	1.74563e-50	0.58839	0	0	PSMD11	protein_coding
ENSG00000181544.15	0.593971	1.05939e-52	2.13882e-50	0.658636	2.45e-68	1.16721e-66	FANCB	protein_coding
ENSG00000149480.7	0.593921	1.08602e-52	2.18494e-50	0.578379	0	0	MTA2	protein_coding
ENSG00000023892.11	0.00655836	0.879258	0.912788	0.0137684	0.749705	0.826388	DEF6	protein_coding
ENSG00000278259.4	0.590958	4.66404e-52	9.3509e-50	0.590469	5.92309e-52	2.74043e-50	MYO19	protein_coding
ENSG00000168411.14	0.590916	4.75966e-52	9.5096e-50	0.564712	1.00105e-46	4.54414e-45	RFWD3	protein_coding
ENSG00000024048.11	-0.0260252	0.546568	0.640754	-0.0336299	0.435756	0.558067	UBR2	protein_coding
ENSG00000024422.12	-0.0757975	0.0787157	0.132045	-0.0978871	0.0230736	0.05237	EHD2	protein_coding
ENSG00000172244.9	0.590858	4.89772e-52	9.75169e-50	0.610332	2.55895e-56	1.19351e-54	C5orf34	protein_coding
ENSG00000170515.14	0.590195	6.77122e-52	1.34356e-49	0.587076	0	0	PA2G4	protein_coding
ENSG00000113407.14	0.589983	7.51082e-52	1.48521e-49	0.587909	0	0	TARS1	protein_coding
ENSG00000111786.9	0.588843	1.30815e-51	2.57794e-49	0.57822	2.07312e-49	9.51541e-48	SRSF9	protein_coding
ENSG00000084774.14	0.587428	2.59582e-51	5.09814e-49	0.598802	0	0	CAD	protein_coding
ENSG00000101189.7	0.587025	3.15417e-51	6.17372e-49	0.580402	7.43631e-50	3.42408e-48	MRGBP	protein_coding
ENSG00000025434.19	0.0869765	0.0435479	0.0797216	0.0723668	0.0932698	0.16662	NR1H3	protein_coding
ENSG00000168439.17	0.586934	3.29562e-51	6.42879e-49	0.575765	0	0	STIP1	protein_coding
ENSG00000112312.10	0.586289	4.49795e-51	8.71532e-49	0.574046	0	0	GMNN	protein_coding
ENSG00000105486.14	0.585844	5.57045e-51	1.07573e-48	0.580727	0	0	LIG1	protein_coding
ENSG00000025796.14	0.0535467	0.214545	0.304502	0.0494049	0.252104	0.368106	SEC63	protein_coding
ENSG00000184992.13	0.585785	5.73137e-51	1.10312e-48	0.565628	6.64142e-47	3.02193e-45	BRI3BP	protein_coding
ENSG00000026025.16	-0.0533884	0.215905	0.306041	-0.0724033	0.0930983	0.166362	VIM	protein_coding
ENSG00000026036.22	0.0193019	0.654788	0.735777	0.0265448	0.538586	0.652848	RTEL1-TNFRSF6B	protein_coding
ENSG00000026103.22	-0.0782452	0.0695031	0.118747	-0.0621163	0.149823	0.244162	FAS	protein_coding
ENSG00000026297.16	-0.0959514	0.0259064	0.0509318	-0.114999	0.00755601	0.0200825	RNASET2	protein_coding
ENSG00000156787.17	0.58428	1.17901e-50	2.2617e-48	0.63328	9.21511e-62	4.33651e-60	TBC1D31	protein_coding
ENSG00000116212.15	0.583631	1.6072e-50	3.06275e-48	0.587318	0	0	LRRC42	protein_coding
ENSG00000026652.15	0.0167322	0.698322	0.772552	0.0136439	0.751972	0.828208	AGPAT4	protein_coding
ENSG00000026751.17	0.0322917	0.454369	0.555066	0.0376387	0.383027	0.506617	SLAMF7	protein_coding
ENSG00000026950.17	-0.0445328	0.302071	0.402378	-0.044449	0.302878	0.423799	BTN3A1	protein_coding
ENSG00000027001.10	0.0126684	0.769183	0.828253	0.000543214	0.989961	0.993986	MIPEP	protein_coding
ENSG00000027075.15	-0.0648472	0.132683	0.204869	-0.0557741	0.196055	0.3022	PRKCH	protein_coding
ENSG00000027644.5	0.091301	0.0340749	0.0645025	0.149877	0.000480752	0.001784	INSRR	protein_coding
ENSG00000184445.12	0.583483	1.72481e-50	3.27606e-48	0.603023	1.12187e-54	5.21562e-53	KNTC1	protein_coding
ENSG00000027847.14	0.0694292	0.107377	0.171552	0.0344539	0.424711	0.547332	B4GALT7	protein_coding
ENSG00000136875.13	0.583366	1.82424e-50	3.45356e-48	0.568982	1.46392e-47	6.67151e-46	PRPF4	protein_coding
ENSG00000103550.14	0.583074	2.09625e-50	3.95555e-48	0.563942	1.41144e-46	6.40203e-45	KNOP1	protein_coding
ENSG00000028137.19	-0.0100422	0.816066	0.863645	-0.0168164	0.696788	0.784947	TNFRSF1B	protein_coding
ENSG00000156876.10	0.582826	2.35877e-50	4.41935e-48	0.597411	1.91377e-53	8.87576e-52	SASS6	protein_coding
ENSG00000028277.21	0.0177948	0.680189	0.757499	0.00906949	0.833608	0.887971	POU2F2	protein_coding
ENSG00000035141.8	0.58282	2.36501e-50	4.41935e-48	0.572223	0	0	FAM136A	protein_coding
ENSG00000155561.15	0.58269	2.51657e-50	4.68739e-48	0.573818	0	0	NUP205	protein_coding
ENSG00000143179.16	0.582165	3.22852e-50	5.99415e-48	0.569184	1.33527e-47	6.09004e-46	UCK2	protein_coding
ENSG00000111669.15	0.581123	5.28963e-50	9.7581e-48	0.604867	0	0	TPI1	protein_coding
ENSG00000029363.17	0.0851866	0.0480726	0.0867262	0.0980803	0.0227698	0.0517883	BCLAF1	protein_coding
ENSG00000106636.9	0.580888	5.91238e-50	1.08722e-47	0.589485	0	0	YKT6	protein_coding
ENSG00000029534.21	0.0767152	0.0751517	0.126877	-0.005987	0.889707	0.92809	ANK1	protein_coding
ENSG00000088305.18	0.579229	1.29161e-49	2.36758e-47	0.577041	3.59637e-49	1.64547e-47	DNMT3B	protein_coding
ENSG00000029639.11	0.0753688	0.0804269	0.134505	0.0950752	0.0273016	0.0604392	TFB1M	protein_coding
ENSG00000029725.17	0.0795051	0.0651168	0.11239	0.0467442	0.278673	0.3976	RABEP1	protein_coding
ENSG00000139579.13	0.578886	1.51739e-49	2.77265e-47	0.597125	0	0	NABP2	protein_coding
ENSG00000100401.20	0.577431	2.99739e-49	5.4597e-47	0.600284	0	0	RANGAP1	protein_coding
ENSG00000125450.11	0.57739	3.05645e-49	5.54976e-47	0.572985	0	0	NUP85	protein_coding
ENSG00000183765.23	0.576299	5.07999e-49	9.1951e-47	0.58183	0	0	CHEK2	protein_coding
ENSG00000130309.11	0.576096	5.58444e-49	1.00766e-46	0.560812	0	0	COLGALT1	protein_coding
ENSG00000154473.18	0.575036	9.13098e-49	1.6323e-46	0.5435	9.40708e-43	4.17826e-41	BUB3	protein_coding
ENSG00000095002.15	0.574926	9.60576e-49	1.71187e-46	0.547987	1.43462e-43	6.40653e-42	MSH2	protein_coding
ENSG00000105220.17	0.574854	9.931e-49	1.76439e-46	0.588417	0	0	GPI	protein_coding
ENSG00000106305.10	0.574179	1.35705e-48	2.4036e-46	0.589077	0	0	AIMP2	protein_coding
ENSG00000136699.19	0.574021	1.45993e-48	2.57791e-46	0.586469	0	0	SMPD4	protein_coding
ENSG00000106554.13	0.573537	1.82469e-48	3.21219e-46	0.583512	0	0	CHCHD3	protein_coding
ENSG00000125977.7	0.573189	2.14158e-48	3.75434e-46	0.574647	0	0	EIF2S2	protein_coding
ENSG00000120438.12	0.573185	2.14567e-48	3.75434e-46	0.557204	2.75001e-45	1.2386e-43	TCP1	protein_coding
ENSG00000110107.9	0.573057	2.27585e-48	3.97009e-46	0.576983	0	0	PRPF19	protein_coding
ENSG00000106263.18	0.572834	2.52171e-48	4.38573e-46	0.584225	0	0	EIF3B	protein_coding
ENSG00000033011.13	0.0314607	0.466071	0.5663	0.00845692	0.844699	0.895786	ALG1	protein_coding
ENSG00000137563.13	0.572597	2.81139e-48	4.87485e-46	0.582858	0	0	GGH	protein_coding
ENSG00000160124.9	0.572506	2.93156e-48	5.068e-46	0.570834	0	0	CCDC58	protein_coding
ENSG00000131876.17	0.572369	3.12109e-48	5.37955e-46	0.558949	0	0	SNRPA1	protein_coding
ENSG00000033122.21	0.00356983	0.934101	0.952258	-0.000188403	0.996518	0.997762	LRRC7	protein_coding
ENSG00000033170.17	0.00799889	0.853012	0.892504	0.0035524	0.934401	0.957585	FUT8	protein_coding
ENSG00000166881.10	0.571396	4.87382e-48	8.37558e-46	0.563432	1.77137e-46	8.0283e-45	NEMP1	protein_coding
ENSG00000033327.13	0.0182748	0.672059	0.750545	-0.0111414	0.796288	0.861198	GAB2	protein_coding
ENSG00000033627.17	-0.0802356	0.0626796	0.108838	-0.122188	0.00452234	0.0128925	ATP6V0A1	protein_coding
ENSG00000033800.14	-0.0277129	0.520858	0.617931	-0.0386367	0.370533	0.494121	PIAS1	protein_coding
ENSG00000033867.16	0.0629195	0.144615	0.220224	0.120466	0.00510225	0.0143021	SLC4A7	protein_coding
ENSG00000182199.11	0.569524	1.14441e-47	1.96081e-45	0.584238	0	0	SHMT2	protein_coding
ENSG00000143321.19	0.569455	1.181e-47	2.01752e-45	0.567464	0	0	HDGF	protein_coding
ENSG00000159147.18	0.569437	1.19067e-47	2.02804e-45	0.572678	2.70827e-48	1.23717e-46	DONSON	protein_coding
ENSG00000139343.10	0.569031	1.43122e-47	2.43058e-45	0.57113	0	0	SNRPF	protein_coding
ENSG00000034533.12	0.0782507	0.0694835	0.118717	0.0532756	0.216878	0.327402	ASTE1	protein_coding
ENSG00000136518.17	0.568924	1.5025e-47	2.54415e-45	0.556074	4.49543e-45	2.02158e-43	ACTL6A	protein_coding
ENSG00000137404.14	0.568192	2.09297e-47	3.52427e-45	0.547752	0	0	NRM	protein_coding
ENSG00000004478.8	0.568192	2.09353e-47	3.52427e-45	0.572211	0	0	FKBP4	protein_coding
ENSG00000166889.14	0.567855	2.43827e-47	4.09268e-45	0.560792	5.70542e-46	2.57775e-44	PATL1	protein_coding
ENSG00000213024.12	0.56683	3.86957e-47	6.47631e-45	0.572549	0	0	NUP62	protein_coding
ENSG00000119203.14	0.566698	4.10787e-47	6.85073e-45	0.552521	0	0	CPSF3	protein_coding
ENSG00000103257.9	0.566693	4.11701e-47	6.85073e-45	0.572866	0	0	SLC7A5	protein_coding
ENSG00000128059.8	0.565735	6.32995e-47	1.05028e-44	0.56226	2.98153e-46	1.34813e-44	PPAT	protein_coding
ENSG00000106290.15	0.565474	7.11798e-47	1.17765e-44	0.572917	0	0	TAF6	protein_coding
ENSG00000108424.11	0.565005	8.77855e-47	1.44824e-44	0.571189	0	0	KPNB1	protein_coding
ENSG00000144580.14	0.564267	1.22105e-46	2.00868e-44	0.537869	9.58119e-42	4.2328e-40	CNOT9	protein_coding
ENSG00000168256.18	0.564077	1.32907e-46	2.18016e-44	0.576172	0	0	NKIRAS2	protein_coding
ENSG00000146731.11	0.56299	2.15635e-46	3.51722e-44	0.612412	0	0	CCT6A	protein_coding
ENSG00000166845.15	0.562792	2.35436e-46	3.82939e-44	0.56305	2.09932e-46	9.50722e-45	C18orf54	protein_coding
ENSG00000067057.18	0.562592	2.57292e-46	4.17311e-44	0.569594	0	0	PFKP	protein_coding
ENSG00000172167.8	0.562365	2.84552e-46	4.60233e-44	0.610241	2.68421e-56	1.25092e-54	MTBP	protein_coding
ENSG00000170027.7	0.562281	2.95321e-46	4.74989e-44	0.567012	0	0	YWHAG	protein_coding
ENSG00000131351.15	0.561697	3.82542e-46	6.13565e-44	0.530955	1.5602e-40	6.83517e-39	HAUS8	protein_coding
ENSG00000048991.16	0.561665	3.88035e-46	6.20651e-44	0.572871	2.47884e-48	1.13326e-46	R3HDM1	protein_coding
ENSG00000205208.5	0.559689	9.27231e-46	1.47491e-43	0.534116	4.3924e-41	1.93162e-39	C4orf46	protein_coding
ENSG00000036565.15	-0.00788545	0.855073	0.894111	-0.157226	0.000247762	0.00098303	SLC18A1	protein_coding
ENSG00000036672.16	-0.0625848	0.146768	0.223009	-0.0727394	0.0915919	0.164267	USP2	protein_coding
ENSG00000116120.11	0.55816	1.81256e-45	2.87525e-43	0.541084	0	0	FARSB	protein_coding
ENSG00000197275.14	0.558064	1.89e-45	2.98988e-43	0.578297	2.00004e-49	9.18731e-48	RAD54B	protein_coding
ENSG00000196591.12	0.55762	2.29422e-45	3.61941e-43	0.542803	0	0	HDAC2	protein_coding
ENSG00000037280.16	0.00338233	0.937555	0.954629	-0.00687115	0.873506	0.916488	FLT4	protein_coding
ENSG00000023734.11	0.557277	2.66449e-45	4.1921e-43	0.548681	0	0	STRAP	protein_coding
ENSG00000037637.11	0.0479381	0.266567	0.363684	0.00558732	0.896994	0.933376	FBXO42	protein_coding
ENSG00000109881.17	0.557269	2.67389e-45	4.19546e-43	0.532703	7.75335e-41	3.40446e-39	CCDC34	protein_coding
ENSG00000037757.14	0.0337923	0.433664	0.535116	0.0141761	0.742631	0.821005	MRI1	protein_coding
ENSG00000102172.16	0.557054	2.93637e-45	4.59482e-43	0.552522	0	0	SMS	protein_coding
ENSG00000101367.9	0.557019	2.9815e-45	4.65284e-43	0.539735	4.46252e-42	1.97448e-40	MAPRE1	protein_coding
ENSG00000116062.17	0.556729	3.38301e-45	5.26519e-43	0.54235	0	0	MSH6	protein_coding
ENSG00000038210.14	0.0402337	0.351187	0.453522	0.0586472	0.173907	0.274735	PI4K2B	protein_coding
ENSG00000038219.13	0.0868998	0.043734	0.0800292	0.089961	0.036831	0.0776805	BOD1L1	protein_coding
ENSG00000175216.15	0.556535	3.67996e-45	5.69663e-43	0.519244	0	0	CKAP5	protein_coding
ENSG00000038295.8	-0.0777543	0.0712763	0.121314	-0.13474	0.00171726	0.00554224	TLL1	protein_coding
ENSG00000184207.9	0.556167	4.3179e-45	6.66631e-43	0.551676	0	0	PGP	protein_coding
ENSG00000062822.15	0.556157	4.33638e-45	6.67698e-43	0.558334	0	0	POLD1	protein_coding
ENSG00000165501.17	0.555799	5.06621e-45	7.78e-43	0.565602	6.71915e-47	3.05489e-45	LRR1	protein_coding
ENSG00000038532.16	-0.0151013	0.726486	0.795027	-0.0337384	0.434276	0.556727	CLEC16A	protein_coding
ENSG00000038945.15	-0.0204052	0.636439	0.719902	-0.0254561	0.55526	0.667679	MSR1	protein_coding
ENSG00000039068.19	0.0566289	0.189278	0.27525	0.118847	0.00575971	0.0158707	CDH1	protein_coding
ENSG00000185798.8	0.555657	5.3873e-45	8.25114e-43	0.545748	0	0	WDR53	protein_coding
ENSG00000177192.14	0.555617	5.48118e-45	8.37272e-43	0.557319	2.61593e-45	1.17913e-43	PUS1	protein_coding
ENSG00000039319.17	-0.0481234	0.264721	0.36155	-0.0299426	0.48787	0.607219	ZFYVE16	protein_coding
ENSG00000131473.17	0.555506	5.75283e-45	8.76448e-43	0.562842	0	0	ACLY	protein_coding
ENSG00000171793.16	0.553509	1.36216e-44	2.0698e-42	0.572589	0	0	CTPS1	protein_coding
ENSG00000039560.14	0.0637231	0.139545	0.213731	0.070367	0.102689	0.180338	RAI14	protein_coding
ENSG00000146143.19	0.553298	1.49179e-44	2.26083e-42	0.544385	6.50718e-43	2.89469e-41	PRIM2	protein_coding
ENSG00000117877.11	0.552905	1.76639e-44	2.66998e-42	0.52768	5.7204e-40	2.4985e-38	POLR1G	protein_coding
ENSG00000080839.12	0.552185	2.40528e-44	3.6262e-42	0.569781	0	0	RBL1	protein_coding
ENSG00000135624.16	0.551735	2.91593e-44	4.3846e-42	0.584301	0	0	CCT7	protein_coding
ENSG00000184575.12	0.551478	3.25482e-44	4.88147e-42	0.551741	0	0	XPOT	protein_coding
ENSG00000040341.18	0.088841	0.0392214	0.0728757	0.101361	0.0186142	0.0435866	STAU2	protein_coding
ENSG00000075131.10	0.551416	3.34248e-44	4.99995e-42	0.518824	1.79029e-38	7.74913e-37	TIPIN	protein_coding
ENSG00000040531.16	0.0264812	0.53956	0.63476	0.0115304	0.789406	0.856192	CTNS	protein_coding
ENSG00000171314.9	0.551366	3.4148e-44	5.09493e-42	0.547901	0	0	PGAM1	protein_coding
ENSG00000120254.16	0.550823	4.30416e-44	6.40532e-42	0.528177	0	0	MTHFD1L	protein_coding
ENSG00000040731.10	0.0229849	0.594409	0.683509	-0.0340878	0.429652	0.552295	CDH10	protein_coding
ENSG00000040933.16	-0.0192403	0.655818	0.736652	-0.0143629	0.739282	0.818478	INPP4A	protein_coding
ENSG00000041353.10	-0.0766579	0.0753704	0.127176	-0.0362137	0.401307	0.524773	RAB27B	protein_coding
ENSG00000136522.14	0.549999	6.11377e-44	9.05167e-42	0.5599	0	0	MRPL47	protein_coding
ENSG00000041515.16	0.035094	0.416153	0.518382	-0.0457666	0.288861	0.408725	MYO16	protein_coding
ENSG00000261236.8	0.549986	6.14962e-44	9.08146e-42	0.557799	0	0	BOP1	protein_coding
ENSG00000111726.13	0.549886	6.41482e-44	9.42489e-42	0.565041	8.63993e-47	3.92508e-45	CMAS	protein_coding
ENSG00000109685.19	0.549632	7.14701e-44	1.0474e-41	0.545503	0	0	NSD2	protein_coding
ENSG00000041988.15	0.0757137	0.0790479	0.132514	0.0254348	0.555708	0.668037	THAP3	protein_coding
ENSG00000084731.15	0.549472	7.64935e-44	1.11818e-41	0.545013	5.00627e-43	2.23046e-41	KIF3C	protein_coding
ENSG00000174547.13	0.548546	1.13244e-43	1.65121e-41	0.558216	1.76833e-45	7.97698e-44	MRPL11	protein_coding
ENSG00000131467.11	0.547522	1.74511e-43	2.53815e-41	0.564327	0	0	PSME3	protein_coding
ENSG00000042304.12	0.0946095	0.0280691	0.0545336	0.196202	4.44958e-06	2.48259e-05	C2orf83	protein_coding
ENSG00000065600.13	0.546592	2.58202e-43	3.71792e-41	0.54287	1.22254e-42	5.42587e-41	PACC1	protein_coding
ENSG00000101361.17	0.544903	5.24081e-43	7.52761e-41	0.526855	0	0	NOP56	protein_coding
ENSG00000042445.14	-0.0723695	0.0932579	0.152466	-0.0826867	0.0550649	0.108349	RETSAT	protein_coding
ENSG00000132305.21	0.544611	5.92021e-43	8.48235e-41	0.54355	0	0	IMMT	protein_coding
ENSG00000106628.11	0.544285	6.7833e-43	9.69491e-41	0.554899	0	0	POLD2	protein_coding
ENSG00000042781.14	-0.0595657	0.167305	0.248562	-0.0930236	0.0308238	0.0669801	USH2A	protein_coding
ENSG00000064102.15	0.543547	9.22814e-43	1.31242e-40	0.54565	3.8348e-43	1.70985e-41	INTS13	protein_coding
ENSG00000042832.12	0.0886648	0.0396141	0.0734965	0.0127762	0.767275	0.839347	TG	protein_coding
ENSG00000042980.13	-0.0934976	0.0299772	0.0576951	-0.0911432	0.0344169	0.0734256	ADAM28	protein_coding
ENSG00000043039.7	0.0461981	0.284334	0.383254	0.0516752	0.231024	0.344033	BARX2	protein_coding
ENSG00000032389.13	0.54332	1.01394e-42	1.43847e-40	0.524534	1.96654e-39	8.55689e-38	EIPR1	protein_coding
ENSG00000043143.20	-0.0862461	0.0453489	0.0825657	-0.0965512	0.0250201	0.0560978	JADE2	protein_coding
ENSG00000171792.11	0.542791	1.26344e-42	1.78805e-40	0.538434	0	0	RHNO1	protein_coding
ENSG00000043462.13	0.0161231	0.708794	0.780831	-0.00292915	0.945908	0.965335	LCP2	protein_coding
ENSG00000179051.14	0.542781	1.26834e-42	1.79059e-40	0.540343	0	0	RCC2	protein_coding
ENSG00000014138.9	0.542581	1.3783e-42	1.94109e-40	0.528539	4.07401e-40	1.7821e-38	POLA2	protein_coding
ENSG00000183814.15	0.541766	1.93168e-42	2.70721e-40	0.528884	0	0	LIN9	protein_coding
ENSG00000135045.7	0.541743	1.94974e-42	2.7259e-40	0.509878	5.24364e-37	2.23284e-35	C9orf40	protein_coding
ENSG00000044115.21	0.0663335	0.124014	0.193568	0.0641864	0.136651	0.226983	CTNNA1	protein_coding
ENSG00000044446.12	0.0844744	0.0499793	0.0897091	0.0507112	0.239853	0.354122	PHKA2	protein_coding
ENSG00000186638.16	0.540811	2.86536e-42	3.98672e-40	0.561623	0	0	KIF24	protein_coding
ENSG00000164430.16	0.540513	3.23945e-42	4.49637e-40	0.528522	0	0	CGAS	protein_coding
ENSG00000143549.21	0.540461	3.30956e-42	4.58267e-40	0.54614	0	0	TPM3	protein_coding
ENSG00000163468.15	0.539522	4.86953e-42	6.72659e-40	0.531527	0	0	CCT3	protein_coding
ENSG00000136231.14	0.539485	4.94331e-42	6.8122e-40	0.549098	8.96407e-44	4.00615e-42	IGF2BP3	protein_coding
ENSG00000115233.12	0.538119	8.65054e-42	1.18926e-39	0.542535	0	0	PSMD14	protein_coding
ENSG00000198331.11	0.538109	8.68445e-42	1.19109e-39	0.512485	1.98018e-37	8.47572e-36	HYLS1	protein_coding
ENSG00000085760.15	0.537958	9.2389e-42	1.26413e-39	0.518603	0	0	MTIF2	protein_coding
ENSG00000139514.13	0.537283	1.21652e-41	1.6606e-39	0.52299	0	0	SLC7A1	protein_coding
ENSG00000047056.16	-0.0927237	0.0313698	0.0600154	-0.108293	0.0118783	0.0296507	WDR37	protein_coding
ENSG00000084463.8	0.537252	1.23233e-41	1.67821e-39	0.529066	0	0	WBP11	protein_coding
ENSG00000047230.15	0.0691621	0.108739	0.173416	0.0678595	0.115557	0.198388	CTPS2	protein_coding
ENSG00000130816.17	0.536907	1.4181e-41	1.92664e-39	0.511296	0	0	DNMT1	protein_coding
ENSG00000130713.16	0.535005	3.06679e-41	4.1568e-39	0.509805	0	0	EXOSC2	protein_coding
ENSG00000111581.10	0.534927	3.16614e-41	4.2814e-39	0.577439	2.98729e-49	1.37005e-47	NUP107	protein_coding
ENSG00000047365.12	-0.0918771	0.0329564	0.0626667	-0.0398903	0.355317	0.478616	ARAP2	protein_coding
ENSG00000097021.20	0.53489	3.21368e-41	4.33554e-39	0.52852	0	0	ACOT7	protein_coding
ENSG00000047457.14	0.0335852	0.43649	0.537696	0.0599321	0.164653	0.263257	CP	protein_coding
ENSG00000100714.17	0.534801	3.33058e-41	4.48277e-39	0.526243	0	0	MTHFD1	protein_coding
ENSG00000047579.20	0.0671577	0.1194	0.187513	0.0111396	0.79632	0.861216	DTNBP1	protein_coding
ENSG00000047597.7	-0.0890241	0.038817	0.0722276	-0.0904734	0.0357379	0.0757041	XK	protein_coding
ENSG00000112578.10	0.534509	3.74852e-41	5.03357e-39	0.54182	0	0	BYSL	protein_coding
ENSG00000170540.15	0.534303	4.07329e-41	5.45697e-39	0.526864	0	0	ARL6IP1	protein_coding
ENSG00000047634.15	0.0340333	0.43039	0.53195	0.00694039	0.872284	0.915805	SCML1	protein_coding
ENSG00000184220.12	0.533194	6.36403e-41	8.50614e-39	0.524697	1.84521e-39	8.03501e-38	CMSS1	protein_coding
ENSG00000090520.11	0.533063	6.71059e-41	8.94864e-39	0.524687	0	0	DNAJB11	protein_coding
ENSG00000163811.12	0.532585	8.13003e-41	1.08165e-38	0.514139	1.0626e-37	4.56176e-36	WDR43	protein_coding
ENSG00000100522.10	0.532296	9.12563e-41	1.21132e-38	0.540344	0	0	GNPNAT1	protein_coding
ENSG00000139880.19	0.532055	1.00517e-40	1.3296e-38	0.544377	6.52935e-43	2.90232e-41	CDH24	protein_coding
ENSG00000185298.13	0.532052	1.00628e-40	1.3296e-38	0.546877	0	0	CCDC137	protein_coding
ENSG00000164818.16	0.531483	1.26355e-40	1.65815e-38	0.517466	3.00876e-38	1.29842e-36	DNAAF5	protein_coding
ENSG00000048052.22	0.0379559	0.379147	0.481439	0.00382043	0.929487	0.954156	HDAC9	protein_coding
ENSG00000138018.18	0.531323	1.34704e-40	1.7637e-38	0.546472	0	0	SELENOI	protein_coding
ENSG00000139372.15	0.531227	1.39959e-40	1.82836e-38	0.497545	4.6946e-35	1.96144e-33	TDG	protein_coding
ENSG00000284753.2	0.530976	1.54724e-40	2.01669e-38	0.541768	0	0	EEF1AKMT4	protein_coding
ENSG00000128708.13	0.529977	2.30306e-40	2.99507e-38	0.529156	0	0	HAT1	protein_coding
ENSG00000048405.10	0.0256875	0.551788	0.645648	0.0798033	0.0641125	0.12284	ZNF800	protein_coding
ENSG00000088247.17	0.529935	2.34193e-40	3.03877e-38	0.534853	3.26141e-41	1.43754e-39	KHSRP	protein_coding
ENSG00000115484.15	0.529738	2.53288e-40	3.27917e-38	0.532416	0	0	CCT4	protein_coding
ENSG00000167771.6	0.528989	3.40995e-40	4.40479e-38	0.520144	1.0785e-38	4.68222e-37	RCOR2	protein_coding
ENSG00000041802.11	0.528599	3.97932e-40	5.12879e-38	0.512497	0	0	LSG1	protein_coding
ENSG00000152455.16	0.528396	4.31187e-40	5.5327e-38	0.546869	2.29757e-43	1.02522e-41	SUV39H2	protein_coding
ENSG00000127586.17	0.528194	4.67061e-40	5.97972e-38	0.520593	0	0	CHTF18	protein_coding
ENSG00000142230.13	0.52816	4.73368e-40	6.04706e-38	0.488687	0	0	SAE1	protein_coding
ENSG00000139354.11	0.528091	4.86478e-40	6.20082e-38	0.516286	4.71477e-38	2.03312e-36	GAS2L3	protein_coding
ENSG00000185347.18	0.527487	6.17367e-40	7.85184e-38	0.532187	9.53263e-41	4.18255e-39	TEDC1	protein_coding
ENSG00000102900.13	0.527425	6.32669e-40	8.02878e-38	0.523416	0	0	NUP93	protein_coding
ENSG00000049089.15	-0.0706229	0.101454	0.163605	-0.0790746	0.0665892	0.126724	COL9A2	protein_coding
ENSG00000161654.10	0.52724	6.80347e-40	8.61489e-38	0.532613	0	0	LSM12	protein_coding
ENSG00000049167.15	-0.03194	0.459302	0.55967	0.0160605	0.709875	0.79516	ERCC8	protein_coding
ENSG00000157895.11	0.526726	8.32999e-40	1.05018e-37	0.487558	1.56676e-33	6.37085e-32	C12orf43	protein_coding
ENSG00000049239.13	-0.018082	0.67532	0.753293	-0.0586954	0.173552	0.27437	H6PD	protein_coding
ENSG00000049245.13	-0.00233089	0.956944	0.969044	-0.0184913	0.668305	0.763858	VAMP3	protein_coding
ENSG00000013275.8	0.526283	9.91428e-40	1.24448e-37	0.554796	0	0	PSMC4	protein_coding
ENSG00000049247.14	0.045193	0.294953	0.394956	0.024597	0.568804	0.679831	UTS2	protein_coding
ENSG00000138074.15	0.525759	1.21776e-39	1.52527e-37	0.518391	2.11289e-38	9.13859e-37	SLC5A6	protein_coding
ENSG00000108651.10	0.525103	1.57482e-39	1.96822e-37	0.51493	7.88344e-38	3.39193e-36	UTP6	protein_coding
ENSG00000049323.16	0.0585817	0.174443	0.257418	0.0440079	0.307705	0.428838	LTBP1	protein_coding
ENSG00000070814.22	0.524815	1.76204e-39	2.19745e-37	0.521595	6.16278e-39	2.67956e-37	TCOF1	protein_coding
ENSG00000101811.14	0.523865	2.55345e-39	3.17755e-37	0.504486	0	0	CSTF2	protein_coding
ENSG00000165704.15	0.523587	2.84476e-39	3.53246e-37	0.519525	0	0	HPRT1	protein_coding
ENSG00000049618.24	0.0298371	0.489405	0.588871	0.0644407	0.135134	0.224941	ARID1B	protein_coding
ENSG00000049656.14	0.0255651	0.553685	0.647382	0.0224645	0.602675	0.708421	CLPTM1L	protein_coding
ENSG00000110955.9	0.522915	3.6947e-39	4.56822e-37	0.526172	0	0	ATP5F1B	protein_coding
ENSG00000176170.14	0.522836	3.80933e-39	4.69988e-37	0.531635	0	0	SPHK1	protein_coding
ENSG00000049769.14	0.0479114	0.266833	0.36397	0.0280999	0.515052	0.632045	PPP1R3F	protein_coding
ENSG00000049860.14	-0.0226391	0.59997	0.688287	-0.0190157	0.659482	0.756619	HEXB	protein_coding
ENSG00000049883.15	0.0284184	0.510298	0.608231	0.0324527	0.452121	0.573454	PTCD2	protein_coding
ENSG00000130935.10	0.522612	4.15601e-39	5.10579e-37	0.515893	0	0	NOL11	protein_coding
ENSG00000050130.18	0.090462	0.0357613	0.0672516	0.0755623	0.0796506	0.146707	JKAMP	protein_coding
ENSG00000173456.5	0.522592	4.18772e-39	5.13383e-37	0.52776	0	0	RNF26	protein_coding
ENSG00000136463.8	0.522197	4.88169e-39	5.97191e-37	0.527354	0	0	TACO1	protein_coding
ENSG00000050344.9	-0.00272599	0.949654	0.963399	-0.0111323	0.79645	0.861292	NFE2L3	protein_coding
ENSG00000163923.10	0.521777	5.74278e-39	7.01044e-37	0.553716	1.24603e-44	5.59463e-43	RPL39L	protein_coding
ENSG00000050405.13	0.0383027	0.374804	0.47717	0.00430203	0.9206	0.948879	LIMA1	protein_coding
ENSG00000169258.7	0.521564	6.23729e-39	7.59805e-37	0.510338	0	0	GPRIN1	protein_coding
ENSG00000050438.17	0.0110876	0.797314	0.849969	-0.0313751	0.467285	0.587807	SLC4A8	protein_coding
ENSG00000050555.19	0.0111407	0.796364	0.84927	0.0255764	0.553509	0.666079	LAMC3	protein_coding
ENSG00000172757.13	0.521506	6.37726e-39	7.7522e-37	0.554433	0	0	CFL1	protein_coding
ENSG00000111737.12	0.521294	6.92181e-39	8.39647e-37	0.505529	0	0	RAB35	protein_coding
ENSG00000050748.18	-0.0721066	0.0944564	0.154103	-0.057223	0.184609	0.288142	MAPK9	protein_coding
ENSG00000050767.17	0.0226369	0.600005	0.688304	-0.0369582	0.391812	0.515391	COL23A1	protein_coding
ENSG00000124571.18	0.521185	7.21946e-39	8.73918e-37	0.493946	1.68443e-34	6.94719e-33	XPO5	protein_coding
ENSG00000051009.11	-0.0525189	0.223487	0.314687	-0.071835	0.0957001	0.170224	FAM160A2	protein_coding
ENSG00000108344.15	0.520753	8.53107e-39	1.03053e-36	0.545767	0	0	PSMD3	protein_coding
ENSG00000099256.19	0.520347	9.97342e-39	1.20225e-36	0.522333	0	0	PRTFDC1	protein_coding
ENSG00000138035.15	0.520229	1.04388e-38	1.25572e-36	0.504978	0	0	PNPT1	protein_coding
ENSG00000113739.10	0.519443	1.41225e-38	1.6883e-36	0.495206	1.07859e-34	4.47726e-33	STC2	protein_coding
ENSG00000173692.14	0.519198	1.55112e-38	1.85048e-36	0.512524	0	0	PSMD1	protein_coding
ENSG00000051523.11	0.0736284	0.0876857	0.144696	0.058826	0.172597	0.273218	CYBA	protein_coding
ENSG00000091732.17	0.518924	1.72304e-38	2.04713e-36	0.50828	9.48587e-37	4.02147e-35	ZC3HC1	protein_coding
ENSG00000139131.13	0.518843	1.7771e-38	2.10702e-36	0.513954	0	0	YARS2	protein_coding
ENSG00000013573.17	0.518709	1.87098e-38	2.21378e-36	0.504865	0	0	DDX11	protein_coding
ENSG00000113569.16	0.518139	2.32663e-38	2.74167e-36	0.521384	6.687e-39	2.9053e-37	NUP155	protein_coding
ENSG00000052344.16	-0.0525534	0.223183	0.314351	-0.0438746	0.309174	0.430315	PRSS8	protein_coding
ENSG00000005189.20	0.517996	2.45769e-38	2.89022e-36	0.481425	1.27622e-32	5.14955e-31	REXO5	protein_coding
ENSG00000106244.13	0.517778	2.67103e-38	3.13472e-36	0.546381	0	0	PDAP1	protein_coding
ENSG00000120647.10	0.517121	3.43145e-38	4.01897e-36	0.506716	1.68916e-36	7.14009e-35	CCDC77	protein_coding
ENSG00000186603.6	0.517002	3.59139e-38	4.19778e-36	0.526538	8.97163e-40	3.91262e-38	HPDL	protein_coding
ENSG00000052841.15	-0.0806089	0.0614636	0.106964	-0.0698394	0.105312	0.184042	TTC17	protein_coding
ENSG00000052850.8	0.0177641	0.680712	0.757964	-0.00342167	0.93683	0.959292	ALX4	protein_coding
ENSG00000053108.17	-0.0212891	0.621897	0.707482	-0.0323667	0.453321	0.574446	FSTL4	protein_coding
ENSG00000053254.16	-0.0726943	0.0917938	0.150473	-0.100883	0.0191801	0.0447465	FOXN3	protein_coding
ENSG00000053328.8	-0.0853823	0.0475593	0.0859332	-0.134953	0.00168821	0.00545673	METTL24	protein_coding
ENSG00000125885.13	0.516468	4.39897e-38	5.12099e-36	0.51279	1.76557e-37	7.56274e-36	MCM8	protein_coding
ENSG00000167962.14	0.516028	5.20032e-38	6.02955e-36	0.542898	0	0	ZNF598	protein_coding
ENSG00000053438.11	-0.0223983	0.603854	0.691771	-0.0789638	0.0669727	0.127353	NNAT	protein_coding
ENSG00000053501.13	0.0606104	0.159968	0.239566	-0.0160117	0.710716	0.795808	USE1	protein_coding
ENSG00000174243.10	0.515912	5.43389e-38	6.28773e-36	0.504159	0	0	DDX23	protein_coding
ENSG00000063244.13	0.515296	6.86337e-38	7.91014e-36	0.54049	0	0	U2AF2	protein_coding
ENSG00000138363.15	0.515171	7.1963e-38	8.27732e-36	0.492206	0	0	ATIC	protein_coding
ENSG00000053770.12	0.0821787	0.0565609	0.0996456	0.100251	0.0199159	0.0462167	AP5M1	protein_coding
ENSG00000053900.11	0.000604307	0.988832	0.991597	0.00538719	0.900696	0.935801	ANAPC4	protein_coding
ENSG00000101346.14	0.514932	7.87568e-38	9.04075e-36	0.498163	3.76403e-35	1.5772e-33	POFUT1	protein_coding
ENSG00000054116.12	0.0912062	0.034262	0.0647999	0.0973561	0.0238311	0.0538374	TRAPPC3	protein_coding
ENSG00000115216.14	0.514778	8.34885e-38	9.5649e-36	0.51609	0	0	NRBP1	protein_coding
ENSG00000054148.18	-0.0304204	0.480951	0.580938	-0.0560027	0.194161	0.29988	PHPT1	protein_coding
ENSG00000142453.12	0.514175	1.04843e-37	1.19876e-35	0.480146	1.96601e-32	7.88327e-31	CARM1	protein_coding
ENSG00000054219.11	0.0191343	0.657593	0.738057	0.0141856	0.742466	0.820917	LY75	protein_coding
ENSG00000054267.22	-0.0430507	0.318462	0.419892	-0.0281242	0.514568	0.631518	ARID4B	protein_coding
ENSG00000115053.17	0.514042	1.10251e-37	1.2581e-35	0.503406	0	0	NCL	protein_coding
ENSG00000115761.16	0.513505	1.34956e-37	1.53698e-35	0.495698	9.06141e-35	3.76685e-33	NOL10	protein_coding
ENSG00000107937.19	0.513145	1.54533e-37	1.75303e-35	0.508381	0	0	GTPBP4	protein_coding
ENSG00000116771.6	0.51302	1.61995e-37	1.83407e-35	0.514107	1.0758e-37	4.61498e-36	AGMAT	protein_coding
ENSG00000106484.16	0.512888	1.70228e-37	1.92351e-35	0.512116	2.27415e-37	9.71961e-36	MEST	protein_coding
ENSG00000111845.5	0.51283	1.73951e-37	1.96174e-35	0.50972	5.5593e-37	2.36551e-35	PAK1IP1	protein_coding
ENSG00000054611.14	0.0344197	0.425171	0.526876	-0.00952952	0.825301	0.882143	TBC1D22A	protein_coding
ENSG00000054654.19	-0.0791762	0.0662393	0.113973	-0.0754697	0.0800243	0.147301	SYNE2	protein_coding
ENSG00000152952.12	0.512635	1.87138e-37	2.10224e-35	0.523441	0	0	PLOD2	protein_coding
ENSG00000054793.14	-0.0377556	0.381669	0.484138	-0.0373366	0.38686	0.510412	ATP9A	protein_coding
ENSG00000054796.13	-0.00448056	0.917343	0.939771	0.0960009	0.0258293	0.0576302	SPO11	protein_coding
ENSG00000177917.11	0.512543	1.93762e-37	2.17243e-35	0.521895	0	0	ARL6IP6	protein_coding
ENSG00000114491.14	0.512144	2.24971e-37	2.51745e-35	0.495171	1.09203e-34	4.5298e-33	UMPS	protein_coding
ENSG00000101407.13	0.511986	2.38704e-37	2.66596e-35	0.501597	1.09402e-35	4.5975e-34	TTI1	protein_coding
ENSG00000172336.5	0.511483	2.88148e-37	3.21196e-35	0.5447	0	0	POP7	protein_coding
ENSG00000054983.17	-0.0878518	0.0414691	0.0764419	-0.0893098	0.0382211	0.0801222	GALC	protein_coding
ENSG00000126767.18	0.51146	2.9063e-37	3.23338e-35	0.492708	0	0	ELK1	protein_coding
ENSG00000166197.17	0.510599	4.00903e-37	4.45165e-35	0.496772	0	0	NOLC1	protein_coding
ENSG00000126457.22	0.510544	4.09087e-37	4.5338e-35	0.525368	0	0	PRMT1	protein_coding
ENSG00000079387.14	0.510237	4.58711e-37	5.07403e-35	0.483896	5.51063e-33	2.22666e-31	SENP1	protein_coding
ENSG00000115368.10	0.509944	5.11514e-37	5.64729e-35	0.497759	4.34836e-35	1.81941e-33	WDR75	protein_coding
ENSG00000196510.12	0.509813	5.37092e-37	5.91836e-35	0.501913	9.75775e-36	4.10359e-34	ANAPC7	protein_coding
ENSG00000183955.13	0.50931	6.47398e-37	7.12027e-35	0.493758	0	0	KMT5A	protein_coding
ENSG00000055211.14	0.0711598	0.0988754	0.160176	0.0777727	0.071209	0.133979	GINM1	protein_coding
ENSG00000159210.10	0.509226	6.68112e-37	7.33412e-35	0.520023	1.12983e-38	4.90137e-37	SNF8	protein_coding
ENSG00000145604.17	0.508893	7.55775e-37	8.28069e-35	0.551138	3.76417e-44	1.68748e-42	SKP2	protein_coding
ENSG00000055609.19	-0.0364572	0.398267	0.500737	-0.0225036	0.602154	0.707996	KMT2C	protein_coding
ENSG00000170633.16	0.508785	7.86855e-37	8.60489e-35	0.487087	1.84346e-33	7.48547e-32	RNF34	protein_coding
ENSG00000136026.14	0.507422	1.30218e-36	1.41333e-34	0.503489	0	0	CKAP4	protein_coding
ENSG00000055917.16	0.0735244	0.0881358	0.14531	0.0677329	0.116239	0.199375	PUM2	protein_coding
ENSG00000196363.9	0.507372	1.32651e-36	1.43704e-34	0.491213	0	0	WDR5	protein_coding
ENSG00000055955.17	-0.0651525	0.130865	0.2025	-0.0933631	0.0302154	0.0658489	ITIH4	protein_coding
ENSG00000055957.11	-0.00244423	0.954852	0.96735	-0.109984	0.0106106	0.0269198	ITIH1	protein_coding
ENSG00000121579.13	0.507205	1.41066e-36	1.52534e-34	0.507037	0	0	NAA50	protein_coding
ENSG00000065548.18	0.507137	1.44665e-36	1.56132e-34	0.510562	0	0	ZC3H15	protein_coding
ENSG00000087087.20	0.506569	1.78276e-36	1.92049e-34	0.50763	0	0	SRRT	protein_coding
ENSG00000075618.18	0.506525	1.81188e-36	1.94823e-34	0.481313	0	0	FSCN1	protein_coding
ENSG00000166965.12	0.506464	1.85338e-36	1.98915e-34	0.487918	1.38341e-33	5.62929e-32	RCCD1	protein_coding
ENSG00000056558.11	0.000584692	0.989195	0.991804	-0.0178311	0.679479	0.771817	TRAF1	protein_coding
ENSG00000112242.15	0.506194	2.04667e-36	2.19252e-34	0.497067	5.56801e-35	2.31964e-33	E2F3	protein_coding
ENSG00000056736.10	0.048008	0.265869	0.362843	0.048184	0.264119	0.38151	IL17RB	protein_coding
ENSG00000056972.20	0.0422287	0.327799	0.429425	0.0393551	0.361814	0.485115	TRAF3IP2	protein_coding
ENSG00000056998.20	-0.00660946	0.878325	0.912163	0.0133529	0.757094	0.832131	GYG2	protein_coding
ENSG00000071564.17	0.505941	2.24589e-36	2.40148e-34	0.510113	0	0	TCF3	protein_coding
ENSG00000183207.14	0.505732	2.42496e-36	2.58817e-34	0.540497	3.26131e-42	1.44411e-40	RUVBL2	protein_coding
ENSG00000114686.9	0.505543	2.59924e-36	2.76906e-34	0.494558	0	0	MRPL3	protein_coding
ENSG00000088986.11	0.505389	2.74968e-36	2.92393e-34	0.510203	0	0	DYNLL1	protein_coding
ENSG00000057468.7	0.054865	0.203456	0.291786	0.0605626	0.160298	0.257528	MSH4	protein_coding
ENSG00000061794.13	0.504953	3.2258e-36	3.42391e-34	0.514266	0	0	MRPS35	protein_coding
ENSG00000055044.11	0.504674	3.57275e-36	3.78257e-34	0.492982	0	0	NOP58	protein_coding
ENSG00000057657.17	0.0352284	0.414369	0.516639	0.049597	0.250263	0.366112	PRDM1	protein_coding
ENSG00000147874.11	0.504671	3.57681e-36	3.78257e-34	0.490703	5.25669e-34	2.15267e-32	HAUS6	protein_coding
ENSG00000065978.19	0.504583	3.69351e-36	3.89885e-34	0.506932	0	0	YBX1	protein_coding
ENSG00000057757.10	0.0261501	0.544645	0.63909	0.00270216	0.950078	0.968341	PITHD1	protein_coding
ENSG00000087365.16	0.504571	3.70946e-36	3.90854e-34	0.488345	1.19325e-33	4.8589e-32	SF3B2	protein_coding
ENSG00000058056.9	0.0332194	0.441504	0.542575	0.031114	0.470878	0.591051	USP13	protein_coding
ENSG00000169180.12	0.504554	3.73287e-36	3.92604e-34	0.492096	0	0	XPO6	protein_coding
ENSG00000114867.22	0.504527	3.77026e-36	3.95815e-34	0.51599	0	0	EIF4G1	protein_coding
ENSG00000058091.17	-0.0292827	0.497515	0.596133	-0.0421966	0.328167	0.450781	CDK14	protein_coding
ENSG00000126067.12	0.504461	3.86173e-36	4.04682e-34	0.5044	0	0	PSMB2	protein_coding
ENSG00000265354.4	0.504423	3.91627e-36	4.09654e-34	0.493095	0	0	TIMM23	protein_coding
ENSG00000167085.13	0.504246	4.17659e-36	4.36095e-34	0.49995	0	0	PHB	protein_coding
ENSG00000100462.16	0.504016	4.54232e-36	4.73426e-34	0.495955	0	0	PRMT5	protein_coding
ENSG00000058453.17	-0.0646486	0.133876	0.206423	-0.0907288	0.0352175	0.074797	CROCC	protein_coding
ENSG00000089154.11	0.503861	4.80622e-36	5.00029e-34	0.500208	0	0	GCN1	protein_coding
ENSG00000058668.15	-0.0683072	0.11319	0.179334	-0.056438	0.190713	0.295679	ATP2B4	protein_coding
ENSG00000006118.15	0.503696	5.10428e-36	5.29667e-34	0.498419	0	0	TMEM132A	protein_coding
ENSG00000058729.11	-0.0441333	0.306434	0.407072	-0.0561352	0.19317	0.298591	RIOK2	protein_coding
ENSG00000130726.12	0.503694	5.10944e-36	5.29667e-34	0.510844	0	0	TRIM28	protein_coding
ENSG00000197498.13	0.503518	5.44689e-36	5.63636e-34	0.481359	1.30545e-32	5.26016e-31	RPF2	protein_coding
ENSG00000138385.16	0.503393	5.70043e-36	5.88817e-34	0.506633	0	0	SSB	protein_coding
ENSG00000059122.17	0.0294553	0.494982	0.593923	0.00172946	0.968046	0.980033	FLYWCH1	protein_coding
ENSG00000077312.9	0.503212	6.0877e-36	6.27696e-34	0.526942	0	0	SNRPA	protein_coding
ENSG00000059377.18	-0.0864166	0.0449228	0.0819192	-0.0583167	0.176348	0.277755	TBXAS1	protein_coding
ENSG00000135069.14	0.503097	6.34802e-36	6.53371e-34	0.517113	0	0	PSAT1	protein_coding
ENSG00000114999.8	0.502929	6.74993e-36	6.93054e-34	0.47363	1.72821e-31	6.85833e-30	TTL	protein_coding
ENSG00000173653.8	0.502925	6.75758e-36	6.93054e-34	0.51796	2.4919e-38	1.07698e-36	RCE1	protein_coding
ENSG00000103042.9	0.502756	7.18541e-36	7.35625e-34	0.519485	0	0	SLC38A7	protein_coding
ENSG00000141696.13	0.502659	7.44541e-36	7.60894e-34	0.511058	0	0	P3H4	protein_coding
ENSG00000066044.15	0.502475	7.95794e-36	8.10405e-34	0.505178	2.97095e-36	1.25399e-34	ELAVL1	protein_coding
ENSG00000053372.5	0.502209	8.76493e-36	8.91013e-34	0.500323	0	0	MRTO4	protein_coding
ENSG00000136045.12	0.502127	9.02975e-36	9.15789e-34	0.479874	2.15513e-32	8.63561e-31	PWP1	protein_coding
ENSG00000059915.17	-0.000965301	0.982162	0.98681	-0.0485689	0.260318	0.377294	PSD	protein_coding
ENSG00000163950.13	0.502124	9.04037e-36	9.15789e-34	0.486378	0	0	SLBP	protein_coding
ENSG00000128595.17	0.501829	1.00595e-35	1.01724e-33	0.503178	0	0	CALU	protein_coding
ENSG00000117155.17	0.501608	1.08976e-35	1.09814e-33	0.490547	5.55101e-34	2.26998e-32	SSX2IP	protein_coding
ENSG00000060237.18	0.00395376	0.927032	0.94731	-0.00514024	0.905196	0.938499	WNK1	protein_coding
ENSG00000060303.5	0.0353982	0.412121	0.51447	0.0347373	0.42091	0.543769	RPS17P5	processed_pseudogene
ENSG00000129484.14	0.501526	1.1224e-35	1.12907e-33	0.482184	0	0	PARP2	protein_coding
ENSG00000175305.17	0.501484	1.13969e-35	1.14446e-33	0.540626	3.09292e-42	1.37059e-40	CCNE2	protein_coding
ENSG00000104824.17	0.501395	1.17677e-35	1.17965e-33	0.480091	0	0	HNRNPL	protein_coding
ENSG00000060566.14	0.0890969	0.0386572	0.0719732	0.179583	2.74395e-05	0.000133018	CREB3L3	protein_coding
ENSG00000060642.11	-0.0670118	0.120207	0.188559	-0.0642904	0.136015	0.22618	PIGV	protein_coding
ENSG00000213585.11	0.501251	1.23972e-35	1.2406e-33	0.505114	0	0	VDAC1	protein_coding
ENSG00000205639.12	0.501246	1.24223e-35	1.24096e-33	0.506978	1.53375e-36	6.48793e-35	MFSD2B	protein_coding
ENSG00000060709.15	0.0515387	0.23226	0.324844	-0.129036	0.00268789	0.00820217	RIMBP2	protein_coding
ENSG00000113460.13	0.50109	1.31424e-35	1.31063e-33	0.504466	0	0	BRIX1	protein_coding
ENSG00000184216.14	0.501078	1.31964e-35	1.31375e-33	0.519007	0	0	IRAK1	protein_coding
ENSG00000100983.12	0.501072	1.32262e-35	1.31444e-33	0.49615	0	0	GSS	protein_coding
ENSG00000111361.13	0.500713	1.50564e-35	1.49376e-33	0.475693	8.72767e-32	3.47548e-30	EIF2B1	protein_coding
ENSG00000060982.15	-0.0387653	0.369059	0.47178	-0.0584235	0.175557	0.276788	BCAT1	protein_coding
ENSG00000141568.21	0.500596	1.57092e-35	1.55586e-33	0.499376	0	0	FOXK2	protein_coding
ENSG00000184967.7	0.500534	1.60616e-35	1.58804e-33	0.54934	0	0	NOC4L	protein_coding
ENSG00000176597.12	0.500461	1.64898e-35	1.62758e-33	0.514642	0	0	B3GNT5	protein_coding
ENSG00000061492.12	-0.0644329	0.135181	0.208135	-0.0833409	0.0531442	0.105269	WNT8A	protein_coding
ENSG00000107949.17	0.500313	1.73915e-35	1.71366e-33	0.485215	3.50899e-33	1.41985e-31	BCCIP	protein_coding
ENSG00000162377.6	0.500261	1.77211e-35	1.74316e-33	0.49424	1.51825e-34	6.27076e-33	COA7	protein_coding
ENSG00000167977.9	0.500245	1.7822e-35	1.7501e-33	0.507455	0	0	KCTD5	protein_coding
ENSG00000116830.12	0.499965	1.97138e-35	1.93259e-33	0.50609	2.1266e-36	8.98261e-35	TTF2	protein_coding
ENSG00000134291.12	0.499342	2.46623e-35	2.40952e-33	0.491343	0	0	TMEM106C	protein_coding
ENSG00000092201.10	0.499309	2.49571e-35	2.4342e-33	0.480499	1.74567e-32	7.0144e-31	SUPT16H	protein_coding
ENSG00000061987.16	0.00455351	0.916002	0.93898	0.0672779	0.118738	0.2028	MON2	protein_coding
ENSG00000176407.18	0.498925	2.86449e-35	2.78918e-33	0.51262	0	0	KCMF1	protein_coding
ENSG00000062096.15	-0.0437537	0.310616	0.411549	-0.111317	0.00969813	0.0249201	ARSF	protein_coding
ENSG00000062194.16	-0.0174567	0.68594	0.762242	-0.0331859	0.441965	0.56378	GPBP1	protein_coding
ENSG00000214160.10	0.49875	3.05077e-35	2.96557e-33	0.518649	0	0	ALG3	protein_coding
ENSG00000062370.17	0.054659	0.205161	0.293637	0.0627327	0.145814	0.239006	ZNF112	protein_coding
ENSG00000135245.10	0.498741	3.05999e-35	2.96953e-33	0.531396	1.30853e-40	5.73695e-39	HILPDA	protein_coding
ENSG00000062524.16	0.0465026	0.281169	0.379809	0.0351497	0.415413	0.538366	LTK	protein_coding
ENSG00000160767.21	0.498616	3.20039e-35	3.10056e-33	0.508751	0	0	FAM189B	protein_coding
ENSG00000062598.18	0.0839502	0.0514229	0.0919574	0.0678352	0.115688	0.198583	ELMO2	protein_coding
ENSG00000106397.12	0.498577	3.2456e-35	3.1391e-33	0.499142	2.65061e-35	1.11227e-33	PLOD3	protein_coding
ENSG00000062716.13	0.0377085	0.382264	0.484637	0.100319	0.0198659	0.0461209	VMP1	protein_coding
ENSG00000062725.10	0.0272717	0.527519	0.623786	0.032068	0.457503	0.578552	APPBP2	protein_coding
ENSG00000135763.10	0.498174	3.74987e-35	3.61471e-33	0.488375	1.18117e-33	4.81311e-32	URB2	protein_coding
ENSG00000063015.20	0.0625011	0.147311	0.223709	-0.0643661	0.135587	0.225585	SEZ6	protein_coding
ENSG00000063046.18	0.0568048	0.187905	0.273612	0.0332268	0.44128	0.563069	EIF4B	protein_coding
ENSG00000176208.9	0.498017	3.96653e-35	3.81719e-33	0.562304	2.92381e-46	1.32307e-44	ATAD5	protein_coding
ENSG00000165661.17	0.497777	4.32045e-35	4.15087e-33	0.467582	1.24629e-30	4.89206e-29	QSOX2	protein_coding
ENSG00000126953.8	0.497561	4.66743e-35	4.47678e-33	0.486001	2.67954e-33	1.08651e-31	TIMM8A	protein_coding
ENSG00000063177.13	0.0922799	0.0321932	0.0613872	0.0466731	0.279309	0.398271	RPL18	protein_coding
ENSG00000063180.9	0.0355002	0.410774	0.513187	0.0338908	0.432203	0.554822	CA11	protein_coding
ENSG00000198176.13	0.497515	4.74545e-35	4.54406e-33	0.503526	0	0	TFDP1	protein_coding
ENSG00000166788.10	0.497467	4.82681e-35	4.61432e-33	0.456607	0	0	SAAL1	protein_coding
ENSG00000198522.14	0.497308	5.10868e-35	4.87571e-33	0.507091	0	0	GPN1	protein_coding
ENSG00000063322.15	0.072065	0.0946469	0.154379	0.04396	0.308233	0.429429	MED29	protein_coding
ENSG00000063438.19	0.0568671	0.18742	0.273024	0.218147	3.14506e-07	2.1362e-06	AHRR	protein_coding
ENSG00000163170.12	0.497263	5.19176e-35	4.94682e-33	0.513775	1.21905e-37	5.22562e-36	BOLA3	protein_coding
ENSG00000063587.15	-0.0285437	0.508434	0.606284	-0.0655269	0.128662	0.216321	ZNF275	protein_coding
ENSG00000138430.16	0.49708	5.54197e-35	5.27181e-33	0.4956	0	0	OLA1	protein_coding
ENSG00000116649.10	0.496813	6.09391e-35	5.78731e-33	0.540661	0	0	SRM	protein_coding
ENSG00000063761.16	0.0939634	0.0291647	0.0563494	0.0706072	0.10153	0.178591	ADCK1	protein_coding
ENSG00000111364.16	0.496591	6.59513e-35	6.25303e-33	0.488194	0	0	DDX55	protein_coding
ENSG00000119335.17	0.496504	6.80335e-35	6.43987e-33	0.465264	0	0	SET	protein_coding
ENSG00000064012.22	0.079939	0.0636599	0.110252	0.114332	0.00791391	0.020899	CASP8	protein_coding
ENSG00000156509.14	0.496152	7.71138e-35	7.28744e-33	0.510401	4.31479e-37	1.84003e-35	FBXO43	protein_coding
ENSG00000273604.2	0.495017	1.15356e-34	1.08305e-32	0.481828	0	0	EPOP	protein_coding
ENSG00000064115.11	0.0778352	0.0709814	0.120887	0.0698045	0.105472	0.184251	TM7SF3	protein_coding
ENSG00000161202.20	0.49486	1.2193e-34	1.14106e-32	0.494851	1.22314e-34	5.07002e-33	DVL3	protein_coding
ENSG00000102302.8	0.494701	1.28993e-34	1.20521e-32	0.447021	0	0	FGD1	protein_coding
ENSG00000102225.16	0.494612	1.3311e-34	1.24166e-32	0.500066	0	0	CDK16	protein_coding
ENSG00000064205.10	-0.0838409	0.0517282	0.0923915	-0.0826703	0.0551132	0.108426	CCN5	protein_coding
ENSG00000180198.16	0.494208	1.53535e-34	1.42988e-32	0.499112	0	0	RCC1	protein_coding
ENSG00000037474.15	0.494143	1.57105e-34	1.46077e-32	0.510003	0	0	NSUN2	protein_coding
ENSG00000197930.13	0.493993	1.65649e-34	1.53444e-32	0.497188	0	0	ERO1A	protein_coding
ENSG00000126453.9	0.49399	1.65825e-34	1.53444e-32	0.539591	4.73387e-42	2.09294e-40	BCL2L12	protein_coding
ENSG00000064309.14	-0.0147426	0.732733	0.798745	-0.0939049	0.0292657	0.0640729	CDON	protein_coding
ENSG00000123352.18	0.493943	1.68612e-34	1.55773e-32	0.451919	0	0	SPATS2	protein_coding
ENSG00000173621.9	0.493685	1.84646e-34	1.70314e-32	0.509094	7.01471e-37	2.97821e-35	LRFN4	protein_coding
ENSG00000111667.14	0.493579	1.91654e-34	1.76496e-32	0.495495	0	0	USP5	protein_coding
ENSG00000070495.15	0.492956	2.38679e-34	2.19451e-32	0.4975	4.77126e-35	1.99203e-33	JMJD6	protein_coding
ENSG00000108468.15	0.492639	2.66842e-34	2.44567e-32	0.476992	5.66375e-32	2.2585e-30	CBX1	protein_coding
ENSG00000108262.16	0.49257	2.73375e-34	2.50158e-32	0.495608	0	0	GIT1	protein_coding
ENSG00000178295.15	0.492498	2.80389e-34	2.5617e-32	0.550179	5.66332e-44	2.5369e-42	GEN1	protein_coding
ENSG00000163975.12	0.491994	3.34632e-34	3.05245e-32	0.489879	7.00557e-34	2.85872e-32	MELTF	protein_coding
ENSG00000129355.7	0.491711	3.69522e-34	3.36539e-32	0.439547	0	0	CDKN2D	protein_coding
ENSG00000064651.14	-0.00465823	0.914078	0.937663	-0.0277808	0.519717	0.636161	SLC12A2	protein_coding
ENSG00000064652.11	-0.0260899	0.545572	0.639957	-0.036324	0.399995	0.523483	SNX24	protein_coding
ENSG00000132768.14	0.491473	4.01652e-34	3.64651e-32	0.474383	0	0	DPH2	protein_coding
ENSG00000064666.15	0.0936922	0.0296353	0.057133	0.128388	0.00284339	0.00860346	CNN2	protein_coding
ENSG00000064687.13	0.0325166	0.451231	0.551921	0.0306487	0.477663	0.597554	ABCA7	protein_coding
ENSG00000064692.20	-0.0717488	0.0961076	0.156403	-0.105905	0.0138961	0.0339385	SNCAIP	protein_coding
ENSG00000099783.12	0.491221	4.38688e-34	3.9765e-32	0.507689	1.18015e-36	4.99951e-35	HNRNPM	protein_coding
ENSG00000130706.13	0.49104	4.67281e-34	4.22904e-32	0.535955	0	0	ADRM1	protein_coding
ENSG00000105202.9	0.490932	4.85261e-34	4.38489e-32	0.475138	1.04945e-31	4.17616e-30	FBL	protein_coding
ENSG00000188976.11	0.490687	5.28529e-34	4.76841e-32	0.490494	0	0	NOC2L	protein_coding
ENSG00000189159.16	0.490442	5.75738e-34	5.18623e-32	0.481403	0	0	JPT1	protein_coding
ENSG00000198805.12	0.490127	6.42558e-34	5.77912e-32	0.494796	0	0	PNP	protein_coding
ENSG00000029153.14	0.490114	6.45399e-34	5.78665e-32	0.476339	0	0	ARNTL2	protein_coding
ENSG00000196839.13	0.489944	6.84839e-34	6.13074e-32	0.504389	3.96527e-36	1.67245e-34	ADA	protein_coding
ENSG00000135446.17	0.489931	6.87966e-34	6.1492e-32	0.521737	0	0	CDK4	protein_coding
ENSG00000196465.10	0.489724	7.39364e-34	6.58821e-32	0.487233	0	0	MYL6B	protein_coding
ENSG00000112290.13	0.48972	7.4052e-34	6.58835e-32	0.463519	0	0	WASF1	protein_coding
ENSG00000103495.14	0.489574	7.78937e-34	6.91948e-32	0.460236	1.30385e-29	5.02575e-28	MAZ	protein_coding
ENSG00000139618.16	0.489394	8.29373e-34	7.35619e-32	0.60645	1.92958e-55	8.98515e-54	BRCA2	protein_coding
ENSG00000065029.15	0.0361502	0.402254	0.504842	0.023536	0.585484	0.693732	ZNF76	protein_coding
ENSG00000065054.14	-0.0719349	0.0952461	0.155207	-0.146028	0.000680394	0.0024382	SLC9A3R2	protein_coding
ENSG00000137547.9	0.489344	8.43799e-34	7.47267e-32	0.478402	0	0	MRPL15	protein_coding
ENSG00000101146.13	0.489184	8.92231e-34	7.87742e-32	0.473863	1.59982e-31	6.35316e-30	RAE1	protein_coding
ENSG00000160392.13	0.488839	1.00554e-33	8.86424e-32	0.4943	1.48651e-34	6.14847e-33	C19orf47	protein_coding
ENSG00000101255.11	0.488816	1.01364e-33	8.92204e-32	0.507524	0	0	TRIB3	protein_coding
ENSG00000065154.12	0.0189189	0.661206	0.741219	0.00981593	0.820081	0.87856	OAT	protein_coding
ENSG00000011260.14	0.48878	1.02643e-33	9.00716e-32	0.486833	0	0	UTP18	protein_coding
ENSG00000110958.16	0.488147	1.27824e-33	1.1185e-31	0.485919	0	0	PTGES3	protein_coding
ENSG00000042753.12	0.487871	1.4062e-33	1.22837e-31	0.509446	6.15519e-37	2.61521e-35	AP2S1	protein_coding
ENSG00000132591.12	0.487767	1.45782e-33	1.27154e-31	0.483259	0	0	ERAL1	protein_coding
ENSG00000065320.9	0.060474	0.160912	0.240686	0.0416236	0.334673	0.457784	NTN1	protein_coding
ENSG00000065325.13	0.00595431	0.890305	0.920697	-0.134285	0.00178091	0.00572686	GLP2R	protein_coding
ENSG00000129911.9	0.487327	1.69673e-33	1.47769e-31	0.507039	0	0	KLF16	protein_coding
ENSG00000065357.20	0.0601071	0.163472	0.243896	0.0636767	0.139798	0.231127	DGKA	protein_coding
ENSG00000124784.9	0.487193	1.7774e-33	1.54562e-31	0.468634	0	0	RIOK1	protein_coding
ENSG00000065371.17	0.0174539	0.685988	0.76228	-0.0121711	0.778002	0.847629	ROPN1	protein_coding
ENSG00000168090.10	0.487156	1.80026e-33	1.56314e-31	0.508411	0	0	COPS6	protein_coding
ENSG00000143319.17	0.487122	1.82159e-33	1.57929e-31	0.495462	9.85068e-35	4.092e-33	ISG20L2	protein_coding
ENSG00000148308.18	0.487079	1.8486e-33	1.6003e-31	0.469083	0	0	GTF3C5	protein_coding
ENSG00000106105.15	0.487007	1.89512e-33	1.63811e-31	0.482267	0	0	GARS1	protein_coding
ENSG00000144395.18	0.486944	1.93699e-33	1.67181e-31	0.534068	4.47826e-41	1.96788e-39	CCDC150	protein_coding
ENSG00000107815.10	0.486605	2.17701e-33	1.87616e-31	0.479935	0	0	TWNK	protein_coding
ENSG00000138442.10	0.486087	2.60176e-33	2.23554e-31	0.472354	0	0	WDR12	protein_coding
ENSG00000176749.9	0.485805	2.86574e-33	2.4587e-31	0.470075	5.54621e-31	2.18895e-29	CDK5R1	protein_coding
ENSG00000197785.14	0.485769	2.90177e-33	2.48592e-31	0.493977	1.66575e-34	6.87504e-33	ATAD3A	protein_coding
ENSG00000065559.15	0.0837937	0.0518604	0.0925963	0.0715221	0.097157	0.172285	MAP2K4	protein_coding
ENSG00000172115.9	0.485675	2.99748e-33	2.56411e-31	0.485778	0	0	CYCS	protein_coding
ENSG00000275700.5	0.48561	3.06507e-33	2.61805e-31	0.486288	0	0	AATF	protein_coding
ENSG00000065613.15	0.0909008	0.0348707	0.065791	0.094879	0.0276553	0.0610997	SLK	protein_coding
ENSG00000001036.14	0.485587	3.08905e-33	2.63464e-31	0.500359	1.71083e-35	7.18436e-34	FUCA2	protein_coding
ENSG00000065618.21	-0.0500843	0.245721	0.34013	-0.0792608	0.0659491	0.1257	COL17A1	protein_coding
ENSG00000065621.15	0.0266423	0.537096	0.632494	0.0349379	0.41823	0.541137	GSTO2	protein_coding
ENSG00000161204.11	0.485391	3.30342e-33	2.81332e-31	0.477077	5.50454e-32	2.19805e-30	ABCF3	protein_coding
ENSG00000168488.18	0.484779	4.07498e-33	3.46529e-31	0.48808	0	0	ATXN2L	protein_coding
ENSG00000073008.15	0.484696	4.19268e-33	3.56014e-31	0.475243	0	0	PVR	protein_coding
ENSG00000070087.14	0.484682	4.21172e-33	3.57105e-31	0.491412	0	0	PFN2	protein_coding
ENSG00000134453.16	0.484542	4.41829e-33	3.74071e-31	0.4664	1.8253e-30	7.15024e-29	RBM17	protein_coding
ENSG00000169213.7	0.484528	4.44031e-33	3.75385e-31	0.509547	5.93011e-37	2.52143e-35	RAB3B	protein_coding
ENSG00000004864.14	0.484515	4.45996e-33	3.76495e-31	0.474592	0	0	SLC25A13	protein_coding
ENSG00000065883.16	0.0767159	0.0751491	0.126877	0.126503	0.00326141	0.00969338	CDK13	protein_coding
ENSG00000073536.18	0.484419	4.60815e-33	3.88437e-31	0.461919	7.65126e-30	2.96504e-28	NLE1	protein_coding
ENSG00000145293.16	0.484394	4.64789e-33	3.91215e-31	0.474766	0	0	ENOPH1	protein_coding
ENSG00000125835.19	0.484027	5.26918e-33	4.42864e-31	0.521357	0	0	SNRPB	protein_coding
ENSG00000163872.16	0.483894	5.51492e-33	4.62844e-31	0.471745	0	0	YEATS2	protein_coding
ENSG00000065989.16	-0.0695596	0.106717	0.170653	-0.0628943	0.144738	0.237714	PDE4A	protein_coding
ENSG00000183624.14	0.483541	6.21993e-33	5.205e-31	0.468518	0	0	HMCES	protein_coding
ENSG00000066032.18	0.0811414	0.0597627	0.104394	-0.0400542	0.353342	0.476601	CTNNA2	protein_coding
ENSG00000138073.14	0.483246	6.87698e-33	5.73821e-31	0.493125	2.24914e-34	9.26302e-33	PREB	protein_coding
ENSG00000066056.14	-0.0642188	0.136486	0.209843	-0.0799017	0.0637977	0.122335	TIE1	protein_coding
ENSG00000069849.11	0.483215	6.9506e-33	5.78292e-31	0.48636	0	0	ATP1B3	protein_coding
ENSG00000149925.22	0.483149	7.10831e-33	5.90563e-31	0.469515	6.65571e-31	2.61968e-29	ALDOA	protein_coding
ENSG00000160563.14	0.482962	7.57488e-33	6.27519e-31	0.497246	5.22395e-35	2.17788e-33	MED27	protein_coding
ENSG00000066136.20	0.0574419	0.182993	0.267695	0.0240738	0.577057	0.686526	NFYC	protein_coding
ENSG00000132792.19	0.48268	8.33788e-33	6.89738e-31	0.460199	0	0	CTNNBL1	protein_coding
ENSG00000066230.12	0.0343912	0.425555	0.527251	0.00737444	0.864371	0.910295	SLC9A3	protein_coding
ENSG00000132182.12	0.481719	1.15545e-32	9.53101e-31	0.483242	0	0	NUP210	protein_coding
ENSG00000089597.18	0.48164	1.18678e-32	9.77547e-31	0.467003	0	0	GANAB	protein_coding
ENSG00000066294.15	-0.0669602	0.120493	0.188921	-0.0688795	0.110195	0.190799	CD84	protein_coding
ENSG00000066322.15	0.0940235	0.0290612	0.0561757	0.072549	0.0924407	0.1654	ELOVL1	protein_coding
ENSG00000066336.12	0.0402422	0.351085	0.453426	0.0228501	0.596463	0.703281	SPI1	protein_coding
ENSG00000100804.19	0.481366	1.30197e-32	1.0709e-30	0.496644	0	0	PSMB5	protein_coding
ENSG00000066382.16	-0.00125848	0.976745	0.98325	-0.246954	6.23649e-09	5.43467e-08	MPPED2	protein_coding
ENSG00000118655.7	0.481041	1.45358e-32	1.1939e-30	0.48419	4.98403e-33	2.01529e-31	DCLRE1B	protein_coding
ENSG00000084733.11	0.480964	1.49166e-32	1.22343e-30	0.490541	0	0	RAB10	protein_coding
ENSG00000066427.24	-0.0381989	0.376101	0.47843	-0.00269024	0.950314	0.968496	ATXN3	protein_coding
ENSG00000149923.14	0.480726	1.61666e-32	1.32408e-30	0.515325	0	0	PPP4C	protein_coding
ENSG00000132780.17	0.480009	2.05922e-32	1.67703e-30	0.480173	0	0	NASP	protein_coding
ENSG00000143621.17	0.479782	2.22254e-32	1.80749e-30	0.461716	0	0	ILF2	protein_coding
ENSG00000066583.12	0.0602592	0.162407	0.24252	0.0183714	0.670426	0.765487	ISOC1	protein_coding
ENSG00000077514.9	0.479584	2.37592e-32	1.92951e-30	0.438779	0	0	POLD3	protein_coding
ENSG00000160917.15	0.478677	3.22237e-32	2.60592e-30	0.480693	0	0	CPSF4	protein_coding
ENSG00000066654.14	-0.078171	0.0697687	0.11913	-0.104982	0.0147865	0.0357818	THUMPD1	protein_coding
ENSG00000239672.8	0.478625	3.27985e-32	2.6487e-30	0.48171	1.15884e-32	4.67919e-31	NME1	protein_coding
ENSG00000066735.14	0.0162096	0.707304	0.779621	-0.0957462	0.0262275	0.058427	KIF26A	protein_coding
ENSG00000066739.12	-0.0836236	0.0523396	0.0933021	-0.0759085	0.0782773	0.144643	ATG2B	protein_coding
ENSG00000107566.14	0.478462	3.46358e-32	2.79316e-30	0.46637	0	0	ERLIN1	protein_coding
ENSG00000066813.14	-0.0730994	0.0899935	0.147921	-0.119213	0.0055859	0.0154582	ACSM2B	protein_coding
ENSG00000196961.13	0.478335	3.6139e-32	2.90627e-30	0.484187	0	0	AP2A1	protein_coding
ENSG00000075856.12	0.478255	3.71213e-32	2.98111e-30	0.446096	0	0	SART3	protein_coding
ENSG00000134940.14	0.47803	4.00303e-32	3.21027e-30	0.550079	5.90947e-44	2.64511e-42	ACRV1	protein_coding
ENSG00000151287.17	0.477965	4.09134e-32	3.27653e-30	0.462815	5.75523e-30	2.23479e-28	TEX30	protein_coding
ENSG00000144034.16	0.477796	4.32935e-32	3.46234e-30	0.478594	0	0	TPRKB	protein_coding
ENSG00000067048.17	0.0916357	0.0334213	0.0633962	0.0382687	0.375228	0.499029	DDX3Y	protein_coding
ENSG00000123064.13	0.477616	4.59787e-32	3.66693e-30	0.480226	0	0	DDX54	protein_coding
ENSG00000067064.11	0.0836993	0.0521259	0.092987	0.0920922	0.0325779	0.0701059	IDI1	protein_coding
ENSG00000067066.17	-0.00847452	0.84438	0.885671	0.0308274	0.474975	0.594876	SP100	protein_coding
ENSG00000067082.15	0.0306008	0.478352	0.578343	0.0201062	0.641288	0.741294	KLF6	protein_coding
ENSG00000067113.17	-0.0575672	0.182038	0.266579	-0.0703832	0.102609	0.180232	PLPP1	protein_coding
ENSG00000067141.17	-0.0910684	0.0345355	0.0652503	-0.0879018	0.0413799	0.0855884	NEO1	protein_coding
ENSG00000117395.13	0.47743	4.8928e-32	3.8914e-30	0.479482	2.45872e-32	9.83847e-31	EBNA1BP2	protein_coding
ENSG00000187778.14	0.477411	4.92441e-32	3.91115e-30	0.463656	4.4019e-30	1.71621e-28	MCRS1	protein_coding
ENSG00000160193.12	0.477104	5.45596e-32	4.32144e-30	0.4695	0	0	WDR4	protein_coding
ENSG00000090372.15	0.476813	6.01067e-32	4.75427e-30	0.479812	0	0	STRN4	protein_coding
ENSG00000138376.11	0.476742	6.15662e-32	4.86306e-30	0.492306	2.99901e-34	1.2325e-32	BARD1	protein_coding
ENSG00000067221.14	0.0199326	0.644272	0.726651	-0.0172612	0.68918	0.779387	STOML1	protein_coding
ENSG00000159131.17	0.4767	6.24259e-32	4.92423e-30	0.45025	0	0	GART	protein_coding
ENSG00000067248.10	-0.0331225	0.442838	0.543855	-0.0460436	0.28585	0.405385	DHX29	protein_coding
ENSG00000198836.11	0.47631	7.10866e-32	5.59974e-30	0.482407	0	0	OPA1	protein_coding
ENSG00000132507.18	0.476108	7.60244e-32	5.98055e-30	0.486892	0	0	EIF5A	protein_coding
ENSG00000133193.12	0.476101	7.62113e-32	5.98709e-30	0.467846	0	0	FAM104A	protein_coding
ENSG00000116670.15	0.475539	9.18423e-32	7.19548e-30	0.484532	0	0	MAD2L2	protein_coding
ENSG00000148835.11	0.47491	1.1315e-31	8.82892e-30	0.428804	1.6142e-25	5.50535e-24	TAF5	protein_coding
ENSG00000067560.13	0.0557027	0.196629	0.283846	0.0416437	0.334438	0.457537	RHOA	protein_coding
ENSG00000100029.18	0.474863	1.1495e-31	8.95725e-30	0.472497	0	0	PES1	protein_coding
ENSG00000067601.8	0.00440282	0.918772	0.940918	-0.010935	0.800045	0.864041	PMS2P4	transcribed_unprocessed_pseudogene
ENSG00000020256.20	0.474449	1.31848e-31	1.02464e-29	0.449378	3.77978e-28	1.40987e-26	ZFP64	protein_coding
ENSG00000067646.12	0.0509472	0.23767	0.331022	0.0486412	0.259608	0.376492	ZFY	protein_coding
ENSG00000114268.12	0.47429	1.38964e-31	1.07849e-29	0.463	0	0	PFKFB4	protein_coding
ENSG00000132436.11	0.473647	1.71844e-31	1.33187e-29	0.470452	4.90377e-31	1.93804e-29	FIGNL1	protein_coding
ENSG00000067798.16	0.02293	0.595291	0.684251	-0.0518826	0.229155	0.341832	NAV3	protein_coding
ENSG00000138668.19	0.473159	2.01799e-31	1.55985e-29	0.463069	0	0	HNRNPD	protein_coding
ENSG00000176903.5	0.473103	2.05596e-31	1.58708e-29	0.451354	0	0	PNMA1	protein_coding
ENSG00000121774.18	0.473077	2.07363e-31	1.59858e-29	0.457096	0	0	KHDRBS1	protein_coding
ENSG00000067842.17	0.0490432	0.255687	0.351456	-0.0414917	0.336318	0.459358	ATP2B3	protein_coding
ENSG00000165283.16	0.472783	2.28416e-31	1.75619e-29	0.458806	0	0	STOML2	protein_coding
ENSG00000179115.11	0.472462	2.53883e-31	1.94423e-29	0.477502	4.77656e-32	1.90867e-30	FARSA	protein_coding
ENSG00000067992.16	0.0229351	0.595208	0.684199	0.0562476	0.192216	0.297545	PDK3	protein_coding
ENSG00000066117.15	0.472161	2.80279e-31	2.14352e-29	0.461393	0	0	SMARCD1	protein_coding
ENSG00000116161.18	0.472139	2.82291e-31	2.15606e-29	0.460254	0	0	CACYBP	protein_coding
ENSG00000068028.17	0.0716377	0.0966247	0.157125	0.0622288	0.149044	0.243174	RASSF1	protein_coding
ENSG00000253729.8	0.472129	2.83234e-31	2.1604e-29	0.467141	0	0	PRKDC	protein_coding
ENSG00000162300.13	0.471963	2.99048e-31	2.27801e-29	0.443786	2.04311e-27	7.42423e-26	ZFPL1	protein_coding
ENSG00000033050.9	0.4716	3.36868e-31	2.55935e-29	0.469873	0	0	ABCF2	protein_coding
ENSG00000173786.17	0.471222	3.81228e-31	2.89258e-29	0.475969	0	0	CNP	protein_coding
ENSG00000134001.15	0.47081	4.36253e-31	3.30573e-29	0.455974	4.95906e-29	1.88631e-27	EIF2S1	protein_coding
ENSG00000068305.17	-0.0627547	0.145672	0.2216	-0.0829146	0.0543963	0.107249	MEF2A	protein_coding
ENSG00000131148.9	0.470718	4.49596e-31	3.40237e-29	0.463341	4.86656e-30	1.89225e-28	EMC8	protein_coding
ENSG00000004487.17	0.470651	4.59531e-31	3.46847e-29	0.436664	0	0	KDM1A	protein_coding
ENSG00000099364.18	0.470617	4.64678e-31	3.50274e-29	0.477051	5.55347e-32	2.21605e-30	FBXL19	protein_coding
ENSG00000068366.20	0.0890323	0.038799	0.0722046	0.0788526	0.0673704	0.127957	ACSL4	protein_coding
ENSG00000068383.19	-0.0413538	0.337929	0.439794	-0.0413431	0.338054	0.461064	INPP5A	protein_coding
ENSG00000138375.13	0.47043	4.93938e-31	3.71036e-29	0.445787	1.12107e-27	4.11781e-26	SMARCAL1	protein_coding
ENSG00000066697.15	0.470429	4.94149e-31	3.71036e-29	0.44883	4.46509e-28	1.658e-26	MSANTD3	protein_coding
ENSG00000165637.13	0.470419	4.95818e-31	3.71806e-29	0.456276	0	0	VDAC2	protein_coding
ENSG00000174996.12	0.470075	5.5466e-31	4.14852e-29	0.47423	0	0	KLC2	protein_coding
ENSG00000068615.19	-0.0580665	0.17827	0.262008	-0.191492	7.57283e-06	4.05286e-05	REEP1	protein_coding
ENSG00000007923.16	0.469951	5.77603e-31	4.31454e-29	0.467759	0	0	DNAJC11	protein_coding
ENSG00000151014.6	0.469915	5.84247e-31	4.35853e-29	0.445493	1.22472e-27	4.49279e-26	NOCT	protein_coding
ENSG00000068697.7	-0.0641895	0.136666	0.210068	-0.0950704	0.027342	0.0605187	LAPTM4A	protein_coding
ENSG00000143256.5	0.469794	6.07909e-31	4.52336e-29	0.474403	0	0	PFDN2	protein_coding
ENSG00000068745.15	-0.0540658	0.210128	0.299491	-0.0554677	0.19846	0.305011	IP6K2	protein_coding
ENSG00000068781.21	-0.0188128	0.662989	0.742836	-0.0678758	0.11549	0.198297	STON1-GTF2A1L	protein_coding
ENSG00000087152.15	0.469752	6.16228e-31	4.57936e-29	0.479672	0	0	ATXN7L3	protein_coding
ENSG00000149091.15	0.469491	6.70861e-31	4.97221e-29	0.453589	0	0	DGKZ	protein_coding
ENSG00000105185.12	0.469487	6.71676e-31	4.97221e-29	0.515746	0	0	PDCD5	protein_coding
ENSG00000168243.11	0.469391	6.93063e-31	5.11741e-29	0.480194	1.93461e-32	7.76279e-31	GNG4	protein_coding
ENSG00000126261.13	0.469357	7.00799e-31	5.16792e-29	0.462323	0	0	UBA2	protein_coding
ENSG00000068903.20	0.0185684	0.667103	0.746352	-0.0499489	0.246914	0.362158	SIRT2	protein_coding
ENSG00000068912.14	-0.0426616	0.32286	0.424198	-0.0460456	0.285829	0.405365	ERLEC1	protein_coding
ENSG00000013306.16	0.469318	7.09708e-31	5.22694e-29	0.496355	0	0	SLC25A39	protein_coding
ENSG00000169221.14	0.468932	8.04612e-31	5.91836e-29	0.478058	0	0	TBC1D10B	protein_coding
ENSG00000174891.13	0.468892	8.15076e-31	5.9877e-29	0.459694	0	0	RSRC1	protein_coding
ENSG00000106344.8	0.468803	8.38993e-31	6.15557e-29	0.470063	5.56845e-31	2.19623e-29	RBM28	protein_coding
ENSG00000069018.19	-0.0226321	0.600082	0.688334	0.0845196	0.0498566	0.0999171	TRPC7	protein_coding
ENSG00000169188.5	0.468581	9.01809e-31	6.60804e-29	0.495027	0	0	APEX2	protein_coding
ENSG00000141985.9	0.468514	9.21683e-31	6.74511e-29	0.482048	0	0	SH3GL1	protein_coding
ENSG00000069188.17	-0.0738006	0.0869447	0.143732	-0.125573	0.00349874	0.0103114	SDK2	protein_coding
ENSG00000138382.15	0.468495	9.27316e-31	6.77774e-29	0.464959	0	0	METTL5	protein_coding
ENSG00000228716.7	0.46839	9.59525e-31	6.99545e-29	0.439086	8.23832e-27	2.9418e-25	DHFR	protein_coding
ENSG00000124228.14	0.468067	1.0653e-30	7.74707e-29	0.473965	1.54709e-31	6.14802e-30	DDX27	protein_coding
ENSG00000161203.13	0.4678	1.16169e-30	8.43735e-29	0.453553	0	0	AP2M1	protein_coding
ENSG00000144524.18	0.467643	1.22191e-30	8.85246e-29	0.46123	0	0	COPS7B	protein_coding
ENSG00000122783.17	0.467486	1.28555e-30	9.30184e-29	0.465932	0	0	CYREN	protein_coding
ENSG00000069424.15	0.0420686	0.329638	0.431327	0.03966	0.358103	0.481452	KCNAB2	protein_coding
ENSG00000160214.13	0.467372	1.3339e-30	9.63967e-29	0.464987	0	0	RRP1	protein_coding
ENSG00000165724.6	0.467262	1.38227e-30	9.96426e-29	0.464147	3.76231e-30	1.46982e-28	ZMYND19	protein_coding
ENSG00000164163.11	0.467225	1.39871e-30	1.00702e-28	0.462416	6.53426e-30	2.53388e-28	ABCE1	protein_coding
ENSG00000156261.13	0.466968	1.51982e-30	1.09285e-28	0.44264	0	0	CCT8	protein_coding
ENSG00000164134.13	0.466901	1.55299e-30	1.11531e-28	0.468437	0	0	NAA15	protein_coding
ENSG00000136930.13	0.466534	1.74828e-30	1.25245e-28	0.458921	0	0	PSMB7	protein_coding
ENSG00000153767.10	0.466369	1.84386e-30	1.31929e-28	0.458734	0	0	GTF2E1	protein_coding
ENSG00000204394.13	0.466157	1.97422e-30	1.41081e-28	0.466762	0	0	VARS1	protein_coding
ENSG00000151465.14	0.466144	1.9824e-30	1.4149e-28	0.451247	0	0	CDC123	protein_coding
ENSG00000226479.4	0.466074	2.02739e-30	1.44523e-28	0.45494	0	0	TMEM185B	protein_coding
ENSG00000155380.12	0.465981	2.08908e-30	1.48737e-28	0.431024	0	0	SLC16A1	protein_coding
ENSG00000108960.9	0.465799	2.21474e-30	1.57425e-28	0.46534	2.56705e-30	1.00491e-28	MMD	protein_coding
ENSG00000115946.8	0.465797	2.21656e-30	1.57425e-28	0.460832	0	0	PNO1	protein_coding
ENSG00000276023.5	0.465539	2.40819e-30	1.70825e-28	0.472517	0	0	DUSP14	protein_coding
ENSG00000162385.11	0.4655	2.43877e-30	1.72782e-28	0.455825	0	0	MAGOH	protein_coding
ENSG00000138095.19	0.465152	2.72678e-30	1.9295e-28	0.454309	0	0	LRPPRC	protein_coding
ENSG00000161036.13	0.464929	2.92936e-30	2.07031e-28	0.479362	0	0	LRWD1	protein_coding
ENSG00000130725.8	0.464695	3.15702e-30	2.22848e-28	0.46888	0	0	UBE2M	protein_coding
ENSG00000161091.13	0.464604	3.25029e-30	2.29151e-28	0.462393	0	0	MFSD12	protein_coding
ENSG00000070019.5	0.0148449	0.730949	0.797403	-0.0826728	0.0550868	0.108385	GUCY2C	protein_coding
ENSG00000070031.4	0.0818822	0.0574611	0.101	0.0929156	0.0310194	0.0673393	SCT	protein_coding
ENSG00000135912.11	0.46433	3.5488e-30	2.49587e-28	0.44759	0	0	TTLL4	protein_coding
ENSG00000124535.16	0.4643	3.58279e-30	2.51671e-28	0.443632	0	0	WRNIP1	protein_coding
ENSG00000070081.17	-0.094978	0.0274604	0.0535371	-0.103747	0.0159724	0.0382207	NUCB2	protein_coding
ENSG00000162073.14	0.463756	4.26361e-30	2.99131e-28	0.474222	0	0	PAQR4	protein_coding
ENSG00000070159.14	-0.0438459	0.309597	0.410472	-0.041099	0.340916	0.464002	PTPN3	protein_coding
ENSG00000070182.21	0.0596066	0.167013	0.248192	0.0619585	0.150862	0.245483	SPTB	protein_coding
ENSG00000070190.13	-0.00614394	0.886835	0.918216	0.0107761	0.802828	0.865911	DAPP1	protein_coding
ENSG00000109919.10	0.463147	5.17749e-30	3.62368e-28	0.44409	1.86563e-27	6.79213e-26	MTCH2	protein_coding
ENSG00000153048.11	0.463086	5.27914e-30	3.68978e-28	0.454934	0	0	CARHSP1	protein_coding
ENSG00000070269.14	0.0476091	0.269866	0.367369	0.0272473	0.527888	0.643493	TMEM260	protein_coding
ENSG00000070366.14	0.0216244	0.616419	0.702578	-0.0134862	0.754669	0.830181	SMG6	protein_coding
ENSG00000113810.16	0.463083	5.28471e-30	3.68978e-28	0.444139	1.83846e-27	6.71015e-26	SMC4	protein_coding
ENSG00000161179.14	0.46305	5.34044e-30	3.72418e-28	0.491089	4.59258e-34	1.88606e-32	YDJC	protein_coding
ENSG00000186298.12	0.462879	5.63812e-30	3.9223e-28	0.44608	0	0	PPP1CC	protein_coding
ENSG00000070404.10	0.0733891	0.0887237	0.146117	0.0683939	0.112733	0.194418	FSTL3	protein_coding
ENSG00000070413.20	0.0664875	0.123141	0.192357	0.0190606	0.658728	0.756017	DGCR2	protein_coding
ENSG00000143436.11	0.46246	6.44262e-30	4.4712e-28	0.468008	0	0	MRPL9	protein_coding
ENSG00000137337.15	0.462384	6.60085e-30	4.57002e-28	0.427889	2.09296e-25	7.11298e-24	MDC1	protein_coding
ENSG00000070476.15	-0.0104992	0.807854	0.857501	-0.0441247	0.306528	0.427765	ZXDC	protein_coding
ENSG00000104969.11	0.461902	7.69414e-30	5.32057e-28	0.467918	1.118e-30	4.39444e-29	SGTA	protein_coding
ENSG00000205704.7	0.461702	8.19631e-30	5.64753e-28	0.494281	1.49608e-34	6.18361e-33	LINC00634	protein_coding
ENSG00000092199.18	0.461528	8.66356e-30	5.96237e-28	0.447595	0	0	HNRNPC	protein_coding
ENSG00000167550.11	0.461409	8.99687e-30	6.18438e-28	0.444113	1.8527e-27	6.75784e-26	RHEBL1	protein_coding
ENSG00000175376.9	0.461262	9.42571e-30	6.46378e-28	0.464334	3.54421e-30	1.38555e-28	EIF1AD	protein_coding
ENSG00000175592.9	0.461041	1.01068e-29	6.92261e-28	0.427245	0	0	FOSL1	protein_coding
ENSG00000070614.15	0.0604337	0.161192	0.241049	0.0443358	0.304113	0.425135	NDST1	protein_coding
ENSG00000070669.17	0.0582678	0.176768	0.260191	0.0833642	0.0530777	0.105163	ASNS	protein_coding
ENSG00000173457.11	0.460883	1.06252e-29	7.26909e-28	0.461394	0	0	PPP1R14B	protein_coding
ENSG00000070729.14	-0.0539144	0.211409	0.300947	-0.0589513	0.171736	0.272201	CNGB1	protein_coding
ENSG00000070731.11	-0.0253259	0.557403	0.650662	-0.0292429	0.4981	0.616615	ST6GALNAC2	protein_coding
ENSG00000070748.19	-0.00231876	0.957168	0.969203	-0.0333552	0.439639	0.561631	CHAT	protein_coding
ENSG00000147955.17	0.460696	1.12725e-29	7.67551e-28	0.471061	0	0	SIGMAR1	protein_coding
ENSG00000070759.17	-0.00792089	0.854429	0.893583	-0.0783484	0.069135	0.130698	TESK2	protein_coding
ENSG00000131650.14	0.460607	1.15961e-29	7.88659e-28	0.511707	2.64992e-37	1.13172e-35	KREMEN2	protein_coding
ENSG00000196290.16	0.460476	1.20837e-29	8.20856e-28	0.437832	0	0	NIF3L1	protein_coding
ENSG00000062485.19	0.460239	1.30257e-29	8.82767e-28	0.461817	0	0	CS	protein_coding
ENSG00000099804.9	0.460198	1.31951e-29	8.93195e-28	0.476824	0	0	CDC34	protein_coding
ENSG00000136271.10	0.459785	1.50292e-29	1.01616e-27	0.443893	1.97872e-27	7.19479e-26	DDX56	protein_coding
ENSG00000185359.14	0.459742	1.52363e-29	1.02896e-27	0.466603	0	0	HGS	protein_coding
ENSG00000070831.17	-0.0195791	0.650158	0.731689	-0.00979195	0.820571	0.878948	CDC42	protein_coding
ENSG00000254986.7	0.459613	1.58671e-29	1.0703e-27	0.446253	0	0	DPP3	protein_coding
ENSG00000179262.10	0.459288	1.75741e-29	1.18269e-27	0.464369	0	0	RAD23A	protein_coding
ENSG00000088356.6	0.459165	1.82689e-29	1.22801e-27	0.457958	0	0	PDRG1	protein_coding
ENSG00000100281.14	0.459033	1.90448e-29	1.27868e-27	0.451306	2.09748e-28	7.85922e-27	HMGXB4	protein_coding
ENSG00000197345.13	0.458974	1.94013e-29	1.3011e-27	0.459173	0	0	MRPL21	protein_coding
ENSG00000070985.13	0.0168682	0.695992	0.770698	-0.0650009	0.131765	0.220472	TRPM5	protein_coding
ENSG00000167721.11	0.458727	2.09664e-29	1.40444e-27	0.421985	0	0	TSR1	protein_coding
ENSG00000125871.14	0.458532	2.22916e-29	1.49147e-27	0.437063	0	0	MGME1	protein_coding
ENSG00000071073.13	0.0572635	0.184358	0.269398	0.0612609	0.155524	0.251543	MGAT4A	protein_coding
ENSG00000071082.11	-0.0823496	0.0560474	0.0988707	-0.0834744	0.0527835	0.104673	RPL31	protein_coding
ENSG00000162607.13	0.458395	2.32707e-29	1.55338e-27	0.435311	2.48529e-26	8.70773e-25	USP1	protein_coding
ENSG00000182628.13	0.458386	2.33368e-29	1.556e-27	0.461232	0	0	SKA2	protein_coding
ENSG00000071203.9	-0.0203434	0.637461	0.720799	0.00856902	0.842667	0.894272	MS4A12	protein_coding
ENSG00000178691.11	0.458343	2.36535e-29	1.57529e-27	0.455493	0	0	SUZ12	protein_coding
ENSG00000156471.13	0.458311	2.38958e-29	1.58959e-27	0.459365	0	0	PTDSS1	protein_coding
ENSG00000071243.16	0.0389985	0.366183	0.468809	-0.0124066	0.773823	0.844159	ING3	protein_coding
ENSG00000071246.11	0.0306077	0.478252	0.578271	-0.00144369	0.973324	0.983424	VASH1	protein_coding
ENSG00000205250.9	0.458264	2.4246e-29	1.61103e-27	0.443681	2.10863e-27	7.65752e-26	E2F4	protein_coding
ENSG00000149485.19	0.458179	2.48987e-29	1.6525e-27	0.446319	9.55013e-28	3.51904e-26	FADS1	protein_coding
ENSG00000071537.14	0.0743486	0.0846203	0.140465	0.0764843	0.0760359	0.141193	SEL1L	protein_coding
ENSG00000175931.13	0.458136	2.52431e-29	1.67343e-27	0.446303	0	0	UBE2O	protein_coding
ENSG00000197170.10	0.457813	2.79314e-29	1.84529e-27	0.454072	0	0	PSMD12	protein_coding
ENSG00000204899.6	0.457719	2.87648e-29	1.89818e-27	0.438016	1.12807e-26	3.99851e-25	MZT1	protein_coding
ENSG00000071575.11	0.0452918	0.293898	0.393808	0.0288537	0.503718	0.62177	TRIB2	protein_coding
ENSG00000101557.15	0.457684	2.9076e-29	1.91653e-27	0.456578	0	0	USP14	protein_coding
ENSG00000134308.14	0.457582	3.00207e-29	1.97654e-27	0.457481	0	0	YWHAQ	protein_coding
ENSG00000102393.14	0.457561	3.02224e-29	1.98755e-27	0.438433	9.98117e-27	3.54442e-25	GLA	protein_coding
ENSG00000105821.15	0.457375	3.20335e-29	2.0971e-27	0.457201	3.38276e-29	1.29268e-27	DNAJC2	protein_coding
ENSG00000124562.10	0.457368	3.21061e-29	2.09948e-27	0.451943	0	0	SNRPC	protein_coding
ENSG00000256269.10	0.457215	3.36752e-29	2.19959e-27	0.456507	4.20032e-29	1.60086e-27	HMBS	protein_coding
ENSG00000173950.16	0.456903	3.71249e-29	2.42218e-27	0.43452	0	0	XXYLT1	protein_coding
ENSG00000164924.18	0.456758	3.88384e-29	2.53112e-27	0.449277	0	0	YWHAZ	protein_coding
ENSG00000104312.8	0.45671	3.94298e-29	2.56676e-27	0.462256	0	0	RIPK2	protein_coding
ENSG00000071991.9	-0.0180606	0.675681	0.753543	-0.263019	5.58619e-10	5.56029e-09	CDH19	protein_coding
ENSG00000197136.4	0.456619	4.05603e-29	2.63738e-27	0.461489	0	0	PCNX3	protein_coding
ENSG00000188807.13	0.45661	4.06743e-29	2.64182e-27	0.424551	5.36567e-25	1.79709e-23	TMEM201	protein_coding
ENSG00000086475.15	0.456492	4.21971e-29	2.73457e-27	0.427364	0	0	SEPHS1	protein_coding
ENSG00000185122.11	0.456393	4.35196e-29	2.81711e-27	0.466949	0	0	HSF1	protein_coding
ENSG00000072071.16	0.0423072	0.3269	0.42856	0.00950308	0.825778	0.882414	ADGRL1	protein_coding
ENSG00000153317.15	0.456359	4.3984e-29	2.84399e-27	0.453622	0	0	ASAP1	protein_coding
ENSG00000168061.17	0.455628	5.5223e-29	3.56272e-27	0.469698	0	0	SAC3D1	protein_coding
ENSG00000143799.14	0.45544	5.85534e-29	3.77336e-27	0.428557	1.7315e-25	5.89495e-24	PARP1	protein_coding
ENSG00000072133.11	0.0651561	0.130844	0.202478	0.0537156	0.2131	0.322846	RPS6KA6	protein_coding
ENSG00000136715.19	0.455391	5.94563e-29	3.82727e-27	0.437762	0	0	SAP130	protein_coding
ENSG00000072135.13	-0.0406272	0.346492	0.448703	-0.0711813	0.0987735	0.174631	PTPN18	protein_coding
ENSG00000009844.16	0.455321	6.07633e-29	3.90705e-27	0.42153	0	0	VTA1	protein_coding
ENSG00000072182.13	0.0297369	0.490866	0.590199	0.0211163	0.624728	0.727105	ASIC4	protein_coding
ENSG00000100591.8	0.455222	6.26601e-29	4.02006e-27	0.460091	0	0	AHSA1	protein_coding
ENSG00000072201.14	-0.0258142	0.549827	0.64381	-0.0541486	0.209357	0.318279	LNX1	protein_coding
ENSG00000068438.15	0.455006	6.7009e-29	4.2943e-27	0.469322	0	0	FTSJ1	protein_coding
ENSG00000113758.13	0.454905	6.91398e-29	4.42594e-27	0.451129	0	0	DBN1	protein_coding
ENSG00000067225.18	0.454824	7.08825e-29	4.53247e-27	0.460268	0	0	PKM	protein_coding
ENSG00000164466.13	0.454759	7.23394e-29	4.62052e-27	0.460626	0	0	SFXN1	protein_coding
ENSG00000072364.13	-0.0111312	0.796536	0.84939	0.00448756	0.917187	0.946477	AFF4	protein_coding
ENSG00000185697.16	0.454705	7.35658e-29	4.69366e-27	0.436166	1.93801e-26	6.81087e-25	MYBL1	protein_coding
ENSG00000072415.10	0.0140177	0.745407	0.808729	0.043634	0.311943	0.433312	MPP5	protein_coding
ENSG00000072422.17	0.030194	0.484223	0.584108	0.0304328	0.480649	0.600475	RHOBTB1	protein_coding
ENSG00000168924.15	0.454556	7.7036e-29	4.90964e-27	0.455082	6.54283e-29	2.48056e-27	LETM1	protein_coding
ENSG00000064419.13	0.454401	8.08137e-29	5.13906e-27	0.455292	0	0	TNPO3	protein_coding
ENSG00000111358.14	0.454369	8.1622e-29	5.18475e-27	0.436371	0	0	GTF2H3	protein_coding
ENSG00000160208.13	0.454341	8.23339e-29	5.22422e-27	0.444108	1.85564e-27	6.76004e-26	RRP1B	protein_coding
ENSG00000117593.12	0.454222	8.54146e-29	5.41375e-27	0.440759	5.02822e-27	1.80444e-25	DARS2	protein_coding
ENSG00000072657.9	0.00633129	0.883408	0.915767	-0.245124	8.1235e-09	6.97175e-08	TRHDE	protein_coding
ENSG00000108094.16	0.454091	8.89695e-29	5.63288e-27	0.427656	2.23627e-25	7.58664e-24	CUL2	protein_coding
ENSG00000072694.21	-0.0269675	0.532137	0.627948	-0.0427794	0.321524	0.443664	FCGR2B	protein_coding
ENSG00000072736.19	-0.0888327	0.03924	0.0729031	-0.103233	0.0165388	0.0393715	NFATC3	protein_coding
ENSG00000072756.17	0.0240609	0.57726	0.668636	0.0447517	0.299698	0.420337	TRNT1	protein_coding
ENSG00000072778.20	-0.0442465	0.305193	0.405712	-0.0670469	0.119989	0.204546	ACADVL	protein_coding
ENSG00000138031.14	0.454026	9.07519e-29	5.73943e-27	0.448859	4.42691e-28	1.64594e-26	ADCY3	protein_coding
ENSG00000072803.17	-0.0653887	0.129472	0.200732	-0.0852181	0.0480129	0.0967816	FBXW11	protein_coding
ENSG00000171067.11	0.453975	9.2199e-29	5.82458e-27	0.465413	0	0	C11orf24	protein_coding
ENSG00000072832.15	0.05747	0.182779	0.267463	-0.056505	0.190249	0.295078	CRMP1	protein_coding
ENSG00000072840.13	-0.00713698	0.868698	0.904704	-0.0265865	0.537831	0.652235	EVC	protein_coding
ENSG00000072849.11	0.0319514	0.459141	0.559521	0.00364344	0.932723	0.956327	DERL2	protein_coding
ENSG00000072858.11	-0.0907019	0.0352721	0.0664556	-0.0873912	0.0425522	0.0876063	SIDT1	protein_coding
ENSG00000106355.10	0.453936	9.33373e-29	5.89005e-27	0.441672	3.83528e-27	1.38063e-25	LSM5	protein_coding
ENSG00000213190.4	0.453829	9.6471e-29	6.08115e-27	0.42282	0	0	MLLT11	protein_coding
ENSG00000069956.12	0.453764	9.84188e-29	6.19717e-27	0.449095	0	0	MAPK6	protein_coding
ENSG00000148688.14	0.453674	1.01202e-28	6.36547e-27	0.421433	1.28057e-24	4.22282e-23	RPP30	protein_coding
ENSG00000124795.17	0.453603	1.03447e-28	6.49963e-27	0.44366	2.12181e-27	7.70053e-26	DEK	protein_coding
ENSG00000160877.6	0.453416	1.09586e-28	6.87781e-27	0.463633	4.43433e-30	1.72768e-28	NACC1	protein_coding
ENSG00000170522.10	0.453373	1.11047e-28	6.96199e-27	0.451424	2.02295e-28	7.59473e-27	ELOVL6	protein_coding
ENSG00000073067.14	0.0447051	0.300203	0.400407	0.116399	0.00682458	0.0183916	CYP2W1	protein_coding
ENSG00000006451.8	0.453313	1.13134e-28	7.08512e-27	0.440039	0	0	RALA	protein_coding
ENSG00000072274.13	0.453211	1.16742e-28	7.30312e-27	0.41577	0	0	TFRC	protein_coding
ENSG00000103035.11	0.453135	1.19508e-28	7.46808e-27	0.445323	0	0	PSMD7	protein_coding
ENSG00000073169.14	0.0856504	0.0468638	0.084933	0.0389944	0.366118	0.489556	SELENOO	protein_coding
ENSG00000073282.14	-0.0370141	0.391096	0.49358	-0.072558	0.092406	0.165351	TP63	protein_coding
ENSG00000214517.10	0.453086	1.2133e-28	7.57373e-27	0.450797	0	0	PPME1	protein_coding
ENSG00000073350.14	0.0312171	0.469531	0.569587	0.0333179	0.440029	0.561918	LLGL2	protein_coding
ENSG00000197451.12	0.452597	1.41072e-28	8.79657e-27	0.454894	0	0	HNRNPAB	protein_coding
ENSG00000123395.14	0.45254	1.43548e-28	8.9317e-27	0.471286	3.7341e-31	1.4778e-29	ATG101	protein_coding
ENSG00000163798.13	0.45254	1.43548e-28	8.9317e-27	0.451628	0	0	SLC4A1AP	protein_coding
ENSG00000155438.12	0.452515	1.44647e-28	8.99036e-27	0.441372	0	0	NIFK	protein_coding
ENSG00000080824.19	0.452474	1.46522e-28	9.09713e-27	0.455866	0	0	HSP90AA1	protein_coding
ENSG00000072110.15	0.452464	1.46971e-28	9.11518e-27	0.447393	0	0	ACTN1	protein_coding
ENSG00000073605.18	-0.0578369	0.179996	0.2641	-0.0636451	0.140031	0.231439	GSDMB	protein_coding
ENSG00000115207.13	0.452154	1.61661e-28	1.00156e-26	0.452454	0	0	GTF3C2	protein_coding
ENSG00000173218.15	0.451936	1.72835e-28	1.06963e-26	0.453091	0	0	VANGL1	protein_coding
ENSG00000073711.11	-0.0307245	0.476574	0.576587	-0.0212186	0.623051	0.725636	PPP2R3A	protein_coding
ENSG00000100908.14	0.451832	1.7848e-28	1.10339e-26	0.444518	1.64107e-27	6.00109e-26	EMC9	protein_coding
ENSG00000073734.10	0.0259012	0.548481	0.642521	0.0383906	0.373708	0.497493	ABCB11	protein_coding
ENSG00000073737.17	-0.0140899	0.744143	0.807797	-0.0433344	0.31528	0.437054	DHRS9	protein_coding
ENSG00000073754.6	-0.0735607	0.0879783	0.145103	-0.146289	0.000657405	0.00236536	CD5L	protein_coding
ENSG00000161847.14	0.451775	1.81616e-28	1.12157e-26	0.429427	1.35183e-25	4.62142e-24	RAVER1	protein_coding
ENSG00000136938.9	0.451703	1.85652e-28	1.14527e-26	0.430697	0	0	ANP32B	protein_coding
ENSG00000073803.14	0.0855965	0.047003	0.0851249	0.0783935	0.0689745	0.130434	MAP3K13	protein_coding
ENSG00000146701.12	0.451666	1.878e-28	1.15728e-26	0.448069	0	0	MDH2	protein_coding
ENSG00000073861.3	0.0765803	0.0756672	0.127569	0.0177528	0.680903	0.772819	TBX21	protein_coding
ENSG00000073905.8	0.122666	0.00434402	0.0107564	0.0840017	0.0512796	0.102182	VDAC1P1	processed_pseudogene
ENSG00000109534.17	0.451653	1.88551e-28	1.16068e-26	0.424271	0	0	GAR1	protein_coding
ENSG00000124216.4	0.451609	1.91127e-28	1.17528e-26	0.448986	4.25873e-28	1.58443e-26	SNAI1	protein_coding
ENSG00000182512.5	0.451488	1.98357e-28	1.21844e-26	0.423746	0	0	GLRX5	protein_coding
ENSG00000074047.22	0.043845	0.309607	0.410475	-0.0206804	0.631895	0.733141	GLI2	protein_coding
ENSG00000146263.11	0.451431	2.01835e-28	1.23849e-26	0.517859	2.58926e-38	1.11822e-36	MMS22L	protein_coding
ENSG00000102098.19	0.451426	2.02114e-28	1.23888e-26	0.366265	1.48333e-18	3.76811e-17	SCML2	protein_coding
ENSG00000135521.9	0.451419	2.02597e-28	1.24052e-26	0.427744	0	0	LTV1	protein_coding
ENSG00000165733.8	0.451334	2.07897e-28	1.27163e-26	0.450835	0	0	BMS1	protein_coding
ENSG00000143815.15	0.451329	2.08251e-28	1.27245e-26	0.440335	0	0	LBR	protein_coding
ENSG00000074219.14	0.0409065	0.343185	0.445319	0.060817	0.1585	0.255285	TEAD2	protein_coding
ENSG00000101182.15	0.451307	2.09634e-28	1.27954e-26	0.466283	0	0	PSMA7	protein_coding
ENSG00000181588.16	0.451135	2.20983e-28	1.34597e-26	0.479777	0	0	MEX3D	protein_coding
ENSG00000104980.8	0.450837	2.42143e-28	1.4733e-26	0.419479	2.19803e-24	7.20299e-23	TIMM44	protein_coding
ENSG00000108055.10	0.450807	2.44361e-28	1.48522e-26	0.410569	0	0	SMC3	protein_coding
ENSG00000074356.17	0.0957215	0.0262662	0.051539	0.0689656	0.109733	0.190159	NCBP3	protein_coding
ENSG00000166226.13	0.450789	2.45666e-28	1.49159e-26	0.525718	0	0	CCT2	protein_coding
ENSG00000127463.15	0.450746	2.48927e-28	1.50821e-26	0.427399	2.40513e-25	8.14514e-24	EMC1	protein_coding
ENSG00000197472.15	0.450695	2.52827e-28	1.53024e-26	0.456653	4.0129e-29	1.53044e-27	ZNF695	protein_coding
ENSG00000141526.17	0.450532	2.65753e-28	1.60511e-26	0.467209	0	0	SLC16A3	protein_coding
ENSG00000091127.14	0.450323	2.83348e-28	1.70959e-26	0.450814	2.43823e-28	9.13009e-27	PUS7	protein_coding
ENSG00000119522.16	0.450176	2.96339e-28	1.78425e-26	0.432429	0	0	DENND1A	protein_coding
ENSG00000074603.19	-0.00736494	0.864544	0.901386	0.00978065	0.820774	0.879101	DPP8	protein_coding
ENSG00000074621.14	0.021016	0.626375	0.711301	0.0175142	0.68496	0.776089	SLC24A1	protein_coding
ENSG00000148334.16	0.449953	3.17197e-28	1.90784e-26	0.457667	0	0	PTGES2	protein_coding
ENSG00000143368.10	0.44984	3.28285e-28	1.97248e-26	0.477029	0	0	SF3B4	protein_coding
ENSG00000124541.7	0.449813	3.3105e-28	1.98702e-26	0.428765	0	0	RRP36	protein_coding
ENSG00000137168.8	0.449763	3.36168e-28	2.01565e-26	0.447351	0	0	PPIL1	protein_coding
ENSG00000180370.10	0.449646	3.48374e-28	2.08666e-26	0.442122	0	0	PAK2	protein_coding
ENSG00000074755.15	-0.00257541	0.952432	0.965457	-0.0226248	0.60009	0.706345	ZZEF1	protein_coding
ENSG00000074771.4	0.0605333	0.160501	0.240216	0.056443	0.190736	0.295707	NOX3	protein_coding
ENSG00000178718.7	0.449391	3.76463e-28	2.25258e-26	0.431873	6.71196e-26	2.32347e-24	RPP25	protein_coding
ENSG00000074803.20	-0.0272374	0.528039	0.624247	0.0316984	0.462706	0.583394	SLC12A1	protein_coding
ENSG00000114354.15	0.449365	3.79437e-28	2.26802e-26	0.461543	0	0	TFG	protein_coding
ENSG00000074855.11	0.0914862	0.0337119	0.0638739	0.0768243	0.0747432	0.139195	ANO8	protein_coding
ENSG00000074935.14	0.00170771	0.968448	0.977779	0.0132709	0.758539	0.833247	TUBE1	protein_coding
ENSG00000133773.12	0.449225	3.96026e-28	2.36473e-26	0.440103	6.10366e-27	2.18902e-25	CCDC59	protein_coding
ENSG00000074966.11	-0.0925491	0.0316916	0.0605588	-0.0961746	0.0255609	0.057124	TXK	protein_coding
ENSG00000163882.9	0.448886	4.39053e-28	2.61624e-26	0.437927	1.15807e-26	4.09982e-25	POLR2H	protein_coding
ENSG00000075043.19	0.00538054	0.900818	0.927929	-0.0334693	0.438075	0.560129	KCNQ2	protein_coding
ENSG00000075073.15	-0.0277182	0.520779	0.617878	-0.0598524	0.165267	0.264055	TACR2	protein_coding
ENSG00000101444.13	0.448861	4.4238e-28	2.63335e-26	0.440392	0	0	AHCY	protein_coding
ENSG00000028116.18	0.448686	4.66507e-28	2.77125e-26	0.464861	2.99312e-30	1.17091e-28	VRK2	protein_coding
ENSG00000075142.14	-0.0322656	0.454734	0.555443	-0.0344001	0.425313	0.547986	SRI	protein_coding
ENSG00000161638.11	0.448582	4.8147e-28	2.8572e-26	0.435813	0	0	ITGA5	protein_coding
ENSG00000006704.11	0.448477	4.97055e-28	2.94062e-26	0.457486	0	0	GTF2IRD1	protein_coding
ENSG00000168003.17	0.448278	5.28055e-28	3.12082e-26	0.445236	1.32326e-27	4.84813e-26	SLC3A2	protein_coding
ENSG00000123737.13	0.448045	5.66834e-28	3.34634e-26	0.402229	0	0	EXOSC9	protein_coding
ENSG00000031691.7	0.448041	5.67372e-28	3.34634e-26	0.444441	1.67942e-27	6.13353e-26	CENPQ	protein_coding
ENSG00000075234.17	-0.0549797	0.202511	0.29073	-0.0931633	0.0305721	0.0665133	TTC38	protein_coding
ENSG00000176871.9	0.447868	5.97991e-28	3.51973e-26	0.435934	0	0	WSB2	protein_coding
ENSG00000075240.17	0.0318793	0.460155	0.560474	0.0122429	0.776657	0.846594	GRAMD4	protein_coding
ENSG00000075275.18	-0.0248303	0.565143	0.657783	-0.0199223	0.644444	0.743889	CELSR1	protein_coding
ENSG00000075290.8	0.00598027	0.88983	0.920338	-0.00110938	0.9795	0.987245	WNT8B	protein_coding
ENSG00000075292.19	0.00462721	0.914648	0.937958	0.0294079	0.495677	0.614433	ZNF638	protein_coding
ENSG00000196504.19	0.447741	6.2141e-28	3.65386e-26	0.448061	5.63953e-28	2.08739e-26	PRPF40A	protein_coding
ENSG00000139438.6	0.447501	6.68249e-28	3.92128e-26	0.433172	4.61739e-26	1.60514e-24	FAM222A	protein_coding
ENSG00000169813.16	0.447093	7.56035e-28	4.42624e-26	0.449798	0	0	HNRNPF	protein_coding
ENSG00000075388.4	0.0519744	0.228331	0.320235	0.144677	0.000754884	0.00267623	FGF4	protein_coding
ENSG00000240849.11	0.446996	7.78585e-28	4.54563e-26	0.418993	0	0	PEDS1	protein_coding
ENSG00000173171.14	0.446957	7.87886e-28	4.59529e-26	0.444643	0	0	MTX1	protein_coding
ENSG00000075407.18	-0.0003385	0.993744	0.995192	-0.00690901	0.872856	0.91609	ZNF37A	protein_coding
ENSG00000075413.19	0.077222	0.0732408	0.124112	0.126614	0.00323428	0.00962434	MARK3	protein_coding
ENSG00000071626.17	0.446915	7.97776e-28	4.64827e-26	0.465319	0	0	DAZAP1	protein_coding
ENSG00000135392.18	0.446796	8.27048e-28	4.81397e-26	0.449321	3.84636e-28	1.43378e-26	DNAJC14	protein_coding
ENSG00000211460.12	0.446502	9.03719e-28	5.25495e-26	0.431319	0	0	TSN	protein_coding
ENSG00000075429.9	0.0757856	0.0787629	0.132113	0.0331872	0.441947	0.563769	CACNG5	protein_coding
ENSG00000092871.17	0.446496	9.05523e-28	5.25887e-26	0.453779	9.79811e-29	3.69773e-27	RFFL	protein_coding
ENSG00000075539.15	0.0654871	0.128895	0.199971	0.114515	0.00778609	0.0206106	FRYL	protein_coding
ENSG00000004700.16	0.446493	9.06215e-28	5.25887e-26	0.450158	0	0	RECQL	protein_coding
ENSG00000187514.17	0.446427	9.24379e-28	5.35889e-26	0.434716	0	0	PTMA	protein_coding
ENSG00000100206.10	0.446343	9.4817e-28	5.4913e-26	0.405649	9.12222e-23	2.83338e-21	DMC1	protein_coding
ENSG00000213186.8	0.446069	1.02967e-27	5.95735e-26	0.460209	1.31464e-29	5.06394e-28	TRIM59	protein_coding
ENSG00000136448.13	0.445886	1.08814e-27	6.28933e-26	0.434215	0	0	NMT1	protein_coding
ENSG00000075673.12	0.0245972	0.568801	0.661068	0.0323891	0.453008	0.574226	ATP12A	protein_coding
ENSG00000133316.15	0.445754	1.13235e-27	6.53831e-26	0.417573	3.71213e-24	1.21097e-22	WDR74	protein_coding
ENSG00000072609.18	0.445731	1.1403e-27	6.57761e-26	0.444806	1.50557e-27	5.51255e-26	CHFR	protein_coding
ENSG00000108384.15	0.445707	1.14856e-27	6.61867e-26	0.408296	4.53142e-23	1.41969e-21	RAD51C	protein_coding
ENSG00000075790.12	-0.0144814	0.737291	0.802547	0.0776112	0.0717999	0.134893	BCAP29	protein_coding
ENSG00000085872.15	0.445459	1.23738e-27	7.12338e-26	0.423978	0	0	CHERP	protein_coding
ENSG00000073060.16	0.445154	1.35603e-27	7.79866e-26	0.449898	0	0	SCARB1	protein_coding
ENSG00000277161.2	0.445084	1.38491e-27	7.9568e-26	0.430793	9.15173e-26	3.15104e-24	PIGW	protein_coding
ENSG00000075886.11	0.024252	0.574239	0.665859	0.0255315	0.554206	0.666745	TUBA3D	protein_coding
ENSG00000132964.12	0.444978	1.42981e-27	8.20665e-26	0.440888	4.84001e-27	1.73798e-25	CDK8	protein_coding
ENSG00000075914.13	0.045189	0.294996	0.394995	0.0433927	0.314522	0.436254	EXOSC7	protein_coding
ENSG00000075945.13	0.0382687	0.375228	0.477573	0.0252221	0.558903	0.670941	KIFAP3	protein_coding
ENSG00000134333.14	0.444936	1.44768e-27	8.30092e-26	0.438045	0	0	LDHA	protein_coding
ENSG00000172534.14	0.444779	1.51742e-27	8.69219e-26	0.46117	9.70221e-30	3.74977e-28	HCFC1	protein_coding
ENSG00000076043.11	0.0451785	0.295108	0.395099	0.0396194	0.358596	0.481875	REXO2	protein_coding
ENSG00000076053.12	0.0707683	0.10075	0.162671	0.0602461	0.162498	0.260402	RBM7	protein_coding
ENSG00000182180.14	0.444632	1.58593e-27	9.06667e-26	0.443252	0	0	MRPS16	protein_coding
ENSG00000124787.14	0.444443	1.67854e-27	9.57715e-26	0.447265	7.17701e-28	2.64797e-26	RPP40	protein_coding
ENSG00000169299.14	0.444405	1.69785e-27	9.67777e-26	0.444952	0	0	PGM2	protein_coding
ENSG00000076242.16	0.0881657	0.0407443	0.075291	0.0635883	0.14035	0.23182	MLH1	protein_coding
ENSG00000102144.15	0.444381	1.7102e-27	9.72892e-26	0.46691	0	0	PGK1	protein_coding
ENSG00000126746.17	0.444303	1.75043e-27	9.9382e-26	0.43345	4.2612e-26	1.4831e-24	ZNF384	protein_coding
ENSG00000132429.10	0.444217	1.79608e-27	1.01808e-25	0.348546	7.68411e-17	1.67177e-15	POPDC3	protein_coding
ENSG00000111639.8	0.444216	1.79669e-27	1.01808e-25	0.432081	0	0	MRPL51	protein_coding
ENSG00000105447.13	0.44365	2.12781e-27	1.20099e-25	0.419892	0	0	GRWD1	protein_coding
ENSG00000102054.18	0.443553	2.19055e-27	1.2352e-25	0.424994	4.73845e-25	1.59257e-23	RBBP7	protein_coding
ENSG00000131475.7	0.443345	2.33117e-27	1.31321e-25	0.436804	0	0	VPS25	protein_coding
ENSG00000076513.17	0.036277	0.400605	0.503125	0.028488	0.509142	0.626831	ANKRD13A	protein_coding
ENSG00000198952.8	0.443318	2.34982e-27	1.32243e-25	0.448664	0	0	SMG5	protein_coding
ENSG00000081760.17	0.443151	2.47007e-27	1.38875e-25	0.434858	2.83495e-26	9.92077e-25	AACS	protein_coding
ENSG00000110619.18	0.442963	2.61241e-27	1.46592e-25	0.414205	0	0	CARS1	protein_coding
ENSG00000025772.8	0.442447	3.04648e-27	1.70783e-25	0.397235	0	0	TOMM34	protein_coding
ENSG00000058262.10	0.442337	3.14741e-27	1.7627e-25	0.453475	0	0	SEC61A1	protein_coding
ENSG00000072864.16	0.442281	3.20043e-27	1.79066e-25	0.430285	1.0582e-25	3.62835e-24	NDE1	protein_coding
ENSG00000076685.19	0.0725885	0.0922684	0.151088	0.0627346	0.145802	0.239006	NT5C2	protein_coding
ENSG00000137692.12	0.44218	3.29869e-27	1.84385e-25	0.459377	0	0	DCUN1D5	protein_coding
ENSG00000134013.16	0.442089	3.38877e-27	1.89237e-25	0.43958	0	0	LOXL2	protein_coding
ENSG00000108592.17	0.441975	3.50549e-27	1.95566e-25	0.44213	0	0	FTSJ3	protein_coding
ENSG00000076826.10	0.0578667	0.179771	0.263838	0.0544529	0.206806	0.315107	CAMSAP3	protein_coding
ENSG00000175550.8	0.44185	3.6385e-27	2.0279e-25	0.475278	0	0	DRAP1	protein_coding
ENSG00000115866.11	0.441726	3.7744e-27	2.10162e-25	0.432393	0	0	DARS1	protein_coding
ENSG00000076928.18	-0.0153553	0.722074	0.791576	-0.0647761	0.133078	0.222288	ARHGEF1	protein_coding
ENSG00000184009.12	0.441716	3.78629e-27	2.10621e-25	0.432706	0	0	ACTG1	protein_coding
ENSG00000136295.15	0.44165	3.86087e-27	2.14562e-25	0.447732	0	0	TTYH3	protein_coding
ENSG00000077009.13	0.0509	0.238105	0.331512	-0.102445	0.0173534	0.0410605	NMRK2	protein_coding
ENSG00000077044.11	-0.0352552	0.414013	0.516329	-0.0401256	0.352369	0.475685	DGKD	protein_coding
ENSG00000077063.11	-0.0940486	0.0290182	0.0561001	-0.196359	4.37023e-06	2.44256e-05	CTTNBP2	protein_coding
ENSG00000115091.12	0.441495	4.04229e-27	2.24429e-25	0.444791	0	0	ACTR3	protein_coding
ENSG00000077092.19	0.0297545	0.490608	0.58995	-0.0137055	0.750811	0.827296	RARB	protein_coding
ENSG00000077097.15	0.0247811	0.565914	0.658423	0.00587983	0.891634	0.929697	TOP2B	protein_coding
ENSG00000175467.15	0.441225	4.37923e-27	2.42902e-25	0.451859	0	0	SART1	protein_coding
ENSG00000103855.18	0.441193	4.42115e-27	2.44992e-25	0.437632	0	0	CD276	protein_coding
ENSG00000042088.14	0.441086	4.56324e-27	2.52381e-25	0.45893	1.96706e-29	7.56193e-28	TDP1	protein_coding
ENSG00000005156.12	0.440931	4.77843e-27	2.63274e-25	0.408954	3.80421e-23	1.19575e-21	LIG3	protein_coding
ENSG00000073792.16	0.44092	4.79435e-27	2.63708e-25	0.424383	0	0	IGF2BP2	protein_coding
ENSG00000079246.16	0.440919	4.79545e-27	2.63708e-25	0.419263	0	0	XRCC5	protein_coding
ENSG00000096696.14	0.440666	5.16848e-27	2.83682e-25	0.449744	0	0	DSP	protein_coding
ENSG00000072501.19	0.440368	5.64469e-27	3.08938e-25	0.425057	0	0	SMC1A	protein_coding
ENSG00000130305.17	0.440354	5.66798e-27	3.0992e-25	0.448855	0	0	NSUN5	protein_coding
ENSG00000179950.14	0.439979	6.33137e-27	3.45865e-25	0.443222	2.41817e-27	8.77057e-26	PUF60	protein_coding
ENSG00000077279.19	0.0739617	0.0862561	0.142759	-0.00816974	0.849909	0.899797	DCX	protein_coding
ENSG00000154174.8	0.439965	6.35768e-27	3.46974e-25	0.432837	0	0	TOMM70	protein_coding
ENSG00000114859.16	0.439823	6.62988e-27	3.61488e-25	0.424634	5.24177e-25	1.75764e-23	CLCN2	protein_coding
ENSG00000006831.10	0.439758	6.75872e-27	3.68165e-25	0.439879	0	0	ADIPOR2	protein_coding
ENSG00000198431.16	0.439509	7.27342e-27	3.95829e-25	0.422915	0	0	TXNRD1	protein_coding
ENSG00000077420.16	-0.0577135	0.180928	0.26526	-0.0656569	0.127875	0.215217	APBB1IP	protein_coding
ENSG00000077454.16	-0.00716033	0.868273	0.904408	-0.0417826	0.332939	0.455874	LRCH4	protein_coding
ENSG00000186767.7	0.439168	8.04126e-27	4.37204e-25	0.426966	2.71867e-25	9.20158e-24	SPIN4	protein_coding
ENSG00000168476.12	0.439044	8.33961e-27	4.52352e-25	0.453374	0	0	REEP4	protein_coding
ENSG00000168883.20	0.439043	8.34337e-27	4.52352e-25	0.440161	0	0	USP39	protein_coding
ENSG00000069482.7	0.43848	9.84387e-27	5.32704e-25	0.472043	2.91288e-31	1.15358e-29	GAL	protein_coding
ENSG00000101132.10	0.43843	9.98975e-27	5.39587e-25	0.453156	0	0	PFDN4	protein_coding
ENSG00000262406.3	0.438214	1.06459e-26	5.73955e-25	0.434298	0	0	MMP12	protein_coding
ENSG00000204356.14	0.438159	1.0818e-26	5.82687e-25	0.421324	0	0	NELFE	protein_coding
ENSG00000189046.11	0.438061	1.11334e-26	5.99118e-25	0.415318	0	0	ALKBH2	protein_coding
ENSG00000077684.16	-0.0807001	0.0611693	0.106507	-0.0942311	0.0287064	0.0630697	JADE1	protein_coding
ENSG00000128578.10	0.437967	1.14458e-26	6.15355e-25	0.479227	0	0	STRIP2	protein_coding
ENSG00000160688.19	0.437899	1.1675e-26	6.27092e-25	0.44327	0	0	FLAD1	protein_coding
ENSG00000205937.12	0.437857	1.18216e-26	6.33792e-25	0.423858	0	0	RNPS1	protein_coding
ENSG00000125454.12	0.437756	1.21769e-26	6.51626e-25	0.418852	0	0	SLC25A19	protein_coding
ENSG00000167645.17	0.437691	1.24098e-26	6.63475e-25	0.450547	0	0	YIF1B	protein_coding
ENSG00000077942.19	0.000983483	0.981826	0.986662	-0.0112675	0.794033	0.859693	FBLN1	protein_coding
ENSG00000270170.2	0.437603	1.27316e-26	6.80053e-25	0.44271	0	0	NCBP2AS2	protein_coding
ENSG00000077984.6	0.0214001	0.62008	0.705888	0.0217188	0.614771	0.718538	CST7	protein_coding
ENSG00000078018.20	0.0902945	0.0361064	0.0678013	0.0823591	0.0560373	0.109888	MAP2	protein_coding
ENSG00000078043.16	0.00798557	0.853254	0.892709	0.0167397	0.698193	0.786052	PIAS2	protein_coding
ENSG00000078053.17	0.0131648	0.76041	0.821085	-0.0652055	0.130552	0.218828	AMPH	protein_coding
ENSG00000078061.13	0.0922326	0.032282	0.0615363	0.0206286	0.632646	0.73366	ARAF	protein_coding
ENSG00000078070.13	-0.0883713	0.0402756	0.0745536	-0.0944885	0.0283038	0.0623133	MCCC1	protein_coding
ENSG00000172893.16	0.437543	1.29573e-26	6.90828e-25	0.432766	0	0	DHCR7	protein_coding
ENSG00000120437.9	0.43721	1.42874e-26	7.59641e-25	0.399189	0	0	ACAT2	protein_coding
ENSG00000078114.19	0.00325285	0.939941	0.956382	0.0112293	0.794781	0.860099	NEBL	protein_coding
ENSG00000148019.14	0.436845	1.5894e-26	8.4428e-25	0.426114	3.4572e-25	1.1667e-23	CEP78	protein_coding
ENSG00000196262.15	0.436574	1.72029e-26	9.11296e-25	0.433531	0	0	PPIA	protein_coding
ENSG00000078142.13	0.0185024	0.668215	0.747234	0.0129389	0.764398	0.837231	PIK3C3	protein_coding
ENSG00000183010.17	0.436433	1.79242e-26	9.48637e-25	0.433998	0	0	PYCR1	protein_coding
ENSG00000078237.7	0.0163506	0.704877	0.777733	0.0266709	0.536658	0.651265	TIGAR	protein_coding
ENSG00000143498.18	0.436426	1.79611e-26	9.49718e-25	0.428717	0	0	TAF1A	protein_coding
ENSG00000111331.13	0.436278	1.87535e-26	9.89804e-25	0.445181	0	0	OAS3	protein_coding
ENSG00000178105.11	0.436162	1.9398e-26	1.02288e-24	0.422314	0	0	DDX10	protein_coding
ENSG00000148843.15	0.43608	1.98713e-26	1.04593e-24	0.438525	9.71656e-27	3.45258e-25	PDCD11	protein_coding
ENSG00000078319.10	0.369573	6.90564e-19	1.96133e-17	0.374846	2.00377e-19	5.39393e-18	PMS2P1	transcribed_unprocessed_pseudogene
ENSG00000078328.22	-0.04601	0.286302	0.385364	-0.124543	0.00377937	0.0110254	RBFOX1	protein_coding
ENSG00000074800.16	0.435974	2.04926e-26	1.07765e-24	0.432508	0	0	ENO1	protein_coding
ENSG00000153294.12	0.435946	2.06588e-26	1.08541e-24	0.451989	1.70061e-28	6.39707e-27	ADGRF4	protein_coding
ENSG00000078401.7	-0.0688336	0.110433	0.17571	-0.0286635	0.506534	0.624418	EDN1	protein_coding
ENSG00000078403.17	0.0627398	0.145768	0.221705	0.0815573	0.0584613	0.113807	MLLT10	protein_coding
ENSG00000133466.14	0.435367	2.44549e-26	1.28135e-24	0.43832	0	0	C1QTNF6	protein_coding
ENSG00000078549.15	-0.0898299	0.0370785	0.0694055	-0.099103	0.0213839	0.0491101	ADCYAP1R1	protein_coding
ENSG00000078579.9	-0.00801854	0.852655	0.892197	-0.134928	0.00169158	0.00546669	FGF20	protein_coding
ENSG00000213281.5	0.435328	2.47335e-26	1.29477e-24	0.444986	0	0	NRAS	protein_coding
ENSG00000004142.12	0.435269	2.51573e-26	1.31577e-24	0.423875	0	0	POLDIP2	protein_coding
ENSG00000109917.11	0.435071	2.66516e-26	1.39266e-24	0.405854	0	0	ZPR1	protein_coding
ENSG00000160207.9	0.434912	2.79053e-26	1.45685e-24	0.427907	2.08283e-25	7.08274e-24	HSF2BP	protein_coding
ENSG00000078674.18	-0.00611709	0.887326	0.918505	-0.0406539	0.346175	0.469257	PCM1	protein_coding
ENSG00000139350.12	0.434771	2.90736e-26	1.51647e-24	0.428999	1.52696e-25	5.21398e-24	NEDD1	protein_coding
ENSG00000051596.10	0.434597	3.05738e-26	1.59185e-24	0.444711	0	0	THOC3	protein_coding
ENSG00000078725.13	-0.0946689	0.0279703	0.0543745	-0.160784	0.000177843	0.000728804	BRINP1	protein_coding
ENSG00000204574.14	0.434547	3.10282e-26	1.6126e-24	0.425164	0	0	ABCF1	protein_coding
ENSG00000100603.14	0.434404	3.23414e-26	1.67633e-24	0.420197	1.80288e-24	5.93162e-23	SNW1	protein_coding
ENSG00000115539.14	0.434337	3.29727e-26	1.70751e-24	0.427597	0	0	PDCL3	protein_coding
ENSG00000068120.15	0.434331	3.303e-26	1.70895e-24	0.452801	0	0	COASY	protein_coding
ENSG00000078814.17	-0.03692	0.392302	0.494789	-0.0499867	0.246644	0.361871	MYH7B	protein_coding
ENSG00000078898.7	-0.0394462	0.360702	0.463334	-0.083718	0.0520733	0.103503	BPIFB2	protein_coding
ENSG00000221955.11	0.434289	3.34292e-26	1.72805e-24	0.440004	0	0	SLC12A8	protein_coding
ENSG00000078902.16	0.028632	0.507122	0.605095	-0.0315455	0.464868	0.585442	TOLLIP	protein_coding
ENSG00000078967.13	-0.00193228	0.964301	0.974597	-0.0293883	0.495965	0.614697	UBE2D4	protein_coding
ENSG00000179750.16	0.434149	3.48176e-26	1.79822e-24	0.435855	2.12149e-26	7.44662e-25	APOBEC3B	protein_coding
ENSG00000154518.10	0.434139	3.49158e-26	1.80167e-24	0.428489	0	0	ATP5MC3	protein_coding
ENSG00000155034.19	0.434058	3.57458e-26	1.84285e-24	0.442099	3.37827e-27	1.21763e-25	FBXL18	protein_coding
ENSG00000086015.22	0.434036	3.59695e-26	1.85273e-24	0.430174	0	0	MAST2	protein_coding
ENSG00000079150.18	-0.0661502	0.125059	0.194941	-0.0749043	0.0823158	0.150826	FKBP7	protein_coding
ENSG00000110931.19	0.433718	3.94352e-26	2.02583e-24	0.424905	0	0	CAMKK2	protein_coding
ENSG00000079215.14	-0.00813546	0.850531	0.890668	-0.0115309	0.789397	0.856192	SLC1A3	protein_coding
ENSG00000146733.14	0.43289	5.00959e-26	2.56208e-24	0.434009	3.62549e-26	1.26642e-24	PSPH	protein_coding
ENSG00000079257.8	0.0100464	0.81599	0.863609	0.0242405	0.574307	0.684238	LXN	protein_coding
ENSG00000079263.19	-0.0430404	0.318578	0.419978	-0.0548614	0.203486	0.311162	SP140	protein_coding
ENSG00000079277.22	0.0573626	0.183599	0.26846	0.0590506	0.170961	0.271171	MKNK1	protein_coding
ENSG00000120526.12	0.432523	5.56877e-26	2.84303e-24	0.43426	0	0	NUDCD1	protein_coding
ENSG00000148229.13	0.432271	5.98764e-26	3.05148e-24	0.428736	1.64596e-25	5.60704e-24	POLE3	protein_coding
ENSG00000079332.15	0.0942431	0.0286861	0.0555454	0.106604	0.0132762	0.0325984	SAR1A	protein_coding
ENSG00000079335.20	-0.095538	0.0265568	0.052019	-0.0781036	0.0700108	0.132095	CDC14A	protein_coding
ENSG00000101220.18	0.432216	6.08218e-26	3.09693e-24	0.418005	3.29725e-24	1.07807e-22	C20orf27	protein_coding
ENSG00000079385.23	-0.0390255	0.365851	0.468447	-0.0185976	0.666514	0.762355	CEACAM1	protein_coding
ENSG00000224531.6	0.432192	6.12368e-26	3.11531e-24	0.42564	3.95104e-25	1.33025e-23	SMIM13	protein_coding
ENSG00000176915.15	0.43198	6.50995e-26	3.3089e-24	0.437135	0	0	ANKLE2	protein_coding
ENSG00000070423.18	0.431858	6.74225e-26	3.41795e-24	0.43999	6.31068e-27	2.26186e-25	RNF126	protein_coding
ENSG00000079435.10	0.0248809	0.56435	0.657031	-0.0177281	0.681323	0.773106	LIPE	protein_coding
ENSG00000079459.13	0.0300144	0.486826	0.586586	-0.00804345	0.852202	0.901607	FDFT1	protein_coding
ENSG00000160256.13	0.431566	7.33219e-26	3.7105e-24	0.449522	3.6171e-28	1.35094e-26	FAM207A	protein_coding
ENSG00000106028.11	0.431452	7.57617e-26	3.83061e-24	0.427658	0	0	SSBP1	protein_coding
ENSG00000079557.5	0.0886273	0.0396981	0.0736335	0.118079	0.00605826	0.0165795	AFM	protein_coding
ENSG00000070010.19	0.431439	7.60425e-26	3.84144e-24	0.42129	1.3322e-24	4.39055e-23	UFD1	protein_coding
ENSG00000079689.14	0.0496467	0.249876	0.344743	-0.194047	5.68427e-06	3.11636e-05	SCGN	protein_coding
ENSG00000115504.15	0.431319	7.87002e-26	3.96876e-24	0.418435	0	0	EHBP1	protein_coding
ENSG00000105063.19	0.431104	8.36979e-26	4.20243e-24	0.406398	0	0	PPP6R1	protein_coding
ENSG00000126254.12	0.430783	9.17595e-26	4.5992e-24	0.471188	0	0	RBM42	protein_coding
ENSG00000079805.18	0.0700235	0.104395	0.16752	0.0501492	0.245109	0.360151	DNM2	protein_coding
ENSG00000079819.19	0.0223322	0.604924	0.692649	-0.00495678	0.908564	0.940626	EPB41L2	protein_coding
ENSG00000176102.13	0.430764	9.22662e-26	4.62059e-24	0.408425	4.37887e-23	1.37264e-21	CSTF3	protein_coding
ENSG00000156502.14	0.430695	9.41096e-26	4.70475e-24	0.417112	4.21088e-24	1.37135e-22	SUPV3L1	protein_coding
ENSG00000079950.14	-0.0766761	0.0753009	0.127088	-0.0616641	0.152773	0.248034	STX7	protein_coding
ENSG00000141756.19	0.430499	9.95398e-26	4.96761e-24	0.435289	0	0	FKBP10	protein_coding
ENSG00000167394.13	0.430474	1.00239e-25	4.99818e-24	0.416008	5.69201e-24	1.84538e-22	ZNF668	protein_coding
ENSG00000080007.8	0.0290889	0.500366	0.598802	0.0132255	0.759338	0.833871	DDX43	protein_coding
ENSG00000157227.13	0.430351	1.03831e-25	5.17282e-24	0.432544	0	0	MMP14	protein_coding
ENSG00000107341.5	0.43023	1.0751e-25	5.35151e-24	0.417431	0	0	UBE2R2	protein_coding
ENSG00000104635.15	0.429675	1.25946e-25	6.26253e-24	0.441682	0	0	SLC39A14	protein_coding
ENSG00000080200.10	0.0951858	0.027122	0.0529679	0.13536	0.00163388	0.00529921	CRYBG3	protein_coding
ENSG00000135119.15	0.429673	1.26029e-25	6.26253e-24	0.424175	5.96115e-25	1.99307e-23	RNFT2	protein_coding
ENSG00000173894.11	0.429636	1.27379e-25	6.32417e-24	0.415266	0	0	CBX2	protein_coding
ENSG00000080298.15	-0.0653412	0.129752	0.201089	-0.0240028	0.578181	0.687412	RFX3	protein_coding
ENSG00000175334.8	0.429554	1.30371e-25	6.46161e-24	0.478522	0	0	BANF1	protein_coding
ENSG00000080371.6	0.080674	0.0612535	0.106636	0.0879232	0.0413033	0.08548	RAB21	protein_coding
ENSG00000141499.17	0.429459	1.33968e-25	6.63418e-24	0.425565	4.03531e-25	1.35783e-23	WRAP53	protein_coding
ENSG00000151239.14	0.429365	1.37595e-25	6.80793e-24	0.438476	0	0	TWF1	protein_coding
ENSG00000080511.5	0.0307948	0.475565	0.575553	0.0865479	0.0445973	0.0910893	RDH8	protein_coding
ENSG00000165732.13	0.42936	1.37795e-25	6.81201e-24	0.425347	0	0	DDX21	protein_coding
ENSG00000157833.13	0.429154	1.46113e-25	7.21085e-24	0.39607	1.08951e-21	3.26631e-20	GAREM2	protein_coding
ENSG00000139725.8	0.428986	1.5329e-25	7.5586e-24	0.398401	6.00219e-22	1.82023e-20	RHOF	protein_coding
ENSG00000100139.13	0.428651	1.68576e-25	8.29817e-24	0.421929	1.1156e-24	3.68511e-23	MICALL1	protein_coding
ENSG00000080603.17	0.0288053	0.504555	0.602666	0.0839279	0.0514849	0.102524	SRCAP	protein_coding
ENSG00000099956.20	0.428508	1.7558e-25	8.63558e-24	0.391196	3.73248e-21	1.09566e-19	SMARCB1	protein_coding
ENSG00000113356.13	0.428453	1.78341e-25	8.7639e-24	0.415814	6.00078e-24	1.9433e-22	POLR3G	protein_coding
ENSG00000100504.17	0.428425	1.79784e-25	8.82728e-24	0.450343	0	0	PYGL	protein_coding
ENSG00000080709.16	-0.0690933	0.109092	0.173902	-0.105664	0.0141152	0.034369	KCNN2	protein_coding
ENSG00000160410.15	0.428374	1.82417e-25	8.94137e-24	0.438724	0	0	SHKBP1	protein_coding
ENSG00000089195.15	0.42825	1.88919e-25	9.24898e-24	0.409264	3.50242e-23	1.10149e-21	TRMT6	protein_coding
ENSG00000159217.10	0.428209	1.91141e-25	9.34519e-24	0.433554	4.13551e-26	1.44022e-24	IGF2BP1	protein_coding
ENSG00000088205.13	0.42816	1.93816e-25	9.46798e-24	0.403677	0	0	DDX18	protein_coding
ENSG00000080823.23	0.0132583	0.758761	0.819685	0.0193329	0.654268	0.752462	MOK	protein_coding
ENSG00000131653.13	0.427974	2.04353e-25	9.96585e-24	0.417198	0	0	TRAF7	protein_coding
ENSG00000189410.12	0.427946	2.05955e-25	1.00355e-23	0.442442	3.05099e-27	1.10242e-25	SH2D5	protein_coding
ENSG00000096063.16	0.427897	2.08832e-25	1.01585e-23	0.423921	0	0	SRPK1	protein_coding
ENSG00000173272.16	0.427845	2.11964e-25	1.03022e-23	0.430388	0	0	MZT2A	protein_coding
ENSG00000080910.13	0.0457205	0.289348	0.388739	0.0632929	0.142243	0.234295	CFHR2	protein_coding
ENSG00000080947.15	-0.232628	4.67207e-08	3.78518e-07	-0.213783	5.44904e-07	3.5596e-06	CROCCP3	transcribed_unprocessed_pseudogene
ENSG00000143294.15	0.427832	2.12744e-25	1.03314e-23	0.429131	1.47068e-25	5.02477e-24	PRCC	protein_coding
ENSG00000180329.14	0.427707	2.20424e-25	1.06954e-23	0.413013	0	0	CCDC43	protein_coding
ENSG00000164880.16	0.42745	2.37062e-25	1.1493e-23	0.430995	0	0	INTS1	protein_coding
ENSG00000119041.11	0.427359	2.43254e-25	1.17734e-23	0.424423	5.56158e-25	1.86163e-23	GTF3C3	protein_coding
ENSG00000141076.18	0.427173	2.56417e-25	1.24001e-23	0.408983	0	0	UTP4	protein_coding
ENSG00000179958.10	0.426917	2.7562e-25	1.33176e-23	0.425981	0	0	DCTPP1	protein_coding
ENSG00000052749.14	0.426898	2.77084e-25	1.33772e-23	0.431298	0	0	RRP12	protein_coding
ENSG00000081059.20	0.0133762	0.756684	0.818058	0.00827166	0.848059	0.898491	TCF7	protein_coding
ENSG00000081087.15	0.0396067	0.358751	0.461388	0.0221001	0.608572	0.713233	OSTM1	protein_coding
ENSG00000142864.15	0.426752	2.88823e-25	1.39206e-23	0.407624	0	0	SERBP1	protein_coding
ENSG00000081148.12	-0.0939221	0.0292361	0.0564565	-0.00510412	0.90589	0.939	IMPG2	protein_coding
ENSG00000107833.10	0.426642	2.97858e-25	1.43322e-23	0.430914	0	0	NPM3	protein_coding
ENSG00000175110.12	0.426642	2.97858e-25	1.43322e-23	0.389183	6.16921e-21	1.79364e-19	MRPS22	protein_coding
ENSG00000128626.12	0.426545	3.062e-25	1.47213e-23	0.468127	0	0	MRPS12	protein_coding
ENSG00000125944.21	0.426501	3.09957e-25	1.48895e-23	0.416146	0	0	HNRNPR	protein_coding
ENSG00000169251.13	0.426375	3.21198e-25	1.54167e-23	0.424627	0	0	NMD3	protein_coding
ENSG00000081248.11	0.0429341	0.319776	0.421145	-0.0152023	0.724731	0.807041	CACNA1S	protein_coding
ENSG00000081277.13	-0.00115067	0.978737	0.984569	0.0211659	0.623915	0.726424	PKP1	protein_coding
ENSG00000083444.17	0.426281	3.29805e-25	1.58167e-23	0.39673	0	0	PLOD1	protein_coding
ENSG00000106266.11	0.426173	3.40008e-25	1.62924e-23	0.432808	0	0	SNX8	protein_coding
ENSG00000081377.17	-0.0336567	0.435513	0.5368	-0.0358812	0.405767	0.529107	CDC14B	protein_coding
ENSG00000081386.12	-0.0708216	0.100493	0.162315	-0.0590291	0.17117	0.271459	ZNF510	protein_coding
ENSG00000119318.13	0.426123	3.44846e-25	1.65106e-23	0.412256	0	0	RAD23B	protein_coding
ENSG00000182704.8	0.425846	3.72874e-25	1.78229e-23	0.428348	0	0	TSKU	protein_coding
ENSG00000129667.13	0.425697	3.88808e-25	1.85692e-23	0.42419	0	0	RHBDF2	protein_coding
ENSG00000221988.13	0.425531	4.07481e-25	1.94289e-23	0.40158	2.64175e-22	8.07932e-21	PPT2	protein_coding
ENSG00000171169.9	0.425362	4.27278e-25	2.0356e-23	0.409906	0	0	NAIF1	protein_coding
ENSG00000171208.10	0.42527	4.38413e-25	2.08693e-23	0.436169	0	0	NETO2	protein_coding
ENSG00000081800.9	-0.0355051	0.41071	0.51313	0.0210089	0.626491	0.728569	SLC13A1	protein_coding
ENSG00000143106.13	0.425179	4.49856e-25	2.13963e-23	0.42381	6.60224e-25	2.20104e-23	PSMA5	protein_coding
ENSG00000114767.7	0.424857	4.92395e-25	2.34003e-23	0.438771	9.03693e-27	3.21901e-25	RRP9	protein_coding
ENSG00000119772.17	0.424826	4.96753e-25	2.3588e-23	0.421515	1.25151e-24	4.12933e-23	DNMT3A	protein_coding
ENSG00000081853.15	0.0713753	0.0978556	0.158778	0.0493382	0.252835	0.368837	PCDHGA2	protein_coding
ENSG00000143977.14	0.424739	5.09045e-25	2.4132e-23	0.471551	0	0	SNRPG	protein_coding
ENSG00000137996.13	0.424413	5.57704e-25	2.63954e-23	0.435493	0	0	RTCA	protein_coding
ENSG00000081923.15	0.0041697	0.923059	0.944246	-0.000690388	0.987242	0.992363	ATP8B1	protein_coding
ENSG00000068878.15	0.424397	5.60245e-25	2.6494e-23	0.437297	1.39278e-26	4.90667e-25	PSME4	protein_coding
ENSG00000078269.15	0.423759	6.69711e-25	3.16188e-23	0.410845	0	0	SYNJ2	protein_coding
ENSG00000083093.10	0.423732	6.74954e-25	3.18403e-23	0.406325	7.63428e-23	2.38019e-21	PALB2	protein_coding
ENSG00000082074.19	0.0466474	0.279671	0.3783	0.0431946	0.316846	0.43876	FYB1	protein_coding
ENSG00000082126.18	0.0598931	0.164979	0.245719	0.0567006	0.188717	0.293143	MPP4	protein_coding
ENSG00000082146.13	-0.0153106	0.722851	0.792085	-0.00570959	0.894787	0.931734	STRADB	protein_coding
ENSG00000127080.10	0.423719	6.77266e-25	3.19233e-23	0.396717	9.23818e-22	2.77969e-20	IPPK	protein_coding
ENSG00000106682.15	0.423701	6.80763e-25	3.20253e-23	0.423638	0	0	EIF4H	protein_coding
ENSG00000163029.16	0.423619	6.96583e-25	3.27269e-23	0.416269	5.30063e-24	1.72042e-22	SMC6	protein_coding
ENSG00000104064.18	0.423612	6.97954e-25	3.27647e-23	0.420078	0	0	GABPB1	protein_coding
ENSG00000156374.16	0.423588	7.02552e-25	3.29003e-23	0.404432	1.25557e-22	3.88728e-21	PCGF6	protein_coding
ENSG00000130520.11	0.423323	7.56503e-25	3.53408e-23	0.423225	0	0	LSM4	protein_coding
ENSG00000278053.5	0.423054	8.15538e-25	3.80492e-23	0.436608	1.70332e-26	5.99339e-25	DDX52	protein_coding
ENSG00000147872.10	0.423053	8.15796e-25	3.80492e-23	0.418368	0	0	PLIN2	protein_coding
ENSG00000262814.8	0.422937	8.42568e-25	3.92299e-23	0.45423	8.52164e-29	3.22232e-27	MRPL12	protein_coding
ENSG00000177150.13	0.422935	8.4315e-25	3.92299e-23	0.408681	4.09065e-23	1.28369e-21	FAM210A	protein_coding
ENSG00000082458.12	0.0570958	0.185649	0.270908	0.0603309	0.161906	0.259641	DLG3	protein_coding
ENSG00000122566.22	0.422907	8.49708e-25	3.95032e-23	0.425718	3.86503e-25	1.30205e-23	HNRNPA2B1	protein_coding
ENSG00000114416.18	0.422884	8.55091e-25	3.97215e-23	0.399671	4.32905e-22	1.3156e-20	FXR1	protein_coding
ENSG00000082512.15	0.0154928	0.71969	0.789588	0.0177233	0.681404	0.773182	TRAF5	protein_coding
ENSG00000179041.4	0.42282	8.70537e-25	4.04065e-23	0.438071	1.11012e-26	3.93731e-25	RRS1	protein_coding
ENSG00000165916.8	0.422786	8.788e-25	4.07572e-23	0.423535	0	0	PSMC3	protein_coding
ENSG00000082556.14	-0.0150657	0.727106	0.795505	-0.127082	0.00312147	0.0093329	OPRK1	protein_coding
ENSG00000277791.5	0.422518	9.46916e-25	4.38459e-23	0.460539	0	0	PSMB3	protein_coding
ENSG00000198700.10	0.422341	9.94899e-25	4.5994e-23	0.408005	0	0	IPO9	protein_coding
ENSG00000074266.22	0.422187	1.03848e-24	4.79703e-23	0.431101	8.3782e-26	2.89334e-24	EED	protein_coding
ENSG00000169727.12	0.42217	1.04333e-24	4.81557e-23	0.44776	0	0	GPS1	protein_coding
ENSG00000230453.9	0.421862	1.13655e-24	5.23748e-23	0.415782	6.05432e-24	1.95954e-22	ANKRD18B	protein_coding
ENSG00000105613.10	0.421837	1.14467e-24	5.26647e-23	0.423875	6.4849e-25	2.16317e-23	MAST1	protein_coding
ENSG00000082929.8	0.0571239	0.185433	0.270647	0.143223	0.0008542	0.00298634	LINC01587	lncRNA
ENSG00000082996.20	-0.05334	0.216322	0.306482	-0.0471002	0.274929	0.393531	RNF13	protein_coding
ENSG00000083067.23	-0.0377146	0.382187	0.484585	-0.156855	0.000256389	0.00101357	TRPM3	protein_coding
ENSG00000079462.8	0.421645	1.20721e-24	5.54099e-23	0.432029	0	0	PAFAH1B3	protein_coding
ENSG00000104889.7	0.421349	1.31064e-24	6.00618e-23	0.403648	1.54183e-22	4.75064e-21	RNASEH2A	protein_coding
ENSG00000005175.10	0.421297	1.32965e-24	6.08847e-23	0.39364	2.01791e-21	5.97824e-20	RPAP3	protein_coding
ENSG00000083123.15	-0.0720641	0.0946514	0.154382	-0.0549636	0.202644	0.310112	BCKDHB	protein_coding
ENSG00000213420.8	0.421283	1.33472e-24	6.10682e-23	0.406482	7.32415e-23	2.28597e-21	GPC2	protein_coding
ENSG00000083223.18	0.0533699	0.216065	0.30623	0.0622099	0.149167	0.243342	TUT7	protein_coding
ENSG00000171824.14	0.421219	1.35865e-24	6.21137e-23	0.403075	1.79037e-22	5.51054e-21	EXOSC10	protein_coding
ENSG00000089693.11	0.421145	1.38686e-24	6.33532e-23	0.448897	0	0	MLF2	protein_coding
ENSG00000129351.17	0.421116	1.39807e-24	6.38151e-23	0.405516	0	0	ILF3	protein_coding
ENSG00000153879.9	0.421075	1.4143e-24	6.4505e-23	0.42182	0	0	CEBPG	protein_coding
ENSG00000083454.22	0.0823449	0.0560615	0.0988884	0.0842723	0.0505317	0.101012	P2RX5	protein_coding
ENSG00000122643.22	0.420981	1.45126e-24	6.61383e-23	0.417892	0	0	NT5C3A	protein_coding
ENSG00000130560.9	0.420908	1.48129e-24	6.74534e-23	0.403833	0	0	UBAC1	protein_coding
ENSG00000067334.14	0.420857	1.50216e-24	6.82962e-23	0.419739	0	0	DNTTIP2	protein_coding
ENSG00000101150.18	0.420728	1.55668e-24	7.07193e-23	0.412671	0	0	TPD52L2	protein_coding
ENSG00000083622.8	-0.136785	0.00145627	0.00413426	-0.235529	3.13943e-08	2.47845e-07	AC000061.1	lncRNA
ENSG00000122565.19	0.420531	1.64411e-24	7.45737e-23	0.42357	0	0	CBX3	protein_coding
ENSG00000100304.13	0.420323	1.74154e-24	7.87458e-23	0.404413	0	0	TTLL12	protein_coding
ENSG00000065268.11	0.420077	1.86363e-24	8.4003e-23	0.415439	0	0	WDR18	protein_coding
ENSG00000083750.13	-0.0607335	0.15912	0.238493	-0.101913	0.0179805	0.0423431	RRAGB	protein_coding
ENSG00000126215.14	0.420023	1.8921e-24	8.52198e-23	0.423768	0	0	XRCC3	protein_coding
ENSG00000114993.17	0.419973	1.91829e-24	8.62646e-23	0.413757	1.04871e-23	3.36409e-22	RTKN	protein_coding
ENSG00000083807.10	0.0831783	0.0536118	0.0952111	0.0764869	0.076026	0.141186	SLC27A5	protein_coding
ENSG00000083812.12	0.0337052	0.434851	0.536134	-0.00152864	0.971755	0.982304	ZNF324	protein_coding
ENSG00000170035.16	0.419958	1.9263e-24	8.65576e-23	0.399306	0	0	UBE2E3	protein_coding
ENSG00000083817.9	0.0739627	0.086252	0.142759	0.0516948	0.230846	0.343796	ZNF416	protein_coding
ENSG00000007047.15	0.419842	1.98892e-24	8.91754e-23	0.400768	3.261e-22	9.94157e-21	MARK4	protein_coding
ENSG00000083838.16	0.0670434	0.120032	0.188305	0.0451772	0.295122	0.415302	ZNF446	protein_coding
ENSG00000132423.12	0.419839	1.99064e-24	8.91754e-23	0.386158	0	0	COQ3	protein_coding
ENSG00000159596.7	0.419839	1.99074e-24	8.91754e-23	0.410269	0	0	TMEM69	protein_coding
ENSG00000141858.12	0.419781	2.02241e-24	9.04538e-23	0.421093	0	0	SAMD1	protein_coding
ENSG00000172500.13	0.419442	2.22055e-24	9.91623e-23	0.400184	3.79233e-22	1.15431e-20	FIBP	protein_coding
ENSG00000131187.10	0.419257	2.33731e-24	1.04296e-22	0.423844	0	0	F12	protein_coding
ENSG00000086061.16	0.419188	2.38158e-24	1.06026e-22	0.402723	0	0	DNAJA1	protein_coding
ENSG00000141682.12	0.419111	2.43294e-24	1.08228e-22	0.416889	0	0	PMAIP1	protein_coding
ENSG00000163964.17	0.418954	2.54023e-24	1.12914e-22	0.407926	4.99906e-23	1.56366e-21	PIGX	protein_coding
ENSG00000104897.10	0.418819	2.63667e-24	1.17111e-22	0.422244	0	0	SF3A2	protein_coding
ENSG00000177542.11	0.418794	2.65496e-24	1.17742e-22	0.408549	4.23655e-23	1.32875e-21	SLC25A22	protein_coding
ENSG00000084093.19	0.0483977	0.262004	0.358747	0.109729	0.0108252	0.0274005	REST	protein_coding
ENSG00000084110.11	0.0891053	0.0386387	0.0719481	0.0476434	0.269521	0.387588	HAL	protein_coding
ENSG00000196305.18	0.41869	2.7318e-24	1.21057e-22	0.392446	2.72685e-21	8.04553e-20	IARS1	protein_coding
ENSG00000084207.18	0.0769652	0.074204	0.125534	0.0598488	0.165242	0.264029	GSTP1	protein_coding
ENSG00000175130.7	0.418534	2.85106e-24	1.26245e-22	0.413834	0	0	MARCKSL1	protein_coding
ENSG00000162972.10	0.418427	2.9362e-24	1.29915e-22	0.411644	1.85342e-23	5.88983e-22	MAIP1	protein_coding
ENSG00000136261.15	0.418195	3.1295e-24	1.38195e-22	0.425782	0	0	BZW2	protein_coding
ENSG00000095319.14	0.418194	3.13052e-24	1.38195e-22	0.41693	0	0	NUP188	protein_coding
ENSG00000221867.9	0.41815	3.16833e-24	1.39757e-22	0.37659	1.32398e-19	3.60773e-18	MAGEA3	protein_coding
ENSG00000160014.17	0.417997	3.30451e-24	1.45542e-22	0.399555	0	0	CALM3	protein_coding
ENSG00000084636.18	0.0249057	0.563961	0.656643	0.0131845	0.759987	0.834346	COL16A1	protein_coding
ENSG00000144028.15	0.41795	3.34689e-24	1.47296e-22	0.408852	0	0	SNRNP200	protein_coding
ENSG00000084674.15	0.0475598	0.270363	0.367933	-0.0697088	0.105966	0.184957	APOB	protein_coding
ENSG00000084676.15	0.0633188	0.142079	0.21698	0.0399355	0.354771	0.478171	NCOA1	protein_coding
ENSG00000087470.18	0.417812	3.47598e-24	1.52513e-22	0.423256	0	0	DNM1L	protein_coding
ENSG00000084710.14	0.0635193	0.140818	0.215384	0.0153604	0.721986	0.8049	EFR3B	protein_coding
ENSG00000228672.4	0.417645	3.63886e-24	1.59538e-22	0.39348	2.10115e-21	6.21847e-20	PROB1	protein_coding
ENSG00000148300.12	0.417313	3.98584e-24	1.74618e-22	0.412791	0	0	REXO4	protein_coding
ENSG00000084734.9	0.0945873	0.0281061	0.0545963	0.105228	0.0145203	0.0352247	GCKR	protein_coding
ENSG00000124356.16	0.417177	4.13633e-24	1.81073e-22	0.416829	0	0	STAMBP	protein_coding
ENSG00000141564.15	0.417055	4.27686e-24	1.868e-22	0.432589	0	0	RPTOR	protein_coding
ENSG00000105255.11	0.416577	4.87344e-24	2.12536e-22	0.424045	6.18209e-25	2.06574e-23	FSD1	protein_coding
ENSG00000167987.11	0.416491	4.98904e-24	2.17413e-22	0.411104	2.14247e-23	6.78969e-22	VPS37C	protein_coding
ENSG00000085117.12	-0.0752411	0.0809424	0.13525	-0.0984188	0.0223363	0.0509791	CD82	protein_coding
ENSG00000137124.8	0.416473	5.01393e-24	2.18333e-22	0.42301	0	0	ALDH1B1	protein_coding
ENSG00000085224.23	-0.0768259	0.0747309	0.126281	-0.0456113	0.290502	0.410461	ATRX	protein_coding
ENSG00000159167.12	0.416185	5.42461e-24	2.35683e-22	0.423043	0	0	STC1	protein_coding
ENSG00000004961.15	0.416129	5.50753e-24	2.38747e-22	0.396615	9.48059e-22	2.84966e-20	HCCS	protein_coding
ENSG00000078618.22	0.415987	5.72482e-24	2.47794e-22	0.396432	0	0	NRDC	protein_coding
ENSG00000134824.14	0.415897	5.86763e-24	2.53595e-22	0.402139	2.28482e-22	6.99512e-21	FADS2	protein_coding
ENSG00000085365.18	0.0241269	0.576217	0.667681	0.00112988	0.979115	0.986926	SCAMP1	protein_coding
ENSG00000163472.19	0.415806	6.01449e-24	2.59748e-22	0.428611	0	0	TMEM79	protein_coding
ENSG00000085382.12	0.095702	0.0262971	0.0515866	0.0888892	0.0391145	0.0817128	HACE1	protein_coding
ENSG00000130669.17	0.415596	6.36742e-24	2.74579e-22	0.417499	0	0	PAK4	protein_coding
ENSG00000085433.16	-0.00798224	0.853314	0.892756	-0.0157135	0.715783	0.799977	WDR47	protein_coding
ENSG00000014641.21	0.415531	6.48185e-24	2.79305e-22	0.408904	0	0	MDH1	protein_coding
ENSG00000114956.20	0.415496	6.5444e-24	2.8179e-22	0.42412	0	0	DGUOK	protein_coding
ENSG00000005100.13	0.41548	6.57224e-24	2.82778e-22	0.377202	1.1442e-19	3.13411e-18	DHX33	protein_coding
ENSG00000110880.11	0.415367	6.77705e-24	2.91373e-22	0.38157	0	0	CORO1C	protein_coding
ENSG00000104885.18	0.415305	6.89157e-24	2.96076e-22	0.403616	0	0	DOT1L	protein_coding
ENSG00000130695.16	0.415236	7.0223e-24	3.01468e-22	0.391105	3.81868e-21	1.11983e-19	CEP85	protein_coding
ENSG00000085563.15	-0.0809059	0.0605101	0.105496	-0.15756	0.000240236	0.000955795	ABCB1	protein_coding
ENSG00000197771.13	0.415081	7.32446e-24	3.13973e-22	0.395798	1.16756e-21	3.49851e-20	MCMBP	protein_coding
ENSG00000037897.17	0.414976	7.53732e-24	3.22671e-22	0.464752	0	0	METTL1	protein_coding
ENSG00000085719.13	-0.0298998	0.488493	0.588079	-0.0454757	0.291839	0.411848	CPNE3	protein_coding
ENSG00000048544.6	0.414975	7.53855e-24	3.22671e-22	0.417075	0	0	MRPS10	protein_coding
ENSG00000196365.12	0.414821	7.8599e-24	3.35431e-22	0.417591	0	0	LONP1	protein_coding
ENSG00000205358.4	0.414818	7.86648e-24	3.35464e-22	0.458274	2.41742e-29	9.26855e-28	MT1H	protein_coding
ENSG00000163902.12	0.414729	8.05948e-24	3.43441e-22	0.405968	0	0	RPN1	protein_coding
ENSG00000186073.14	0.41449	8.59978e-24	3.66194e-22	0.420359	1.72412e-24	5.67898e-23	CDIN1	protein_coding
ENSG00000085831.15	0.000167056	0.996913	0.997517	0.0170617	0.692588	0.781924	TTC39A	protein_coding
ENSG00000085832.17	-0.0581464	0.177673	0.261269	-0.0451968	0.294811	0.414925	EPS15	protein_coding
ENSG00000155660.11	0.414057	9.67023e-24	4.10867e-22	0.403495	0	0	PDIA4	protein_coding
ENSG00000186432.10	0.41403	9.74034e-24	4.13542e-22	0.429839	0	0	KPNA4	protein_coding
ENSG00000106399.11	0.41397	9.90046e-24	4.20031e-22	0.408061	0	0	RPA3	protein_coding
ENSG00000159202.18	0.413548	1.10962e-23	4.6938e-22	0.413943	0	0	UBE2Z	protein_coding
ENSG00000115128.7	0.413526	1.1164e-23	4.71903e-22	0.399583	0	0	SF3B6	protein_coding
ENSG00000085998.14	0.0679348	0.115174	0.181999	0.0529963	0.219301	0.330333	POMGNT1	protein_coding
ENSG00000132963.8	0.413455	1.13788e-23	4.8063e-22	0.401542	0	0	POMP	protein_coding
ENSG00000100764.14	0.413371	1.16402e-23	4.91313e-22	0.410914	2.25451e-23	7.13302e-22	PSMC1	protein_coding
ENSG00000177646.19	0.413149	1.23604e-23	5.20952e-22	0.383793	2.32976e-20	6.59425e-19	ACAD9	protein_coding
ENSG00000162129.14	0.413072	1.26196e-23	5.31486e-22	0.392035	3.0241e-21	8.9089e-20	CLPB	protein_coding
ENSG00000107951.15	0.412947	1.30516e-23	5.49282e-22	0.396973	8.65429e-22	2.60808e-20	MTPAP	protein_coding
ENSG00000086102.19	0.0617808	0.15204	0.229575	0.0430343	0.318539	0.440566	NFX1	protein_coding
ENSG00000132432.14	0.412799	1.35832e-23	5.7082e-22	0.435185	0	0	SEC61G	protein_coding
ENSG00000177889.10	0.412395	1.51457e-23	6.36019e-22	0.394598	0	0	UBE2N	protein_coding
ENSG00000004897.12	0.412332	1.54049e-23	6.46433e-22	0.440246	0	0	CDC27	protein_coding
ENSG00000164754.15	0.412298	1.55439e-23	6.51795e-22	0.416128	0	0	RAD21	protein_coding
ENSG00000078668.14	0.412084	1.6468e-23	6.89544e-22	0.378624	0	0	VDAC3	protein_coding
ENSG00000137814.12	0.411955	1.70466e-23	7.13253e-22	0.393695	1.99051e-21	5.90617e-20	HAUS2	protein_coding
ENSG00000159164.10	0.411923	1.71964e-23	7.18999e-22	0.349774	5.86034e-17	1.29252e-15	SV2A	protein_coding
ENSG00000151576.10	0.411757	1.79792e-23	7.50097e-22	0.399223	4.8596e-22	1.47528e-20	QTRT2	protein_coding
ENSG00000145216.16	0.411733	1.80954e-23	7.54402e-22	0.402394	2.13815e-22	6.5565e-21	FIP1L1	protein_coding
ENSG00000169016.17	0.411589	1.88102e-23	7.83638e-22	0.38027	5.47896e-20	1.52243e-18	E2F6	protein_coding
ENSG00000087191.13	0.411545	1.90321e-23	7.92308e-22	0.40251	0	0	PSMC5	protein_coding
ENSG00000086544.3	0.0776854	0.071528	0.12166	0.0880867	0.0409528	0.0848886	ITPKC	protein_coding
ENSG00000131941.8	0.411212	2.081e-23	8.65075e-22	0.409352	0	0	RHPN2	protein_coding
ENSG00000086570.12	0.0646693	0.133752	0.206253	-0.00540785	0.900318	0.935558	FAT2	protein_coding
ENSG00000110851.12	0.411073	2.16019e-23	8.96704e-22	0.390726	0	0	PRDM4	protein_coding
ENSG00000189120.5	0.410625	2.43588e-23	1.00824e-21	0.400968	3.09593e-22	9.44833e-21	SP6	protein_coding
ENSG00000108852.15	0.410398	2.58835e-23	1.06906e-21	0.32544	9.19227e-15	1.61035e-13	MPP2	protein_coding
ENSG00000086666.19	-0.0350069	0.417311	0.519478	-0.0398727	0.355414	0.478724	ZFAND6	protein_coding
ENSG00000079313.15	0.410196	2.73185e-23	1.12752e-21	0.408793	0	0	REXO1	protein_coding
ENSG00000086712.13	0.077575	0.071933	0.122259	0.0602654	0.162363	0.260273	TXLNG	protein_coding
ENSG00000102100.16	0.409969	2.90233e-23	1.19532e-21	0.420606	0	0	SLC35A2	protein_coding
ENSG00000086730.17	0.0529317	0.219864	0.310555	0.040237	0.351147	0.474438	LAT2	protein_coding
ENSG00000124789.12	0.409453	3.33051e-23	1.36873e-21	0.380335	0	0	NUP153	protein_coding
ENSG00000174744.14	0.409354	3.41968e-23	1.40438e-21	0.429762	0	0	BRMS1	protein_coding
ENSG00000185721.13	0.408822	3.94006e-23	1.61235e-21	0.385405	0	0	DRG1	protein_coding
ENSG00000086967.10	-0.0500109	0.246415	0.340894	-0.0699434	0.104793	0.18332	MYBPC2	protein_coding
ENSG00000086991.13	0.0581002	0.178018	0.261724	0.0703218	0.102923	0.180674	NOX4	protein_coding
ENSG00000087008.16	-0.0657207	0.127533	0.198141	-0.0616421	0.15292	0.248187	ACOX3	protein_coding
ENSG00000184752.13	0.408735	4.03213e-23	1.64886e-21	0.407292	0	0	NDUFA12	protein_coding
ENSG00000087074.8	0.0445123	0.302294	0.402628	0.0371343	0.389439	0.512983	PPP1R15A	protein_coding
ENSG00000108039.18	0.408646	4.12904e-23	1.6873e-21	0.406554	7.18538e-23	2.24387e-21	XPNPEP1	protein_coding
ENSG00000087077.14	-0.0166316	0.700047	0.773838	0.0482228	0.263641	0.380992	TRIP6	protein_coding
ENSG00000146535.14	0.408546	4.23964e-23	1.73127e-21	0.41171	0	0	GNA12	protein_coding
ENSG00000087086.15	0.0858154	0.0464401	0.0842814	0.0596977	0.166313	0.265404	FTL	protein_coding
ENSG00000148606.13	0.408322	4.50029e-23	1.8364e-21	0.38866	7.02623e-21	2.03563e-19	POLR3A	protein_coding
ENSG00000171497.5	0.408306	4.5197e-23	1.84302e-21	0.37418	2.3456e-19	6.29649e-18	PPID	protein_coding
ENSG00000139645.10	0.408144	4.7177e-23	1.9224e-21	0.417723	0	0	ANKRD52	protein_coding
ENSG00000133657.16	0.407862	5.08465e-23	2.07047e-21	0.427408	0	0	ATP13A3	protein_coding
ENSG00000147140.17	0.407709	5.29413e-23	2.15273e-21	0.425517	0	0	NONO	protein_coding
ENSG00000163214.21	0.407689	5.32335e-23	2.16309e-21	0.39126	3.67311e-21	1.07878e-19	DHX57	protein_coding
ENSG00000105576.15	0.407572	5.49e-23	2.22768e-21	0.393746	0	0	TNPO2	protein_coding
ENSG00000087157.19	-0.0170897	0.692202	0.767576	-0.014217	0.741916	0.820513	PGS1	protein_coding
ENSG00000101306.11	0.407467	5.64495e-23	2.28733e-21	0.449933	3.19186e-28	1.19289e-26	MYLK2	protein_coding
ENSG00000095209.12	0.40737	5.79183e-23	2.34521e-21	0.403929	0	0	TMEM38B	protein_coding
ENSG00000087237.12	0.0384789	0.372609	0.475056	0.0162712	0.706244	0.792171	CETP	protein_coding
ENSG00000087245.13	0.0246226	0.568402	0.660669	0.0349304	0.418208	0.541137	MMP2	protein_coding
ENSG00000101216.11	0.40733	5.85322e-23	2.36674e-21	0.396613	9.48606e-22	2.84982e-20	GMEB2	protein_coding
ENSG00000166908.18	0.407289	5.91727e-23	2.39097e-21	0.4385	0	0	PIP4K2C	protein_coding
ENSG00000087258.16	-0.0635549	0.140595	0.215106	-0.158912	0.000211922	0.000855046	GNAO1	protein_coding
ENSG00000100473.18	0.407071	6.26861e-23	2.53116e-21	0.39197	3.07375e-21	9.04594e-20	COCH	protein_coding
ENSG00000004975.12	0.407017	6.35896e-23	2.56585e-21	0.380716	0	0	DVL2	protein_coding
ENSG00000181789.14	0.406932	6.50387e-23	2.62066e-21	0.417589	0	0	COPG1	protein_coding
ENSG00000087274.17	0.0470903	0.275126	0.373342	0.0360076	0.404115	0.527405	ADD1	protein_coding
ENSG00000249115.9	0.406907	6.54731e-23	2.63632e-21	0.387272	0	0	HAUS5	protein_coding
ENSG00000087301.9	0.0721939	0.094057	0.153547	0.0142573	0.74121	0.819937	TXNDC16	protein_coding
ENSG00000106144.20	0.406853	6.64125e-23	2.67228e-21	0.41258	0	0	CASP2	protein_coding
ENSG00000167461.12	0.406791	6.75001e-23	2.71415e-21	0.398564	0	0	RAB8A	protein_coding
ENSG00000143942.5	0.406768	6.7911e-23	2.72878e-21	0.415892	5.87564e-24	1.90385e-22	CHAC2	protein_coding
ENSG00000135632.12	0.406552	7.19092e-23	2.88341e-21	0.392141	0	0	SMYD5	protein_coding
ENSG00000111196.10	0.406364	7.55566e-23	3.02756e-21	0.41685	4.52342e-24	1.4723e-22	MAGOHB	protein_coding
ENSG00000198937.9	0.406207	7.87542e-23	3.1535e-21	0.411217	0	0	CCDC167	protein_coding
ENSG00000105197.11	0.406177	7.93798e-23	3.17635e-21	0.406293	7.69943e-23	2.39921e-21	TIMM50	protein_coding
ENSG00000088826.18	0.405952	8.42229e-23	3.36548e-21	0.424783	5.02758e-25	1.68778e-23	SMOX	protein_coding
ENSG00000126602.11	0.405947	8.43288e-23	3.36651e-21	0.384093	0	0	TRAP1	protein_coding
ENSG00000125445.11	0.405863	8.62347e-23	3.43873e-21	0.40956	0	0	MRPS7	protein_coding
ENSG00000087510.7	-0.0011396	0.978941	0.984687	0.0622963	0.148644	0.242658	TFAP2C	protein_coding
ENSG00000204469.13	0.405797	8.774e-23	3.49634e-21	0.394007	0	0	PRRC2A	protein_coding
ENSG00000119812.19	0.405272	1.00739e-22	3.99778e-21	0.403908	1.44046e-22	4.44068e-21	FAM98A	protein_coding
ENSG00000105355.9	0.405255	1.0119e-22	4.01293e-21	0.395559	0	0	PLIN3	protein_coding
ENSG00000087884.14	-0.016398	0.704061	0.777055	-0.014183	0.742511	0.820929	AAMDC	protein_coding
ENSG00000165280.17	0.405152	1.03951e-22	4.11912e-21	0.394692	0	0	VCP	protein_coding
ENSG00000083635.8	0.404946	1.09724e-22	4.33942e-21	0.341237	3.64604e-16	7.36105e-15	NUFIP1	protein_coding
ENSG00000086232.13	0.404929	1.10219e-22	4.35601e-21	0.419546	0	0	EIF2AK1	protein_coding
ENSG00000102178.13	0.404804	1.13904e-22	4.49858e-21	0.39934	0	0	UBL4A	protein_coding
ENSG00000139405.16	0.404667	1.18058e-22	4.65945e-21	0.379579	0	0	RITA1	protein_coding
ENSG00000124383.9	0.404458	1.2473e-22	4.91941e-21	0.390656	0	0	MPHOSPH10	protein_coding
ENSG00000102385.12	0.404391	1.26924e-22	5.00254e-21	0.515461	6.44743e-38	2.77615e-36	DRP2	protein_coding
ENSG00000065427.15	0.40427	1.31e-22	5.15265e-21	0.396689	0	0	KARS1	protein_coding
ENSG00000198901.14	0.404041	1.39102e-22	5.4676e-21	0.526611	8.71646e-40	3.80421e-38	PRC1	protein_coding
ENSG00000197172.10	0.404028	1.39586e-22	5.48289e-21	0.344167	1.96267e-16	4.09269e-15	MAGEA6	protein_coding
ENSG00000117411.17	0.403781	1.48904e-22	5.84093e-21	0.392257	0	0	B4GALT2	protein_coding
ENSG00000088298.13	0.0587693	0.173065	0.255725	0.0455986	0.290536	0.410488	EDEM2	protein_coding
ENSG00000111371.16	0.403555	1.57972e-22	6.18823e-21	0.438218	0	0	SLC38A1	protein_coding
ENSG00000173039.19	0.403537	1.58695e-22	6.21234e-21	0.380699	4.94009e-20	1.37534e-18	RELA	protein_coding
ENSG00000112877.8	0.403508	1.59928e-22	6.25636e-21	0.383521	2.48967e-20	7.03308e-19	CEP72	protein_coding
ENSG00000088340.17	0.25203	2.96194e-09	2.84001e-08	0.246332	6.82383e-09	5.91259e-08	FER1L4	transcribed_unitary_pseudogene
ENSG00000104472.10	0.403463	1.61816e-22	6.32595e-21	0.408234	0	0	CHRAC1	protein_coding
ENSG00000088367.23	-0.0393267	0.36216	0.464824	-0.0436088	0.312223	0.433607	EPB41L1	protein_coding
ENSG00000116478.12	0.403446	1.62539e-22	6.34992e-21	0.380316	5.41906e-20	1.50651e-18	HDAC1	protein_coding
ENSG00000085415.16	0.403375	1.65551e-22	6.46322e-21	0.38032	5.41435e-20	1.50592e-18	SEH1L	protein_coding
ENSG00000136159.4	0.40337	1.65786e-22	6.468e-21	0.37504	1.91389e-19	5.16403e-18	NUDT15	protein_coding
ENSG00000178966.17	0.403151	1.75544e-22	6.84406e-21	0.377231	0	0	RMI1	protein_coding
ENSG00000071054.16	0.403093	1.7821e-22	6.94332e-21	0.382057	0	0	MAP4K4	protein_coding
ENSG00000166477.13	0.403035	1.80942e-22	7.04029e-21	0.381888	0	0	LEO1	protein_coding
ENSG00000174437.17	0.402606	2.02335e-22	7.86734e-21	0.409027	0	0	ATP2A2	protein_coding
ENSG00000145494.12	0.402455	2.10448e-22	8.17179e-21	0.442325	0	0	NDUFS6	protein_coding
ENSG00000113360.16	0.402396	2.13684e-22	8.29188e-21	0.406785	0	0	DROSHA	protein_coding
ENSG00000088756.13	-0.0157791	0.714734	0.785771	-0.0591532	0.170271	0.270314	ARHGAP28	protein_coding
ENSG00000072518.21	0.402327	2.17551e-22	8.43629e-21	0.407477	0	0	MARK2	protein_coding
ENSG00000124120.11	0.402243	2.22387e-22	8.61803e-21	0.393605	2.03607e-21	6.02897e-20	TTPAL	protein_coding
ENSG00000071794.16	0.402127	2.2919e-22	8.87568e-21	0.392685	0	0	HLTF	protein_coding
ENSG00000088812.18	0.0390939	0.365011	0.467599	0.0277571	0.520073	0.636462	ATRN	protein_coding
ENSG00000115541.11	0.40205	2.33858e-22	9.04643e-21	0.392936	0	0	HSPE1	protein_coding
ENSG00000088827.12	0.0503191	0.243512	0.337751	0.0597138	0.16625	0.265331	SIGLEC1	protein_coding
ENSG00000142634.13	0.401978	2.38262e-22	9.20849e-21	0.381207	0	0	EFHD2	protein_coding
ENSG00000086827.9	0.40182	2.4826e-22	9.58209e-21	0.395277	0	0	ZW10	protein_coding
ENSG00000257218.6	0.401807	2.49076e-22	9.60714e-21	0.381872	0	0	GATC	protein_coding
ENSG00000164934.14	0.401424	2.75124e-22	1.05906e-20	0.398322	6.12508e-22	1.85653e-20	DCAF13	protein_coding
ENSG00000169548.3	0.401315	2.8301e-22	1.08869e-20	0.343475	2.27318e-16	4.70281e-15	ZNF280A	protein_coding
ENSG00000135900.4	0.401311	2.83318e-22	1.08915e-20	0.39036	0	0	MRPL44	protein_coding
ENSG00000161542.17	0.401297	2.8435e-22	1.09239e-20	0.413498	1.12494e-23	3.6066e-22	PRPSAP1	protein_coding
ENSG00000088888.18	0.0962155	0.0254979	0.0502346	0.0764037	0.0763515	0.141706	MAVS	protein_coding
ENSG00000167595.15	0.40128	2.85575e-22	1.09637e-20	0.38586	1.4037e-20	4.02638e-19	PROSER3	protein_coding
ENSG00000196935.9	0.401252	2.87639e-22	1.10356e-20	0.42792	2.07462e-25	7.05897e-24	SRGAP1	protein_coding
ENSG00000107130.10	0.401189	2.92397e-22	1.11958e-20	0.393209	2.25036e-21	6.65325e-20	NCS1	protein_coding
ENSG00000177302.15	0.401173	2.9364e-22	1.12359e-20	0.374155	2.35961e-19	6.33114e-18	TOP3A	protein_coding
ENSG00000006606.9	0.400858	3.18569e-22	1.21737e-20	0.431842	6.77278e-26	2.34312e-24	CCL26	protein_coding
ENSG00000163026.12	0.400804	3.23088e-22	1.23301e-20	0.359828	6.40507e-18	1.54743e-16	WDCP	protein_coding
ENSG00000089006.17	0.0562802	0.192022	0.278485	0.0327423	0.447971	0.569416	SNX5	protein_coding
ENSG00000181472.5	0.400738	3.2865e-22	1.25341e-20	0.389622	5.53016e-21	1.61027e-19	ZBTB2	protein_coding
ENSG00000148926.10	0.400571	3.43099e-22	1.30679e-20	0.400326	0	0	ADM	protein_coding
ENSG00000105723.13	0.400424	3.56396e-22	1.35564e-20	0.405926	0	0	GSK3A	protein_coding
ENSG00000089041.17	-0.00766129	0.859149	0.897154	-0.0338144	0.433363	0.555816	P2RX7	protein_coding
ENSG00000129521.15	0.400353	3.63014e-22	1.37991e-20	0.402758	0	0	EGLN3	protein_coding
ENSG00000089050.16	-0.0630171	0.143993	0.21942	-0.103355	0.0164108	0.0391173	RBBP9	protein_coding
ENSG00000100911.16	0.400255	3.72316e-22	1.41434e-20	0.404313	1.29562e-22	4.00699e-21	PSME2	protein_coding
ENSG00000089057.15	0.0872716	0.0428374	0.0786068	0.06606	0.125548	0.212116	SLC23A2	protein_coding
ENSG00000144136.11	0.400223	3.75442e-22	1.42527e-20	0.386639	0	0	SLC20A1	protein_coding
ENSG00000089063.15	0.089184	0.0384666	0.0716623	0.0922769	0.0322298	0.0695045	TMEM230	protein_coding
ENSG00000089091.16	-0.0325014	0.451442	0.552086	-0.0455154	0.291518	0.411544	DZANK1	protein_coding
ENSG00000184831.14	0.399912	4.06789e-22	1.54224e-20	0.385343	1.59384e-20	4.56045e-19	APOO	protein_coding
ENSG00000136758.19	0.399879	4.10318e-22	1.55461e-20	0.378959	0	0	YME1L1	protein_coding
ENSG00000197157.11	0.399747	4.24525e-22	1.60632e-20	0.391043	3.87843e-21	1.1362e-19	SND1	protein_coding
ENSG00000089123.16	0.0387663	0.369046	0.471774	0.00607291	0.888135	0.926768	TASP1	protein_coding
ENSG00000112640.16	0.399629	4.37644e-22	1.65379e-20	0.383851	0	0	PPP2R5D	protein_coding
ENSG00000139719.11	0.399223	4.85841e-22	1.83352e-20	0.376972	1.20882e-19	3.30797e-18	VPS33A	protein_coding
ENSG00000072506.13	0.399133	4.97334e-22	1.87567e-20	0.400419	0	0	HSD17B10	protein_coding
ENSG00000284024.4	0.398804	5.41242e-22	2.03861e-20	0.389032	0	0	AC069544.2	protein_coding
ENSG00000184117.12	0.398719	5.53109e-22	2.08195e-20	0.393177	0	0	NIPSNAP1	protein_coding
ENSG00000089169.15	0.0256531	0.55232	0.646188	-0.013136	0.760918	0.83505	RPH3A	protein_coding
ENSG00000158470.5	0.398545	5.78405e-22	2.17574e-20	0.396318	0	0	B4GALT5	protein_coding
ENSG00000174173.7	0.398497	5.85662e-22	2.20161e-20	0.384775	0	0	TRMT10C	protein_coding
ENSG00000105887.11	0.398472	5.89434e-22	2.21435e-20	0.402351	0	0	MTPN	protein_coding
ENSG00000111231.9	0.398441	5.94191e-22	2.23077e-20	0.390637	0	0	GPN3	protein_coding
ENSG00000185803.12	0.398309	6.14613e-22	2.30594e-20	0.413808	0	0	SLC52A2	protein_coding
ENSG00000122965.11	0.398297	6.16547e-22	2.31169e-20	0.362448	3.54546e-18	8.7862e-17	RBM19	protein_coding
ENSG00000174871.11	0.398196	6.32718e-22	2.36771e-20	0.392053	3.01057e-21	8.87356e-20	CNIH2	protein_coding
ENSG00000089250.19	0.0188062	0.663101	0.742912	-0.238983	1.9428e-08	1.57777e-07	NOS1	protein_coding
ENSG00000167114.13	0.398144	6.41237e-22	2.39648e-20	0.401791	0	0	SLC27A4	protein_coding
ENSG00000089289.16	-0.0356326	0.40903	0.511496	-0.0397286	0.357157	0.480511	IGBP1	protein_coding
ENSG00000089327.15	0.0575902	0.181863	0.266373	0.0723407	0.0933825	0.166775	FXYD5	protein_coding
ENSG00000174177.13	0.397904	6.81887e-22	2.54676e-20	0.395295	0	0	CTU2	protein_coding
ENSG00000164105.4	0.397825	6.95909e-22	2.59745e-20	0.358258	9.10448e-18	2.17502e-16	SAP30	protein_coding
ENSG00000084628.10	0.397796	7.01093e-22	2.6151e-20	0.413008	1.284e-23	4.10973e-22	NKAIN1	protein_coding
ENSG00000089472.16	-0.0238922	0.579933	0.670913	-0.0423311	0.326626	0.449105	HEPH	protein_coding
ENSG00000173020.11	0.397681	7.21895e-22	2.68749e-20	0.387828	0	0	GRK2	protein_coding
ENSG00000103194.16	0.397565	7.43688e-22	2.76684e-20	0.363987	2.49867e-18	6.26741e-17	USP10	protein_coding
ENSG00000089558.9	0.0896067	0.0375531	0.0701574	0.022696	0.599053	0.705528	KCNH4	protein_coding
ENSG00000103995.14	0.397384	7.78967e-22	2.89622e-20	0.423672	6.86372e-25	2.28557e-23	CEP152	protein_coding
ENSG00000179134.15	0.397322	7.91473e-22	2.94083e-20	0.385953	0	0	SAMD4B	protein_coding
ENSG00000101337.16	0.397279	8.00172e-22	2.97124e-20	0.395202	0	0	TM9SF4	protein_coding
ENSG00000121289.18	0.397273	8.01374e-22	2.97379e-20	0.387896	8.49108e-21	2.45076e-19	CEP89	protein_coding
ENSG00000133275.16	0.397256	8.0488e-22	2.98105e-20	0.401311	0	0	CSNK1G2	protein_coding
ENSG00000164815.11	0.397144	8.28262e-22	3.06372e-20	0.393273	0	0	ORC5	protein_coding
ENSG00000060140.9	0.397023	8.54454e-22	3.15858e-20	0.410432	2.56459e-23	8.09634e-22	STYK1	protein_coding
ENSG00000089737.17	0.0485298	0.260702	0.357219	0.0315571	0.464581	0.585171	DDX24	protein_coding
ENSG00000167674.15	0.396959	8.68399e-22	3.20808e-20	0.383507	0	0	HDGFL2	protein_coding
ENSG00000123213.23	0.396819	8.99998e-22	3.32268e-20	0.37976	0	0	NLN	protein_coding
ENSG00000057294.15	0.396789	9.06906e-22	3.34605e-20	0.371223	4.6998e-19	1.23688e-17	PKP2	protein_coding
ENSG00000137269.15	0.396764	9.12737e-22	3.36541e-20	0.395525	0	0	LRRC1	protein_coding
ENSG00000089876.12	-0.0029255	0.945975	0.960632	0.0581036	0.177936	0.279836	DHX32	protein_coding
ENSG00000063978.16	0.396627	9.4527e-22	3.48314e-20	0.403184	1.74043e-22	5.35969e-21	RNF4	protein_coding
ENSG00000089916.18	0.0918657	0.0329783	0.0626959	0.173161	5.31315e-05	0.000242672	GPATCH2L	protein_coding
ENSG00000090006.18	-0.0841332	0.050915	0.0911591	-0.120496	0.00511548	0.0143315	LTBP4	protein_coding
ENSG00000090013.11	0.0868034	0.043969	0.0803931	0.0572259	0.184587	0.288138	BLVRB	protein_coding
ENSG00000137656.12	0.396612	9.48995e-22	3.49464e-20	0.368689	8.47862e-19	2.1924e-17	BUD13	protein_coding
ENSG00000068654.16	0.396548	9.64526e-22	3.54957e-20	0.401634	0	0	POLR1A	protein_coding
ENSG00000166529.15	0.396508	9.74496e-22	3.58397e-20	0.39468	1.55109e-21	4.62133e-20	ZSCAN21	protein_coding
ENSG00000082153.18	0.396491	9.78678e-22	3.59706e-20	0.39301	0	0	BZW1	protein_coding
ENSG00000133895.17	0.396439	9.91737e-22	3.64274e-20	0.387942	0	0	MEN1	protein_coding
ENSG00000090104.12	-0.0808544	0.0606744	0.10575	-0.0735574	0.0879899	0.159128	RGS1	protein_coding
ENSG00000180035.13	0.396338	1.01747e-21	3.73488e-20	0.373932	2.48719e-19	6.66416e-18	ZNF48	protein_coding
ENSG00000127922.9	0.39622	1.04867e-21	3.84698e-20	0.420205	0	0	SEM1	protein_coding
ENSG00000141867.18	0.396173	1.06132e-21	3.8909e-20	0.387024	0	0	BRD4	protein_coding
ENSG00000172172.8	0.396091	1.08369e-21	3.97039e-20	0.44311	2.50048e-27	9.05773e-26	MRPL13	protein_coding
ENSG00000143727.16	0.395987	1.11286e-21	4.0721e-20	0.395451	0	0	ACP1	protein_coding
ENSG00000090339.9	-0.0798538	0.0639439	0.110674	-0.0571927	0.184843	0.28842	ICAM1	protein_coding
ENSG00000125912.11	0.395956	1.12172e-21	4.10193e-20	0.412377	0	0	NCLN	protein_coding
ENSG00000155755.19	0.395821	1.16085e-21	4.24232e-20	0.37866	0	0	TMEM237	protein_coding
ENSG00000090382.7	-0.082182	0.0565511	0.0996313	-0.102791	0.0170102	0.0403577	LYZ	protein_coding
ENSG00000090402.8	-0.00455023	0.916062	0.939009	0.00566466	0.89561	0.932322	SI	protein_coding
ENSG00000186665.10	0.395777	1.17398e-21	4.28759e-20	0.383393	0	0	C17orf58	protein_coding
ENSG00000183527.12	0.395718	1.19172e-21	4.34963e-20	0.370587	5.45223e-19	1.42709e-17	PSMG1	protein_coding
ENSG00000119953.14	0.395642	1.21498e-21	4.43171e-20	0.376568	0	0	SMNDC1	protein_coding
ENSG00000175115.13	0.395502	1.25903e-21	4.5837e-20	0.408735	0	0	PACS1	protein_coding
ENSG00000158545.16	0.395351	1.30826e-21	4.75694e-20	0.380958	0	0	ZC3H18	protein_coding
ENSG00000226650.6	0.395159	1.37355e-21	4.98491e-20	0.376175	1.46175e-19	3.97004e-18	KIF4B	protein_coding
ENSG00000008838.20	0.394937	1.45311e-21	5.26704e-20	0.400023	0	0	MED24	protein_coding
ENSG00000018699.13	0.39462	1.57489e-21	5.70131e-20	0.366293	0	0	TTC27	protein_coding
ENSG00000090539.15	-0.00167168	0.969113	0.978074	-0.0201879	0.640035	0.74025	CHRD	protein_coding
ENSG00000119333.11	0.394582	1.59023e-21	5.75322e-20	0.395424	0	0	DYNC2I2	protein_coding
ENSG00000090565.17	-0.0210832	0.625272	0.710398	-0.0291379	0.499645	0.618086	RAB11FIP3	protein_coding
ENSG00000105671.12	0.394405	1.66321e-21	6.00221e-20	0.375866	1.57321e-19	4.26272e-18	DDX49	protein_coding
ENSG00000090612.22	0.0398996	0.355204	0.457676	0.0349726	0.417767	0.540757	ZNF268	protein_coding
ENSG00000119185.13	0.394359	1.68244e-21	6.06753e-20	0.39863	0	0	ITGB1BP1	protein_coding
ENSG00000099625.13	0.394357	1.68341e-21	6.06753e-20	0.402336	2.17087e-22	6.65329e-21	CBARP	protein_coding
ENSG00000102898.12	0.394354	1.68448e-21	6.06761e-20	0.393259	0	0	NUTF2	protein_coding
ENSG00000131899.11	0.394286	1.71373e-21	6.16526e-20	0.357694	1.0327e-17	2.45589e-16	LLGL1	protein_coding
ENSG00000197265.9	0.394269	1.72155e-21	6.18953e-20	0.379245	0	0	GTF2E2	protein_coding
ENSG00000090686.16	-0.0229804	0.594481	0.683525	-0.0360132	0.403921	0.527213	USP48	protein_coding
ENSG00000090776.6	0.0918703	0.0329694	0.0626831	0.0734075	0.0886407	0.160079	EFNB1	protein_coding
ENSG00000090857.14	-0.0265138	0.539061	0.634278	-0.038715	0.369681	0.493281	PDPR	protein_coding
ENSG00000213699.9	0.394251	1.72918e-21	6.21311e-20	0.39781	0	0	SLC35F6	protein_coding
ENSG00000172301.11	0.394231	1.73814e-21	6.24143e-20	0.376161	0	0	COPRS	protein_coding
ENSG00000001629.10	0.393884	1.89744e-21	6.79233e-20	0.407907	0	0	ANKIB1	protein_coding
ENSG00000090905.19	0.0506375	0.240538	0.334366	0.0675278	0.117373	0.200878	TNRC6A	protein_coding
ENSG00000182446.14	0.393875	1.90171e-21	6.80338e-20	0.406488	0	0	NPLOC4	protein_coding
ENSG00000088038.19	0.393832	1.92261e-21	6.87389e-20	0.387657	0	0	CNOT3	protein_coding
ENSG00000106153.13	0.393593	2.04238e-21	7.28859e-20	0.406022	0	0	CHCHD2	protein_coding
ENSG00000179546.4	0.393477	2.10305e-21	7.50044e-20	0.38412	2.15104e-20	6.09737e-19	HTR1D	protein_coding
ENSG00000112592.14	0.393473	2.10501e-21	7.50279e-20	0.369477	7.06015e-19	1.83548e-17	TBP	protein_coding
ENSG00000091009.8	0.0907768	0.0351204	0.0662037	0.0996561	0.0206653	0.0477141	RBM27	protein_coding
ENSG00000091010.6	0.059168	0.170163	0.252098	0.155072	0.000301827	0.00117549	POU4F3	protein_coding
ENSG00000169750.9	0.393431	2.12761e-21	7.57869e-20	0.384656	1.88647e-20	5.37379e-19	RAC3	protein_coding
ENSG00000100934.15	0.393261	2.221e-21	7.89673e-20	0.40494	0	0	SEC23A	protein_coding
ENSG00000091106.19	-0.0797521	0.0642841	0.111163	-0.082407	0.0558759	0.109635	NLRC4	protein_coding
ENSG00000100823.12	0.39303	2.35417e-21	8.35992e-20	0.374975	0	0	APEX1	protein_coding
ENSG00000091128.13	0.0744975	0.0839974	0.139519	-0.0250077	0.562366	0.674104	LAMB4	protein_coding
ENSG00000075785.14	0.393026	2.35619e-21	8.36195e-20	0.402356	0	0	RAB7A	protein_coding
ENSG00000146386.8	0.393008	2.36685e-21	8.3946e-20	0.420987	0	0	ABRACL	protein_coding
ENSG00000091137.14	0.0353697	0.412498	0.514807	0.0441029	0.306767	0.428007	SLC26A4	protein_coding
ENSG00000051825.15	0.39285	2.46332e-21	8.73139e-20	0.41657	4.88367e-24	1.58777e-22	MPHOSPH9	protein_coding
ENSG00000136718.10	0.392422	2.74374e-21	9.69561e-20	0.376209	1.44992e-19	3.93976e-18	IMP4	protein_coding
ENSG00000091157.14	-0.0223954	0.603901	0.691794	-0.00809115	0.851288	0.90092	WDR7	protein_coding
ENSG00000170854.18	0.392143	2.94264e-21	1.03857e-19	0.382719	0	0	RIOX2	protein_coding
ENSG00000163689.20	0.391842	3.1744e-21	1.11832e-19	0.383779	2.33779e-20	6.60726e-19	CFAP20DC	protein_coding
ENSG00000183431.12	0.391822	3.18973e-21	1.12235e-19	0.347489	1.03918e-16	2.22977e-15	SF3A3	protein_coding
ENSG00000091317.8	0.0762098	0.0770977	0.129651	0.0711295	0.0990095	0.174941	CMTM6	protein_coding
ENSG00000007376.8	0.391727	3.26732e-21	1.14896e-19	0.409401	0	0	RPUSD1	protein_coding
ENSG00000091428.18	-0.0642559	0.136259	0.209555	-0.142647	0.000896766	0.00311516	RAPGEF4	protein_coding
ENSG00000114503.11	0.391532	3.43054e-21	1.20415e-19	0.376861	0	0	NCBP2	protein_coding
ENSG00000091482.8	-0.0174371	0.686273	0.76251	0.00504854	0.90691	0.939681	SMPX	protein_coding
ENSG00000111300.10	0.3915	3.45841e-21	1.2132e-19	0.42123	0	0	NAA25	protein_coding
ENSG00000136425.14	0.391213	3.71602e-21	1.30119e-19	0.380082	0	0	CIB2	protein_coding
ENSG00000111321.11	0.391155	3.77049e-21	1.31947e-19	0.394623	0	0	LTBR	protein_coding
ENSG00000163156.12	0.391152	3.77332e-21	1.31966e-19	0.400559	0	0	SCNM1	protein_coding
ENSG00000197713.15	0.391094	3.8292e-21	1.33839e-19	0.409458	0	0	RPE	protein_coding
ENSG00000167889.13	0.391085	3.83777e-21	1.34057e-19	0.280204	3.51158e-11	4.07562e-10	MGAT5B	protein_coding
ENSG00000161682.15	0.390997	3.92314e-21	1.36956e-19	0.376619	1.31507e-19	3.58515e-18	FAM171A2	protein_coding
ENSG00000159111.13	0.390917	4.00214e-21	1.3963e-19	0.367101	0	0	MRPL10	protein_coding
ENSG00000089053.13	0.390896	4.02312e-21	1.40277e-19	0.374019	2.43648e-19	6.53133e-18	ANAPC5	protein_coding
ENSG00000091640.8	0.0116638	0.787027	0.842144	-0.0591981	0.169893	0.26989	SPAG7	protein_coding
ENSG00000135372.9	0.390882	4.03749e-21	1.40693e-19	0.34947	6.33512e-17	1.39245e-15	NAT10	protein_coding
ENSG00000082898.18	0.390835	4.08548e-21	1.42194e-19	0.426505	0	0	XPO1	protein_coding
ENSG00000091664.9	0.0411623	0.340173	0.442166	-0.0607634	0.158914	0.255795	SLC17A6	protein_coding
ENSG00000091704.10	0.0305403	0.479222	0.579165	-0.0680503	0.114556	0.197026	CPA1	protein_coding
ENSG00000183048.12	0.390799	4.12269e-21	1.43402e-19	0.405145	0	0	SLC25A10	protein_coding
ENSG00000091831.24	-0.05275	0.221454	0.312396	-0.0808315	0.0607479	0.117505	ESR1	protein_coding
ENSG00000091844.8	0.0958832	0.0260127	0.0511162	0.103897	0.0158198	0.0379087	RGS17	protein_coding
ENSG00000170265.12	0.390721	4.20357e-21	1.46128e-19	0.387558	0	0	ZNF282	protein_coding
ENSG00000091947.10	0.0653054	0.129962	0.201345	0.032702	0.448531	0.569977	TMEM101	protein_coding
ENSG00000091972.18	0.0297289	0.490983	0.590302	-0.000574978	0.989371	0.993656	CD200	protein_coding
ENSG00000091986.16	0.0315787	0.464399	0.56463	0.0184545	0.668927	0.764357	CCDC80	protein_coding
ENSG00000006047.13	0.390504	4.4376e-21	1.54171e-19	0.350237	5.3284e-17	1.177e-15	YBX2	protein_coding
ENSG00000115694.15	0.390409	4.54497e-21	1.57806e-19	0.373859	0	0	STK25	protein_coding
ENSG00000101413.12	0.390373	4.58512e-21	1.59104e-19	0.403564	0	0	RPRD1B	protein_coding
ENSG00000092036.18	-0.0118017	0.784572	0.84029	-0.0108798	0.80097	0.86461	HAUS4	protein_coding
ENSG00000179091.5	0.390207	4.77969e-21	1.65695e-19	0.396165	0	0	CYC1	protein_coding
ENSG00000129347.21	0.390206	4.78081e-21	1.65695e-19	0.354358	1.66404e-17	3.87432e-16	KRI1	protein_coding
ENSG00000092067.6	0.0292046	0.498663	0.597204	0.0246166	0.568496	0.679603	CEBPE	protein_coding
ENSG00000265763.4	0.390098	4.9111e-21	1.70109e-19	0.397639	7.29817e-22	2.204e-20	ZNF488	protein_coding
ENSG00000092094.11	0.00596929	0.890031	0.920513	-0.022165	0.607521	0.712398	OSGEP	protein_coding
ENSG00000145979.18	0.390001	5.0314e-21	1.74171e-19	0.380024	5.81396e-20	1.61241e-18	TBC1D7	protein_coding
ENSG00000092098.17	-0.000445511	0.991767	0.993738	0.00152285	0.971862	0.982367	RNF31	protein_coding
ENSG00000108010.12	0.389932	5.11913e-21	1.77102e-19	0.409835	0	0	GLRX3	protein_coding
ENSG00000165934.13	0.389767	5.33408e-21	1.84318e-19	0.387362	0	0	CPSF2	protein_coding
ENSG00000092148.13	0.0513722	0.233774	0.326646	0.0385571	0.371638	0.495331	HECTD1	protein_coding
ENSG00000147383.11	0.389762	5.34143e-21	1.84462e-19	0.370221	0	0	NSDHL	protein_coding
ENSG00000092200.12	-0.0535577	0.214451	0.304412	-0.0865664	0.0445516	0.0910248	RPGRIP1	protein_coding
ENSG00000243317.8	0.38973	5.38403e-21	1.85822e-19	0.408189	0	0	STMP1	protein_coding
ENSG00000087269.16	0.389631	5.51815e-21	1.90337e-19	0.381776	0	0	NOP14	protein_coding
ENSG00000101464.11	0.389603	5.55672e-21	1.91553e-19	0.374201	0	0	PIGU	protein_coding
ENSG00000092295.12	-0.0156634	0.716736	0.787327	-0.0169612	0.6944	0.783296	TGM1	protein_coding
ENSG00000100558.9	0.389545	5.63806e-21	1.94241e-19	0.401838	0	0	PLEK2	protein_coding
ENSG00000092345.14	0.00513655	0.905294	0.931012	0.0368194	0.393594	0.517158	DAZL	protein_coding
ENSG00000092377.15	-0.0440058	0.307834	0.408556	-0.0149975	0.728292	0.809799	TBL1Y	protein_coding
ENSG00000092421.17	-0.0309524	0.473309	0.573314	-0.0841994	0.0507322	0.101305	SEMA6A	protein_coding
ENSG00000092439.16	-0.0585049	0.17501	0.258077	-0.0460227	0.286168	0.405707	TRPM7	protein_coding
ENSG00000092140.16	0.389403	5.8413e-21	2.00883e-19	0.395576	0	0	G2E3	protein_coding
ENSG00000111711.10	0.389388	5.86179e-21	2.01468e-19	0.398141	0	0	GOLT1B	protein_coding
ENSG00000185800.12	0.389378	5.87678e-21	2.01863e-19	0.357061	1.1891e-17	2.81393e-16	DMWD	protein_coding
ENSG00000092531.10	-0.0023577	0.956449	0.968662	-0.00464941	0.91424	0.944518	SNAP23	protein_coding
ENSG00000092607.15	0.0199209	0.644467	0.726785	0.0096101	0.823791	0.881253	TBX15	protein_coding
ENSG00000172590.18	0.389202	6.14036e-21	2.10791e-19	0.404285	0	0	MRPL52	protein_coding
ENSG00000135047.16	0.389153	6.21592e-21	2.13258e-19	0.39477	0	0	CTSL	protein_coding
ENSG00000092820.18	0.00654628	0.879479	0.912935	0.00387296	0.928496	0.953633	EZR	protein_coding
ENSG00000131094.4	0.389006	6.4473e-21	2.20934e-19	0.437765	1.21447e-26	4.29424e-25	C1QL1	protein_coding
ENSG00000092847.13	0.0851369	0.0482035	0.0869407	0.065064	0.13136	0.219902	AGO1	protein_coding
ENSG00000188229.6	0.388933	6.56572e-21	2.24858e-19	0.394955	0	0	TUBB4B	protein_coding
ENSG00000159399.10	0.388914	6.59669e-21	2.25785e-19	0.395683	0	0	HK2	protein_coding
ENSG00000096384.20	0.38888	6.65198e-21	2.27543e-19	0.363941	0	0	HSP90AB1	protein_coding
ENSG00000115507.10	0.388667	7.01335e-21	2.39762e-19	0.389313	5.97315e-21	1.73751e-19	OTX1	protein_coding
ENSG00000171302.17	0.388609	7.11595e-21	2.43125e-19	0.386343	0	0	CANT1	protein_coding
ENSG00000160999.10	0.388491	7.32772e-21	2.49917e-19	0.394007	1.8395e-21	5.4637e-20	SH2B2	protein_coding
ENSG00000092969.12	0.0289552	0.502339	0.600579	-5.59422e-05	0.998966	0.999295	TGFB2	protein_coding
ENSG00000125166.13	0.388359	7.57035e-21	2.57888e-19	0.364127	0	0	GOT2	protein_coding
ENSG00000178397.13	0.388275	7.72981e-21	2.63009e-19	0.392832	0	0	FAM220A	protein_coding
ENSG00000168779.20	0.388106	8.06215e-21	2.74156e-19	0.45459	7.62324e-29	2.88828e-27	SHOX2	protein_coding
ENSG00000093010.15	0.0777886	0.0711512	0.121133	0.0456511	0.28998	0.409934	COMT	protein_coding
ENSG00000093072.18	-0.0567761	0.188128	0.273888	-0.0579972	0.178789	0.280942	ADA2	protein_coding
ENSG00000093100.13	-0.0815806	0.0583893	0.10233	0.00479984	0.911476	0.942675	AC016026.1	lncRNA
ENSG00000093134.15	-0.0748287	0.0826256	0.137608	-0.0514889	0.232712	0.346065	VNN3	protein_coding
ENSG00000284946.1	0.388097	8.07955e-21	2.74586e-19	0.457931	2.69136e-29	1.0312e-27	AC068831.6	protein_coding
[truncated: 58,661 more rows]
