# Supplementary material for: PLK1 overexpression as a dual-role biomarker and therapeutic vulnerability in pulmonary adenocarcinoma
Source: PeerJ. 2026 Jan 15;14:e20618. doi: 10.7717/peerj.20618 (PMC12812279; doi:10.7717/peerj.20618)
Supplement: Supplemental Information 3 [file peerj-14-20618-s003.tar]

Archive with 14 entries (8 files):
- Supporting Figure_S1
- Supporting Figure_S1/Fig. S1B
- Supporting Figure_S1/Fig. S1B/Fig. S1B-Coexpression_Detailed_Gene_List.xlsx
- Supporting Figure_S1/Fig. S1B/Fig. S1B-GSE115002_52tumor_expression_normalized.xlsx
- Supporting Figure_S1/Fig. S1C
- Supporting Figure_S1/Fig. S1C/Fig. S1C GSE115002_52tumor_clinicaltriats(Stage).xlsx
- Supporting Figure_S1/Fig. S1C/Fig. S1C GSE115002_52tumor__PLK1(Expression&Group.xlsx
- Supporting Figure_S1/Fig. S1D
- Supporting Figure_S1/Fig. S1D/Fig. S1D GSE115002_52tumor_immuneinfiltration(ssGSEA).xlsx
- Supporting Figure_S1/Fig. S1D/Fig. S1D GSE115002_52tumor__PLK1(Expression&Group.xlsx
- Supporting Figure_S1/Fig. S1E
- Supporting Figure_S1/Fig. S1E/Fig. S1E GO_Analysis_result (for top 20 PLK1 positive correlated genes).xlsx
- Supporting Figure_S1/Fig. S1F
- Supporting Figure_S1/Fig. S1F/Fig. S1F KEGG_Analysis_result (for top 20 PLK1 positive correlated genes).xlsx
