# Supplementary material for: PLK1 overexpression as a dual-role biomarker and therapeutic vulnerability in pulmonary adenocarcinoma
Source: PeerJ. 2026 Jan 15;14:e20618. doi: 10.7717/peerj.20618 (PMC12812279; doi:10.7717/peerj.20618)
Supplement: Supplemental Information 3 [file peerj-14-20618-s003.tar › Supporting Figure_S1/Fig. S1B/Fig. S1B-GSE115002_52tumor_expression_normalized.xlsx]

## Sheet: GSE115002_exp_normalize_52T
gene_id	GSM3162502	GSM3162503	GSM3162504	GSM3162505	GSM3162506	GSM3162507	GSM3162508	GSM3162509	GSM3162510	GSM3162511	GSM3162512	GSM3162513	GSM3162514	GSM3162515	GSM3162516	GSM3162517	GSM3162518	GSM3162519	GSM3162520	GSM3162521	GSM3162522	GSM3162523	GSM3162524	GSM3162525	GSM3162526	GSM3162527	GSM3162528	GSM3162529	GSM3162530	GSM3162531	GSM3162532	GSM3162533	GSM3162534	GSM3162535	GSM3162536	GSM3162537	GSM3162538	GSM3162539	GSM3162540	GSM3162541	GSM3162542	GSM3162543	GSM3162544	GSM3162545	GSM3162546	GSM3162547	GSM3162548	GSM3162549	GSM3162550
A1BG	4.10215	3.46879	4.64506	4.52507	4.34573	5.847	3.62404	4.90592	3.75829	4.52341	3.52491	4.75617	4.3946	5.2131	4.62459	4.54462	3.79268	4.20276	5.84469	5.21038	5.33719	5.12862	4.29626	4.78832	4.38304	4.76407	5.06061	4.6911	5.88366	5.23583	4.80761	5.04952	4.81943	4.21546	5.29139	3.83432	4.60684	4.7904	5.01791	4.3398	4.61585	4.09001	5.34244	4.12405	4.03906	4.18578	4.28596	3.85953	4.49112
AAA1	1.40893	1.42516	1.09976	1.34529	1.39773	1.12814	1.48433	1.10369	1.15555	1.07624	1.11735	1.14084	1.0607	1.08112	1.09694	1.07003	1.08642	1.36293	1.23098	1.30161	1.17665	1.05251	3.26495	1.03541	1.64127	1.12051	1.43267	1.12594	1.17041	1.03345	1.01544	1.15016	1.31069	1.21821	1.11399	1.05951	1.02825	1.27158	1.18336	1.08146	1.09929	1.69303	1.67681	1.34625	2.10083	1.21335	1.26835	1.02025	1.60019
AACS	7.06745	7.39723	6.87468	6.65524	6.23945	6.29084	6.98216	6.79744	7.04778	6.11981	5.76932	5.4088	6.38134	6.97013	5.76515	6.35849	6.66548	7.03156	6.77111	6.88515	5.5705	5.85746	4.70381	6.78465	6.44093	6.73043	6.84659	6.29119	5.96416	6.26924	6.86087	7.53245	5.65247	7.07159	8.06923	6.37283	6.7037	6.52329	6.92204	6.62983	6.3942	7.1995	7.53205	7.08879	7.50497	7.05057	7.18862	6.73683	7.49756
AADACL3	5.84393	5.99765	5.13854	6.12145	5.31554	5.83747	5.11988	6.27384	5.79993	5.90358	6.15581	5.36533	5.67761	4.68249	5.20129	5.42669	5.28125	5.72636	4.49423	6.04578	5.85547	5.92441	5.8652	5.59843	5.3375	5.45102	4.93697	4.99473	5.51709	6.00081	5.64325	5.73639	5.06081	5.26817	5.14983	5.00747	5.44448	5.81089	4.86979	5.29432	5.33324	4.58784	4.6695	4.60481	4.85094	4.54673	4.75813	5.0515	5.03515
AAK1	5.76888	6.15231	6.10901	6.12378	6.08613	6.39399	6.19745	6.1952	6.48384	5.88582	5.96603	6.38718	6.57771	6.47206	6.09217	6.36363	6.23539	6.1426	6.59853	6.27243	6.55562	6.19135	6.73464	6.40478	6.24057	6.24484	6.68641	6.29792	6.03501	6.71528	6.75149	6.25807	6.27872	6.43397	7.34744	5.7315	6.44811	5.7549	6.62883	6.38687	6.394	6.54203	7.18574	6.70786	6.06371	6.68389	5.96007	5.81943	6.5729
AATK	5.97369	6.72166	5.65287	4.70076	5.31966	6.79493	6.31464	5.65359	7.48541	4.845	4.74376	4.92574	5.6726	4.2778	6.0979	5.9524	5.68733	5.81392	4.36169	7.03116	6.36327	5.37812	6.16891	5.21859	5.84724	4.74081	4.87491	6.45392	6.84925	6.85414	4.91299	4.59645	4.97927	4.39431	4.59696	4.51881	4.71045	5.20645	4.69135	6.10696	4.77007	5.14956	5.12188	4.79494	5.72156	4.96133	5.47755	4.2563	7.01918
ABAT	6.40212	6.55602	6.2995	8.2849	7.00626	6.71125	6.05045	5.81999	6.66111	6.12332	7.09778	5.51091	5.54461	6.12865	5.86731	6.62157	5.90912	6.19	6.06445	7.41219	5.8734	5.38806	5.19703	5.85661	7.61053	5.53746	5.88546	6.74137	6.91334	7.02275	5.34595	5.02718	5.73158	6.40307	4.64932	5.24802	4.53396	7.37185	5.8868	5.40512	5.99787	4.30606	5.65253	4.94098	5.85019	4.37544	4.89567	5.51399	6.96802
ABCA1	6.9105	7.2777	6.41092	7.41249	7.60555	7.5567	7.64215	8.93114	6.59381	7.69966	6.9647	6.98014	7.45824	7.85622	7.79027	9.3809	7.9922	8.21658	8.32178	5.98652	7.43594	8.2263	7.16303	8.64976	7.6592	6.08033	7.68679	9.53157	6.37739	6.86501	9.52843	8.79376	7.58471	8.56512	8.67019	7.78576	8.76973	6.4712	8.71896	7.77861	8.41499	8.52526	9.65152	8.2208	8.28097	8.33489	8.42049	7.6271	7.7771
ABCA17P	1.01023	1.08966	2.18796	2.80349	1.12346	2.7172	1.12277	1.05445	1.09571	1.04329	1.46269	1.19515	1.53197	1.09676	1.53428	1.07545	1.11939	1.15933	1.11467	1.08289	1.59465	1.47001	4.30398	1.0496	1.08201	2.45331	1.08256	1.23391	1.92606	2.98013	1.98203	1.07489	1.69664	1.20638	1.88977	1.02295	1.07527	1.90801	1.01979	1.04446	1.11502	1.14443	1.327	1.15521	1.23478	1.09602	1.62177	1.0937	1.24337
ABCA2	4.16952	3.27219	3.95458	3.25747	2.86859	4.00303	3.69469	4.21532	3.81665	3.66584	3.63046	4.14839	4.01828	4.54828	3.82684	4.09634	3.6404	3.79229	4.07561	4.9667	3.66433	4.09075	6.54542	4.07868	4.00009	3.59062	3.30337	3.44981	3.71161	4.02196	4.33074	3.98152	4.57284	4.16353	5.04788	4.84469	4.41965	4.85426	4.72152	4.82279	4.44318	3.7128	4.4648	3.90261	4.13246	3.79043	3.20068	4.1668	4.01758
ABCA8	3.97405	2.73655	5.3683	1.36109	3.53207	2.05443	2.69	3.52328	3.27083	3.13435	3.83016	3.60286	3.42288	2.36476	4.48384	4.54599	4.44719	2.55088	2.07353	3.69395	3.64305	5.28619	3.10651	3.55635	2.67284	5.73779	3.34456	4.69331	3.43268	2.57314	3.43534	2.28196	4.79093	3.18843	3.46336	3.29768	2.10863	3.32454	2.6331	2.5887	2.91349	2.30455	1.799	4.20798	2.7815	3.19248	4.38832	3.8558	3.26896
ABCB1	3.02812	1.84543	5.24087	5.8965	4.09549	4.18031	3.6729	4.18959	2.89919	3.81632	4.22694	3.76962	4.64382	3.08567	6.04169	4.45388	6.08342	4.70221	3.60089	5.19386	4.46247	5.68455	4.93587	4.35757	3.71446	4.66292	3.65935	5.34835	5.67932	5.5654	4.81256	2.93831	5.16229	4.2765	2.89229	3.08268	2.31287	4.83117	2.67846	2.23445	3.01314	2.07419	2.4289	2.34014	2.32782	2.46987	3.64577	3.68705	2.95381
ABCB10	8.29076	8.09444	6.50107	8.24159	8.52112	7.37121	8.01333	7.46915	8.06208	7.62804	7.5394	7.92284	8.07113	7.97687	7.88003	7.38215	7.70509	8.30352	7.70732	8.21734	8.16914	7.46296	6.29996	7.76829	7.46743	7.26023	8.07292	7.61958	8.50213	7.6019	7.97786	8.4692	7.1597	7.88398	7.98821	7.9737	8.36623	8.09716	7.71574	7.83315	8.07308	9.2841	8.71325	8.05436	7.27444	8.08394	8.34461	8.0976	8.37921
ABCB5	1.10717	1.70837	1.27136	1.44128	1.30092	1.23735	1.24817	1.12568	1.16601	1.15799	1.11089	1.12689	1.07892	1.16146	1.09221	1.11351	1.53175	1.35487	1.3811	1.17314	1.10843	3.97797	1.4262	2.09272	1.42393	1.09058	1.22761	1.33329	1.08742	1.69447	1.11951	1.3378	1.28578	1.30171	1.11999	1.06068	1.09855	1.45194	1.06652	1.2526	1.81178	1.42797	1.73847	1.31003	1.33686	1.21146	2.07028	1.10309	1.65763
ABCB8	5.26354	5.68493	5.00411	5.76083	4.8649	5.63111	4.11802	4.2838	5.13253	5.059	5.92031	4.8005	5.03478	4.60701	5.01701	5.53358	5.05393	5.74409	6.23294	6.19405	5.24018	4.91252	5.4664	5.53472	6.35851	5.19513	5.35001	4.68692	5.84807	5.48621	5.19412	5.36016	6.3055	6.01192	5.19506	4.66018	5.13914	4.77383	4.73704	4.70218	5.45291	4.95601	5.17272	5.4608	5.35671	5.10945	5.37253	4.72817	4.74895
ABCB9	3.51659	4.65505	3.62152	4.80411	2.96508	3.72795	2.62363	3.42984	2.82323	2.74097	4.19488	3.49361	3.36072	3.98147	3.99381	3.5388	3.62868	3.00945	3.38396	3.15114	4.18978	3.82595	2.78248	4.24836	3.48951	3.43306	3.99993	3.15983	3.50582	3.66377	4.26809	4.14292	3.69207	4.47721	4.86625	3.19504	3.84064	4.30638	3.6858	3.16108	3.30973	4.41683	2.94082	3.27845	2.72443	2.57966	3.20125	3.86124	5.24474
ABCC10	6.34754	6.94554	5.69246	4.65008	5.32999	6.1774	5.86895	6.33405	5.75523	5.47224	5.98213	6.0091	5.62942	6.36218	4.94081	5.94717	5.20195	5.57165	5.86558	5.76261	5.83651	5.23172	5.40655	5.88531	5.68004	5.8568	6.01541	5.35071	5.40104	4.72746	6.31183	6.27616	5.60236	6.14155	7.17696	5.31203	6.45559	5.37371	6.63397	6.22358	5.73876	6.84102	7.10273	6.06356	5.09233	5.80386	5.70921	5.31035	6.48767
ABCC13	1.11158	2.01746	1.60442	2.52993	2.29338	1.38197	2.14456	1.45577	3.37862	1.75237	1.39477	1.11788	1.28583	2.03157	1.68283	1.80421	1.52271	2.1087	1.89036	3.04442	1.43051	1.18041	3.22685	1.15244	1.97725	3.04136	2.20086	2.16384	3.55026	1.55317	1.08853	1.63924	1.98823	1.2234	1.34477	2.13238	1.26253	1.80153	1.19772	1.42938	1.30258	2.95305	3.3472	1.75573	2.59759	2.49722	2.81357	1.8544	2.84497
ABCC2	2.46109	1.48386	2.68098	1.07962	1.6324	2.38546	2.37047	2.83177	1.89917	2.14582	2.14264	2.71117	2.16607	2.04391	2.64249	2.412	4.28698	1.01804	1.91043	2.11607	2.63035	2.8182	2.93548	3.23163	1.04106	2.48579	2.323	2.65567	2.44791	2.59107	2.77466	2.10865	4.63066	2.41209	2.41991	2.24331	3.80487	2.67478	2.29329	2.29053	3.62535	5.82445	1.03722	2.34239	1.00314	2.39987	2.6157	2.33094	1.02949
ABCC3	7.81567	10.5197	10.0029	9.32737	11.0388	11.072	10.4556	10.1038	11.1129	11.5868	9.93384	10.3881	11.1292	10.4738	11.4755	11.0028	10.6299	11.1889	9.83586	9.96056	11.0254	8.45945	9.92337	9.41578	10.0314	10.3713	11.2726	8.72691	9.88569	11.4832	7.19428	6.86624	10.2971	9.83691	6.95452	9.94271	7.42997	8.97555	7.9508	11.2063	8.42918	9.48087	6.64202	8.04798	12.0231	7.99906	8.20742	9.8724	11.1408
ABCC5	8.73916	9.95522	8.51727	8.38018	8.49342	9.88869	10.4248	10.1065	7.88266	8.26789	8.3816	9.18043	8.85662	9.35303	7.35872	9.03586	9.15078	9.02764	9.35783	9.35266	8.71521	8.72382	8.45262	8.827	9.66035	7.55235	8.94184	9.55935	9.33446	8.01024	9.76636	8.8393	8.99744	9.08985	10.3572	8.73054	9.46276	8.09807	8.74352	9.91774	9.37763	11.9544	12.155	12.2294	9.56587	12.2051	11.2051	8.7979	8.72086
ABCC6	8.31682	9.3459	9.77951	10.5528	9.73894	8.17519	8.43798	6.3194	9.92681	8.5687	10.7673	7.99832	7.53533	8.02746	8.08279	8.05059	6.98829	8.76769	7.72721	9.26801	8.75743	6.30471	8.10059	9.12535	8.5923	9.65049	7.7575	8.03231	9.52401	9.41875	4.08303	4.44232	9.81528	9.88859	4.34554	8.87617	5.17786	8.01455	5.19349	8.98072	6.86795	5.99246	5.83673	4.1348	7.4796	4.42409	6.03448	9.15464	7.56735
ABCC9	3.15347	2.1433	2.6222	2.63572	2.59004	2.53611	4.05016	4.64828	2.07406	2.35667	2.20683	2.96438	3.75247	3.75923	4.4344	3.17476	5.08584	2.19609	3.00132	2.404	1.89516	5.2781	1.72624	3.0777	2.33222	3.09792	4.25624	5.55654	2.8336	1.85343	3.66966	3.82647	3.08395	1.57276	4.8051	2.18828	3.64291	1.93169	2.28668	2.5467	3.25856	2.33232	2.30917	3.80219	3.23442	4.11455	3.20745	3.06358	3.16064
ABCD1	4.10909	5.04585	3.89667	3.72162	4.19307	3.92445	4.52725	3.79683	4.00885	3.88423	4.02171	4.2447	3.41006	3.57227	2.89122	3.33331	3.70852	4.08054	3.72652	3.29307	3.63938	3.66312	2.72309	4.04372	3.53642	3.26523	4.13915	3.32886	3.2442	2.92814	3.95567	3.85461	4.26326	4.41429	4.57231	3.6789	4.82035	3.09204	5.06749	4.50024	4.21307	5.1181	2.50398	3.82723	3.74313	3.32088	1.6951	4.04728	4.82095
ABCD3	6.9218	7.77398	7.28349	7.28891	7.69163	6.96525	7.24531	7.31634	6.78829	7.22139	7.41356	7.68477	7.42227	7.16359	7.29423	7.39851	7.15313	7.44746	6.74705	6.85468	7.20656	6.97393	8.53158	7.1061	7.28655	6.83873	6.74224	7.51248	7.06079	8.60764	6.87212	6.79279	6.95309	7.22152	6.60061	6.61264	7.7413	6.92215	6.34468	7.1973	8.14699	7.33456	6.7962	7.37478	6.94229	7.36358	8.04703	6.55318	7.16749
ABCD4	8.01771	7.82295	8.04887	8.78941	8.33346	7.65134	8.41522	7.81727	7.51945	8.19782	8.16819	6.90915	8.33522	7.16428	8.56443	7.4683	7.09901	7.33078	6.83635	8.7949	8.18911	8.00167	8.0621	7.86213	7.394	8.17667	7.03564	8.05301	8.55059	9.11645	7.19791	7.23964	7.4297	7.69193	6.80468	8.82213	6.67811	8.94805	6.95396	7.03471	7.55547	5.624	6.48856	6.70327	8.13981	6.60249	5.69095	8.09832	7.26297
ABCE1	7.86515	6.93759	6.3286	6.71818	7.68632	7.31211	7.56805	7.43087	7.51079	7.68193	7.74314	8.4005	8.28124	8.47291	7.49424	7.20805	8.04329	8.18287	8.47551	7.27098	6.92568	7.16839	5.70953	6.96028	6.92901	7.43701	8.33562	7.58613	7.415	7.24193	8.59874	9.19588	6.84864	6.62242	8.39212	8.08465	8.63921	6.74103	8.06243	8.23361	8.39547	9.0739	8.37321	8.97453	7.65601	9.0982	8.2127	8.06266	7.6873
ABHD11	10.4476	12.4502	11.1386	11.9002	10.0329	11.4807	8.63171	10.2498	12.0009	10.8153	11.4691	10.9016	9.50842	9.85305	9.7787	11.3969	10.7085	10.2943	10.2345	10.9315	11.2405	10.1786	12.6402	10.6086	11.2022	10.596	9.578	9.26372	10.633	12.1827	9.12937	8.45636	11.1833	10.9241	9.5642	9.84224	9.71568	11.0749	8.55262	9.81093	10.2738	9.40987	9.46485	9.69189	10.204	9.61674	10.4215	9.22942	8.83197
ABHD12B	1.38866	1.12497	3.48991	1.14342	2.07038	1.02316	1.87339	1.4316	1.09933	0.996486	2.24749	2.15961	1.90358	1.00131	1.31957	3.59389	3.94757	1.02145	1.0531	1.03113	1.25529	1.48129	1.04394	2.91494	2.19067	1.09475	1.99514	1.83579	1.32703	1.02707	1.46984	1.03097	1.15931	1.02453	1.5536	1.43387	1.17704	1.63143	1.21641	1.53974	2.02085	1.12153	1.28636	5.19181	1.46788	5.35143	3.33019	1.36886	1.13526
ABHD14A	10.9476	10.5212	11.8041	10.6218	10.9617	10.942	11.9663	10.1957	10.7216	10.7301	11.0722	10.4114	10.029	9.92442	11.037	11.0483	10.3058	10.7603	10.2813	12.0777	10.6594	10.7588	12.2238	10.9532	10.7236	11.5852	9.85684	10.513	11.9981	10.9004	9.55043	9.67529	11.4858	11.188	10.1624	11.4738	9.01297	11.0518	9.53508	9.96271	9.98888	8.98625	9.00367	9.14498	10.7995	9.08058	9.77724	11.3693	9.87215
ABI3BP	3.34029	2.41199	4.82475	1.66856	4.8541	4.72005	3.85141	5.6187	4.22882	4.25485	4.06329	4.51613	3.91195	3.81976	5.28344	5.52672	4.70791	3.74643	2.30738	4.17039	4.32641	6.42506	3.73664	5.00719	4.54682	4.46769	3.9838	5.52031	4.49573	4.60357	6.13216	4.08164	5.63158	4.06024	5.11905	2.613	3.71501	3.93427	3.6812	2.47305	3.74709	3.0128	3.08518	5.04314	3.93097	5.22219	3.47362	2.72244	4.15122
ABL1	4.98014	4.49038	5.19734	3.66692	4.43405	4.66749	5.3804	5.41393	4.67323	4.84193	5.06487	4.6943	5.66349	5.65195	4.47386	5.76619	5.65635	5.64931	5.76696	4.68458	4.92232	4.73972	3.49491	5.14234	4.39383	4.9135	6.15347	4.48056	5.40189	4.05123	5.52774	5.13813	5.66538	5.41897	5.89488	5.78946	5.84813	2.95842	6.34689	5.47585	5.10204	5.00592	5.86788	5.96066	4.77634	5.81827	4.89264	6.20995	4.85936
ABL2	5.5185	6.84957	6.0886	7.01806	6.49397	6.62704	6.07257	6.1234	6.09545	5.69625	5.71363	6.32899	6.9987	6.35476	5.66481	5.94369	7.04186	6.02735	6.75749	6.94392	6.91511	6.62986	5.91392	6.2709	6.57473	6.31062	7.10105	6.89039	7.04469	6.03855	5.8419	7.10119	6.45231	6.4157	6.14815	5.39372	7.79833	6.41445	6.67881	6.55555	7.68341	6.80315	7.04169	8.40241	5.98579	8.17391	6.82365	5.46824	5.88784
ABLIM1	6.25391	6.67489	8.36485	5.33473	6.81222	5.85898	7.10334	8.06738	8.58409	7.09085	7.60839	6.82684	7.31825	7.10671	7.85934	7.45898	7.10577	7.22233	7.20151	4.62341	6.53895	6.97341	5.57165	6.31055	6.10332	7.90054	7.59688	7.27525	5.12715	7.37117	6.85063	6.0658	7.36947	6.02586	7.63307	4.49601	6.29839	6.1795	6.09374	6.60869	6.31803	7.94536	7.59786	8.97862	7.24366	8.63171	7.78542	4.74647	7.66986
ABLIM2	6.90602	7.17283	5.79986	8.75882	6.85325	5.39544	6.67962	3.20047	7.44301	5.2969	7.29893	5.18369	5.742	6.19054	5.54786	5.04894	8.85193	6.10276	5.11516	7.35838	6.44463	5.47754	7.45049	6.93578	6.39709	6.33755	5.85085	5.55419	6.98246	6.92308	6.54982	5.87378	6.93271	7.61167	5.55704	5.14842	4.44462	6.98111	7.45174	5.80298	5.07262	6.37163	5.20932	4.93752	5.04838	4.86954	5.87217	5.42168	7.08498
ABLIM3	4.50478	3.81954	5.97581	4.34925	4.77888	6.68564	5.05028	3.95929	5.13882	4.31098	4.54654	4.74831	4.5248	4.29191	6.00502	4.66815	4.76722	4.54416	6.96855	4.7566	4.97858	6.15275	4.54764	4.85831	6.73866	4.83357	4.37135	6.01764	4.74429	5.70256	3.99405	3.84724	4.95971	4.64449	4.43856	4.56792	4.09159	5.07121	5.24815	3.72414	4.2556	3.87105	4.07509	4.1039	6.20858	3.99951	3.68576	5.1978	5.66883
ABR	7.08464	8.2224	9.12986	7.88926	7.93464	8.12358	8.2012	7.95751	7.99011	6.8791	8.11928	8.17625	7.84361	8.07659	7.62625	7.81986	7.67696	7.88541	7.47375	7.65187	7.7943	8.03107	7.69336	8.40681	8.15264	8.20492	8.12303	8.0868	7.80054	7.98767	7.95336	8.12622	8.88979	8.7816	8.19303	8.21694	7.88707	7.76981	8.47119	8.06622	7.536	7.13661	7.67457	6.55818	7.91281	6.67708	7.54609	8.14878	7.83725
ABTB1	8.25122	9.22176	9.52653	8.41687	8.63394	9.0949	8.58671	9.42187	9.01395	8.33252	8.53827	8.60088	8.61049	9.35125	8.48095	9.38937	8.40933	8.69238	8.48017	8.93714	9.14604	9.40437	9.11391	9.32704	8.90048	8.8395	8.90746	9.29826	8.45441	8.76853	9.31715	9.37781	9.49066	9.16577	9.88903	7.89207	8.66151	8.55551	9.77071	8.79536	8.87489	8.87727	8.64083	8.30311	8.49847	8.10115	8.51068	8.11972	9.76847
ACACA	6.75966	7.46518	7.48533	6.12841	8.54074	7.42265	9.1216	7.89496	8.71678	8.21483	7.81977	7.72783	6.86166	8.4679	8.08797	7.57888	8.18855	7.88175	7.79237	8.49805	6.39198	6.1283	7.75788	7.50785	6.64583	8.23623	6.96627	6.38421	8.8196	7.6533	6.68529	7.13595	7.61869	8.08342	6.84197	7.9357	7.65394	7.74022	7.08642	8.20159	7.40945	7.45003	9.1545	8.56814	8.48409	8.7513	8.46683	7.92848	5.92877
ACACB	3.66783	4.87196	4.15491	5.1575	4.23255	4.19307	5.1988	4.37383	4.36282	3.85333	4.24659	1.95292	3.12312	3.85933	4.13851	4.44921	3.31675	4.29984	3.50244	5.35164	3.76574	3.79889	1.74399	2.98934	4.91419	3.14061	4.26762	5.03931	2.18621	3.70812	3.34661	3.96646	2.07632	2.69423	3.06957	2.31293	2.69282	4.50669	2.39844	2.83458	3.7461	2.75926	3.0076	3.5644	4.63281	2.23363	3.7835	2.44453	4.35896
ACAD10	5.24673	5.36906	5.15245	4.83967	4.63237	5.00723	4.79247	5.5335	5.06733	4.85415	4.53255	5.1467	4.67908	5.03816	4.33215	4.93224	5.12993	5.01133	4.85435	5.08218	4.77689	4.2611	4.85203	4.62236	4.2722	5.29891	4.90075	4.92266	5.19077	4.25072	5.34658	5.16237	4.49926	4.87002	5.53379	4.52655	5.15576	4.85267	4.98304	5.22729	4.95625	5.30495	4.86653	5.70525	4.81283	5.55148	4.77633	4.83617	5.06069
ACAD9	9.05466	9.25671	8.89935	7.53946	8.18466	8.65842	8.31617	8.55173	8.80465	8.3143	8.29123	8.74859	9.47435	9.84784	8.41437	8.66582	8.70324	8.71136	9.13421	7.74441	8.5297	8.78937	7.37221	8.76668	8.64834	9.02672	9.69893	8.65401	8.02504	8.3407	9.53768	9.17072	8.61251	8.50648	9.44032	8.4061	9.43329	7.58228	9.50916	8.94224	9.16004	9.71034	8.70594	8.86085	8.7581	8.72331	8.74466	8.72512	8.51256
ACADSB	7.30303	8.31846	8.0871	7.88977	8.29604	7.45613	8.34293	6.21487	8.98043	7.94172	8.91521	8.0254	6.59662	5.94614	8.7896	7.28998	7.20595	7.70198	7.21913	9.30028	7.46986	7.48442	7.88913	8.20026	7.15113	6.91013	6.67577	8.3826	9.31869	9.24445	7.60787	7.71876	9.22394	8.54292	8.57806	8.45882	8.71919	7.90913	6.23474	8.46977	8.46623	7.47852	6.95813	7.70608	6.15273	7.73906	7.58282	8.55969	6.87942
ACAN	5.63721	4.33711	4.55351	6.89145	3.34204	6.06213	3.59943	3.83304	3.94086	4.42051	3.46153	4.88591	6.53185	5.54032	4.06625	3.99907	6.46506	3.39977	5.3722	3.77074	5.13179	5.41392	4.99563	5.11561	2.42539	3.84027	6.59173	4.05371	3.83798	4.09777	3.96428	4.8022	4.85129	5.48567	5.7209	3.93729	3.74048	4.16671	4.52825	3.75736	3.7913	3.4924	4.48085	5.50265	3.90674	5.39207	3.49799	3.74967	3.69079
ACAP3	10.573	12.0938	11.2989	10.5284	10.1836	10.9852	10.4074	11.2685	11.0033	10.2743	11.0022	11.0145	10.4019	11.8821	10.4855	11.1914	10.7024	10.6777	10.6761	10.8484	10.9683	11.3352	11.2048	11.4444	11.2393	10.2613	10.7264	11.2218	11.0235	10.2238	11.4745	11.6457	11.8227	11.5664	12.084	10.0998	11.3991	10.5804	11.5562	11.4183	11.0458	11.4823	10.8987	10.4973	10.2846	10.4513	10.7294	10.6711	11.2479
ACAT1	9.156	8.95815	9.95343	10.0085	10.233	8.78777	10.7015	8.82378	10.0684	9.97664	10.9265	9.71928	9.03849	8.76577	11.127	9.46884	9.97382	9.47814	10.3862	10.0329	9.3229	10.5268	8.61673	10.1686	9.20332	8.85164	8.95554	10.0552	10.118	10.4362	9.07387	9.11144	10.26	9.70147	9.18735	10.2579	10.7413	10.3474	8.92211	9.48342	10.3988	10.8078	9.22524	10.1467	9.4616	10.2212	9.99835	10.0543	8.88281
ACBD4	3.91431	4.08002	3.44509	3.24587	3.25756	3.90794	2.95322	3.89114	3.58014	3.27247	3.56878	3.97704	3.30244	3.75241	3.33899	3.41241	3.82757	3.77273	4.98544	2.77183	3.71035	3.62167	3.78548	3.62666	3.63763	3.73467	3.71659	3.40185	3.7697	2.88755	3.94772	3.9882	3.88682	3.84325	4.93303	3.34281	3.8144	3.69143	4.17319	4.25987	3.32291	3.55905	2.17476	3.53347	1.90854	3.65978	2.2283	3.91812	3.33021
ACBD5	8.42423	8.53366	7.41932	8.70762	7.8363	7.89331	7.90002	8.09485	8.27575	8.19907	8.22116	8.16877	7.98391	6.87608	7.92036	7.35027	8.17532	7.71512	7.41998	8.06855	8.1505	7.94498	7.96141	7.87195	7.51039	7.25675	7.35718	7.62862	8.24573	8.43578	7.27144	7.70886	8.09506	7.91232	6.96295	7.78385	7.43032	7.98088	7.09105	7.88761	7.68394	7.80254	8.82024	6.98604	7.63695	7.12025	8.16704	7.83245	8.59383
ACE	4.58767	4.90599	4.90032	4.61751	4.5248	4.60109	4.6838	4.72252	4.48533	4.30843	4.18849	4.434	4.68153	4.6584	4.33923	4.41492	4.38574	4.64253	4.93641	4.60356	4.69232	4.77486	5.56823	4.84957	5.04206	5.12562	4.89964	5.0416	4.48371	4.72695	4.73476	4.98937	4.79244	4.76561	5.22773	4.46017	4.89606	5.04453	5.01626	4.93411	4.80818	5.28111	5.42369	4.74091	5.45875	4.82647	5.1454	4.36315	5.40761
ACER2	4.59379	4.73311	4.06725	4.02352	4.23409	4.07734	4.65251	4.68351	4.99711	4.47181	4.80356	4.3789	3.63961	4.68388	4.10067	4.003	3.92669	4.50614	4.63257	3.4572	4.40084	3.41532	3.03339	3.49964	4.60128	3.18139	3.95968	3.83104	3.92809	4.39184	4.82912	4.86307	3.1759	3.19145	4.51719	3.87297	4.27906	3.8627	4.18245	4.3807	3.75471	5.07201	4.6714	4.99111	4.36445	4.93537	4.59648	4.36913	5.19768
ACOT11	5.12554	6.2755	5.83217	4.78563	5.26243	6.66995	5.08428	6.5651	6.7996	6.29469	6.07112	5.79572	5.58151	5.99585	5.35991	5.17172	5.29468	5.67798	5.76878	5.36892	6.67113	5.14079	5.94107	5.43197	6.11521	5.29584	5.68293	5.07102	6.14626	6.0712	5.61628	5.41119	5.97777	5.32536	6.72819	6.18028	5.62418	5.01684	5.37549	7.25358	5.13581	5.70103	6.34343	4.67501	5.54703	4.89373	4.86407	6.2583	7.22819
ACOT8	5.25383	7.03022	6.46127	6.37432	6.02255	6.08034	5.77716	5.39279	5.9914	5.32895	5.51716	6.24016	5.20391	5.55914	5.53386	5.84769	5.38866	6.12376	6.58268	6.28788	5.48806	5.44939	5.77285	5.82852	6.47736	6.04586	5.57923	5.84632	6.1037	5.37984	5.42084	6.03164	5.87531	5.80762	5.63474	5.24016	6.07876	6.50723	5.7051	5.919	6.15204	6.75952	6.35949	6.0356	5.6822	5.79617	6.13014	5.43143	6.90882
ACOT9	7.58048	9.37864	8.26563	9.80413	9.33048	9.52811	8.23331	8.44866	8.70764	8.69621	9.49519	8.76133	9.23718	8.95844	9.11232	8.51733	9.04085	9.18002	9.57163	8.65864	9.01574	8.95581	8.06894	8.88043	9.83257	8.20315	9.34498	8.82189	8.75816	8.79003	8.70673	9.28763	8.27605	8.96382	8.51823	8.95443	8.81268	9.17478	8.48886	9.10299	8.64101	8.83004	9.37681	9.26784	8.83503	9.10448	8.5855	9.01062	8.89279
ACOXL	3.21958	7.62331	8.56737	7.24681	8.22136	5.74346	8.88711	4.18765	9.13244	6.82397	6.93325	5.07469	4.34619	5.72324	7.73618	8.3465	4.37594	4.5647	4.02484	8.21638	7.90021	5.59715	7.91203	7.0538	6.35846	9.03432	3.19223	7.23773	8.41453	8.96254	4.47983	4.3394	7.73846	7.60999	6.83407	4.86732	5.90682	3.81257	3.46892	8.25214	6.37114	2.78743	4.22966	3.95794	4.82725	3.41216	4.38107	4.32402	3.96531
ACP1	9.43321	9.07952	8.936	8.49373	8.63285	8.9859	8.92497	9.87709	8.73171	8.52465	8.5512	9.02954	9.12765	9.27697	9.00266	8.92892	9.61776	9.31587	9.70292	8.6026	8.41741	8.66867	8.76476	8.61597	8.91845	8.86725	9.19245	8.61319	8.55883	8.89283	9.29662	9.74761	8.50342	8.63333	9.63888	7.88507	9.87709	8.40893	9.00418	9.36017	9.69886	9.21661	9.53493	10.2533	8.68641	10.3484	9.75139	7.77727	8.7421
ACP2	3.72297	4.07391	3.62263	3.82495	4.28656	3.99939	3.2227	3.79737	3.97471	3.63837	4.07317	3.94756	4.17556	4.51439	3.77378	3.30906	3.89302	3.84145	4.31953	3.84725	3.81464	3.15736	1.49727	3.64617	3.94242	3.39807	4.57502	4.04902	4.5511	2.82813	4.47342	4.51235	3.55605	3.9642	4.80793	3.83666	4.03754	2.90762	4.58571	4.30358	3.7949	4.06932	3.93414	4.11337	2.74357	4.0293	3.46446	4.18963	3.12738
ACPL2	10.7251	9.87835	9.001	9.39834	8.85037	9.34659	9.81154	9.96682	9.28946	9.03674	9.65053	9.01358	9.49459	9.16322	8.42627	8.91382	8.79343	9.07667	8.49424	8.40886	9.59092	9.63326	10.8656	9.42713	8.93351	10.3457	8.88851	8.97307	8.36821	9.24625	9.71776	10.1772	9.93246	9.51682	8.91837	8.63503	9.09527	8.9712	9.42256	8.37744	9.77576	9.92347	9.5053	9.66611	8.23488	8.81974	9.09348	8.56073	8.56061
ACPP	2.58794	5.92782	4.5972	5.86883	5.56606	4.93878	5.0497	3.21017	5.93197	4.25138	3.37668	4.65356	3.57822	5.72991	5.72536	4.56507	4.93944	5.76593	6.09549	5.75951	3.51386	4.22012	3.79335	4.29535	4.23663	4.81465	3.87482	5.13599	5.69862	4.61258	2.85812	3.25336	4.67903	4.07256	4.33525	6.74139	4.15363	5.361	4.8424	5.50224	4.38634	5.22564	5.99565	5.95171	5.57019	6.01237	3.67288	6.8019	5.07458
ACR	4.76591	4.98439	4.76897	4.09491	4.18751	4.68489	4.31426	4.84485	4.94594	4.70949	4.79886	4.66209	3.94007	4.7355	4.85133	4.90232	5.0461	4.95901	4.70081	4.76098	4.48408	5.40156	4.96481	4.87303	4.67471	3.62913	4.05749	5.15002	4.54414	4.33734	4.91965	5.23143	4.94825	5.02275	5.58707	4.51178	5.4527	5.15348	5.45001	5.77654	4.80356	5.49723	5.1743	5.15458	4.40764	5.13331	5.52811	4.81045	5.80397
ACSBG1	1.14547	1.95228	3.26119	1.84922	1.51574	2.15008	1.60577	2.2716	2.35811	1.74257	2.65185	2.38702	1.78235	2.29139	2.33085	2.6655	2.31636	2.40982	1.99404	1.84428	1.37022	1.38873	2.14712	1.59786	2.27035	1.52836	2.07226	1.41468	1.56118	1.32296	1.43983	1.95877	1.71603	1.42206	1.17192	1.83825	1.70947	2.17605	1.89803	1.59168	2.02397	1.79665	1.72651	1.93503	2.70122	2.21685	2.5385	1.80128	2.74548
ACSF3	4.73297	5.83517	5.95565	3.95768	6.25692	5.04036	6.57063	6.08312	5.87893	5.50744	6.24107	6.27968	6.29349	6.61906	5.53941	6.46865	5.61886	5.40874	5.11973	6.10149	5.82872	6.08965	4.7175	6.4902	5.67793	6.87424	6.67897	3.87055	6.52642	4.75035	6.25759	6.20833	5.58473	6.6718	6.74922	6.67051	6.1488	4.69623	7.70566	5.41633	5.86571	5.97019	5.64806	6.87396	5.98658	6.86301	5.49896	6.90164	7.02399
ACSL6	2.35978	3.39909	3.8133	2.12338	2.8749	2.45531	2.58282	2.15571	2.84157	3.51753	3.12814	2.29941	3.48874	3.5312	4.51822	4.53639	2.402	1.18283	2.97389	2.3564	5.41736	3.48889	3.66292	3.39093	5.02055	3.88077	3.76089	2.67168	2.36118	5.12004	3.88099	2.39445	4.40399	3.47913	3.02329	1.721	1.45941	3.00716	2.93581	1.96489	1.87022	1.22437	1.4411	1.13545	1.10508	1.06583	1.05665	1.95913	1.27081
ACSM5	4.6666	3.59094	7.69041	5.82833	5.04936	5.59639	5.33572	4.59807	5.88192	5.38602	4.1354	4.99369	4.79404	3.89002	5.82575	4.86515	4.45186	6.15289	3.34829	5.05798	6.04137	5.81755	6.22426	6.49853	4.96025	3.9395	3.95437	5.22912	5.18615	6.20873	5.11086	5.20278	8.29224	6.79241	4.7727	5.32193	4.77315	5.52114	6.37465	4.56135	5.06421	4.08677	4.62988	4.23014	5.41234	4.34983	5.25309	3.96672	4.43828
ACSS1	6.64008	7.01582	7.50937	7.72568	7.03986	6.21411	7.89133	6.8461	7.1794	7.02824	6.8971	6.45048	4.93198	6.70403	7.74303	7.70578	6.80717	6.80313	4.81648	8.04691	6.87171	7.12967	5.67618	7.65832	6.85853	5.7942	5.05624	7.4075	8.15651	6.82667	7.07074	6.62135	7.45525	7.93212	7.50825	5.36519	6.48845	5.83348	6.27154	5.30648	6.40759	6.52112	5.75098	6.68922	6.77676	6.55481	5.9411	5.49587	5.86809
ACTB	15.1668	15.57	15.0765	13.5661	14.4919	15.1517	14.2917	15.4762	14.953	14.3087	15.3092	15.4776	14.9192	15.6118	13.8945	15.208	14.8496	14.6692	15.2504	13.4076	14.9334	14.5191	14.0266	15.0665	15.3308	14.7269	15.9474	14.7275	14.0875	13.0608	15.2836	15.218	15.0623	15.3061	15.1688	12.2744	15.0978	12.706	15.8782	14.9024	14.3803	15.3216	15.36	14.9198	13.8202	14.9248	13.9558	14.4977	15.5808
ACTG2	7.89481	5.34592	7.50039	5.52317	5.02209	6.18856	5.15894	5.30939	5.28636	6.32792	5.49215	6.20524	8.54379	7.7257	8.91489	8.14181	9.01927	5.84216	6.26696	5.94301	6.1672	9.84812	7.08093	6.14423	5.35669	5.23297	8.90899	6.27511	5.83281	5.97354	5.2583	5.85699	6.90394	5.97632	5.32435	5.82639	8.58532	7.47648	7.80836	6.3856	8.03002	5.82925	5.7271	5.54429	6.87307	5.69965	5.87135	5.76521	6.47022
ACTL8	3.81343	3.69115	3.53732	5.32124	3.35737	4.08336	3.7162	4.61028	3.33353	3.68188	4.28236	3.96688	3.71956	3.34457	4.13355	3.86432	3.92561	3.19659	3.04872	4.2389	4.50821	3.74764	3.88615	3.46611	3.3481	4.05909	3.31342	3.49668	4.60028	5.38534	3.92424	3.57165	3.31865	3.70699	3.45024	3.68527	4.76783	4.86586	3.67633	4.04883	4.46363	4.87446	2.86363	4.67974	3.28109	4.39775	5.2701	4.3206	2.91149
ACTR3B	7.95263	7.03574	7.89983	7.14312	7.49148	7.47646	8.19997	6.40535	6.44249	7.93948	7.16017	7.69258	6.31581	6.47149	7.59786	7.00172	7.25903	7.22809	7.68805	7.239	6.98677	6.7653	5.85421	6.78525	7.17495	6.96773	6.14497	6.81278	7.20089	7.80884	7.00147	6.99986	7.66986	7.26703	7.53776	7.61297	8.23274	7.14725	5.98637	6.57326	8.00448	7.41754	7.18737	7.90255	9.57269	7.80359	7.33423	7.51102	6.6501
ACTR3C	3.67516	3.50212	3.62274	3.30423	3.36915	3.81526	4.97306	3.44945	3.7415	3.76012	3.94182	3.77557	3.31022	3.2338	3.5245	3.42287	3.39277	3.74406	4.5674	4.14858	3.28817	2.68156	5.23239	3.65354	3.21752	3.47959	1.26604	3.48033	3.86564	3.65683	3.91567	3.62378	3.9805	4.18427	4.76019	4.52823	4.08088	4.20603	3.32547	3.45987	3.78924	2.41403	3.78147	3.01589	5.36679	2.4259	1.15103	3.51909	2.20927
ACVR1	7.77371	7.83203	7.75615	6.11735	8.2644	8.11601	7.88548	7.87054	8.33384	8.49753	7.60703	8.01095	9.52852	8.90342	7.57933	7.77457	8.10777	9.2085	9.0223	7.61467	6.88798	7.82228	5.44001	7.51015	7.53083	7.80741	9.62003	7.88711	7.74387	7.12119	8.23777	8.63048	8.18154	7.11817	7.8641	9.67983	8.06594	6.31471	8.09804	8.54758	7.70489	8.41919	9.1081	9.30536	8.4745	9.31012	8.82285	9.59556	9.50819
ACVR1C	3.2686	5.73569	4.16104	5.55355	6.10682	3.55889	5.38366	4.38112	5.39776	3.58604	3.94601	1.4646	2.32504	4.01655	1.35663	4.19403	4.039	4.80795	4.72616	5.49713	2.00666	1.32735	2.2769	3.27682	5.72601	1.33143	4.38112	5.21582	2.52847	3.30822	3.70593	4.89706	2.05204	4.49629	2.76901	1.71394	2.5552	6.02835	2.41199	2.92066	3.41855	6.20443	6.82895	5.63519	4.75265	5.25053	6.09139	1.90574	5.63095
ADAM10	7.61905	8.19339	7.16559	7.59961	7.98383	8.34078	7.73875	8.41891	8.04466	7.81426	7.2275	8.00953	8.67743	8.19256	7.8574	7.08899	8.74096	8.15991	8.2735	7.41448	7.48555	8.06034	6.45264	7.80973	7.95526	7.38161	8.68637	8.3438	7.35893	7.02263	8.16756	8.74495	7.34676	7.56002	8.48534	8.33605	8.70106	7.14839	8.29992	8.32048	8.46018	8.54476	9.33567	8.44412	8.49606	8.49599	8.77881	8.35649	9.51988
ADAM11	4.07855	4.05856	3.69816	4.85602	3.58249	4.40685	5.22838	5.06792	3.87106	4.0521	3.5596	3.86683	4.27691	3.95626	3.67145	4.01507	3.81378	3.88677	3.53652	4.22084	4.61345	4.11618	5.89434	4.0649	4.12112	3.98233	4.05833	4.12435	3.34902	5.31037	4.17209	4.12009	4.15861	4.26592	4.17041	4.84757	4.73657	5.09148	5.28419	4.35029	5.0703	4.64968	4.38788	5.50726	5.26208	4.64494	3.63807	3.81365	4.30819
ADAM12	4.80795	5.03994	5.23364	4.97153	4.60726	4.92975	4.77496	4.91074	5.14876	5.15219	4.95388	4.52753	4.63189	4.75204	4.99857	4.5788	4.21072	4.59656	4.95612	5.14842	4.79697	4.65819	3.74282	4.74619	4.58467	3.99997	4.94081	4.64812	4.90139	4.82732	4.95817	5.13745	4.63093	4.61571	4.68113	4.70225	5.29755	5.18788	4.63122	4.87501	5.01672	4.64751	4.31252	5.03342	4.49839	4.48422	4.63586	4.36251	4.41986
ADAM15	8.41519	10.6748	9.15068	10.3818	9.50655	9.54554	9.76301	8.82711	9.30937	8.63694	10.2683	9.70849	10.1391	9.74397	9.7211	8.81549	9.87728	9.0943	9.3665	9.69616	9.16747	9.02654	10.1115	9.8631	10.4246	9.47918	10.0988	9.03405	9.54386	10.5618	8.48384	9.5916	9.33923	10.4071	8.83381	9.34535	9.81889	9.86311	8.78663	9.14751	9.69216	9.3563	9.7701	9.2194	9.32055	9.15457	8.7816	9.22157	9.87871
ADAM19	5.10592	4.64305	4.90977	4.91479	4.88969	5.13915	4.81103	5.44308	4.46054	4.69979	4.87828	4.74557	5.7705	5.38153	5.09071	5.45069	4.8855	5.12363	5.51398	4.58679	5.08313	5.40669	4.38725	5.20755	5.37511	4.75157	6.21043	6.00737	4.26677	4.66898	6.52172	6.31423	5.5335	4.64649	6.72715	4.44561	5.83568	5.33918	5.70626	5.46674	5.15174	5.99169	5.41336	5.40084	5.87612	5.50011	5.3511	4.41544	6.29376
ADAM21	2.21691	2.62765	1.65095	2.75735	3.38553	3.56116	2.97008	2.92456	3.84002	3.49136	3.34841	1.95661	2.26637	3.06698	1.70329	2.16015	2.63597	3.36109	3.41538	3.50912	2.14597	1.1625	1.97514	1.18794	3.39668	4.25678	2.87023	3.31419	1.89214	3.3876	2.33434	3.65474	1.09842	1.1288	1.69686	2.25392	2.10339	3.13459	1.83634	1.73599	1.88911	2.67706	3.60741	3.39994	3.13774	2.98674	3.42016	2.10193	4.8166
ADAM23	3.15201	1.3375	2.90305	4.56214	1.37265	3.3701	3.14176	2.8255	1.99179	2.92012	2.92065	3.18639	4.55357	3.38705	5.41119	2.69373	4.78497	2.13274	3.57823	3.66	3.21801	5.51457	4.74219	4.66634	1.64815	2.30736	4.83121	4.42556	3.40562	2.74206	6.14434	2.92677	4.02213	3.70877	10.0454	3.44206	3.90625	3.7657	3.83415	3.15107	3.39439	9.36415	9.22558	9.99178	1.33882	9.77794	9.77722	3.41229	1.70739
ADAM32	2.91281	1.66593	3.19826	3.77438	3.17256	1.38993	2.95832	1.58906	1.65475	1.83563	1.72979	1.5412	2.90378	1.57872	2.85363	2.18702	3.67418	2.77377	2.70829	3.86293	2.13682	2.57059	1.7788	2.6425	1.81144	2.53747	3.74564	2.96879	2.49045	2.55513	1.75949	2.01903	1.86488	2.81214	1.80547	1.73745	5.95982	2.39685	2.30235	2.31818	5.60984	3.77281	3.56843	3.01174	1.76904	3.21343	5.19345	1.95032	3.92833
ADAM33	7.2529	7.40258	6.88569	7.10334	6.60324	7.04621	6.6668	7.47	7.3025	7.17183	7.4534	6.70599	7.23388	6.7963	6.73859	6.70758	6.76251	6.84629	6.89861	6.27463	6.67434	7.08638	5.19199	6.63276	6.9791	6.06169	7.55917	7.29302	7.25064	6.59775	7.28381	7.2822	6.77557	6.71117	7.21221	6.67737	7.47347	6.75085	7.01083	7.26167	6.94386	8.0285	7.29302	7.01372	6.74283	7.08951	7.14378	6.82712	7.2907
ADAMTS1	7.13577	6.83617	6.8375	7.8303	7.82652	6.04762	9.32995	5.72119	6.01562	7.70353	9.18696	7.24531	7.92581	7.40474	9.45915	8.57463	9.18546	5.85287	7.29655	7.91763	7.77467	10.5598	5.05313	8.72325	6.28027	8.35194	7.87752	9.60253	8.10368	7.88657	8.12948	7.28562	7.17828	8.05248	5.65205	8.03809	7.51201	9.5783	5.83364	4.94055	7.35273	8.24803	7.29159	9.97253	6.39912	10.0714	7.99513	7.94848	7.05707
ADAMTS13	5.34616	5.98917	7.12633	6.94528	5.40733	6.28046	5.35718	6.06629	5.44336	6.07123	6.70915	4.99571	5.35554	5.59936	6.26062	5.82975	5.41115	5.52791	5.35428	6.86209	6.44413	5.7708	5.44133	5.64469	6.15063	5.35145	5.34578	5.78219	7.09023	6.83925	5.56445	4.50192	6.4481	6.13484	5.30737	6.11732	4.59201	5.90647	4.87161	5.04384	4.88352	5.10278	6.33244	6.39728	4.62967	6.05792	4.56878	6.40509	4.37314
ADAMTS17	6.45386	2.46575	3.90919	5.35966	5.58031	4.78972	3.4632	4.38844	4.27026	3.66587	3.75672	2.62018	4.22331	3.98234	3.51464	3.72876	4.61113	5.41502	3.09895	4.75055	2.99695	3.19963	5.14113	4.57373	5.37654	3.37721	3.8615	4.3495	4.38964	4.01531	4.95724	3.86813	5.18559	5.0759	5.15534	5.02415	6.69232	3.14404	2.98681	3.91541	6.1752	5.40285	5.20042	5.11642	1.90212	4.44587	5.3002	5.2543	3.99547
ADAMTS2	3.38457	3.50682	2.57389	3.7612	2.46943	3.39992	3.40938	3.18461	3.53563	3.34648	2.97324	2.87669	3.68353	2.21928	3.20364	2.94616	2.69793	2.54815	3.7041	3.20346	3.6437	3.6189	2.16608	3.2372	2.45064	1.66558	3.50299	3.72345	3.98165	4.20317	4.01545	3.38695	3.3631	3.49375	2.87117	2.90034	3.37921	3.10439	2.93314	3.84161	3.85907	3.27074	3.03542	3.46428	3.55647	3.75558	2.58534	3.39971	3.09121
ADAMTS20	1.02739	1.16367	1.0785	1.44392	1.15466	1.1887	1.17725	1.09404	1.11078	1.05786	1.06822	1.01813	1.01619	1.17468	1.03487	1.07228	1.07789	1.15181	1.11959	1.04428	1.02847	1.39987	1.61264	1.02932	1.08797	1.07277	1.15673	1.11789	1.03898	1.17134	1.01544	1.09781	1.07002	1.04937	1.06948	1.01877	1.07321	1.1695	1.02895	1.04747	1.07174	1.19123	1.48174	1.05505	1.13998	1.18812	1.67656	1.08393	1.39954
ADAMTS4	4.9923	5.5125	4.67985	5.53622	3.18554	6.38856	3.63894	5.15626	3.70153	4.30674	5.06956	5.23183	6.8634	6.62486	5.81295	6.01263	7.7501	5.13314	7.03166	4.0834	5.94095	6.5899	4.3328	5.65761	5.69181	4.20661	7.30062	7.25265	4.71824	6.03436	6.58769	8.05466	5.8159	5.00484	4.97005	5.29309	7.55068	8.41544	5.40746	4.55572	7.3373	5.68899	4.49073	7.88391	4.73681	7.84806	5.25642	6.05314	5.38477
ADAMTS6	3.46366	2.53847	2.1315	4.61543	2.86465	3.67857	2.69993	1.71939	2.19477	3.4621	1.59277	2.74038	4.43285	2.76935	2.57964	2.37359	2.66677	2.44453	2.30397	2.22421	2.51728	4.19614	4.29252	2.94407	2.25804	2.68976	4.88906	3.26305	1.49558	1.9558	3.02746	3.72129	1.91193	2.68124	1.8724	2.14945	3.96508	1.97354	2.74217	1.5986	2.9897	2.95006	1.10597	3.35261	3.17001	3.39188	3.25958	2.4192	3.19698
ADAMTS7	4.12256	4.46029	3.90051	4.20956	4.13684	3.98834	4.17439	4.43161	4.32743	4.56581	4.01599	3.93622	4.31005	3.9776	3.91198	3.78248	3.89103	4.05795	4.04864	4.74244	4.33866	4.04522	5.61364	4.34688	4.32141	3.34005	4.53062	4.63191	4.19715	4.74496	4.02506	4.25346	3.89379	3.6772	4.62994	4.18226	4.22393	4.77287	3.80472	4.01811	4.24164	4.65283	4.75208	5.04656	4.01084	4.7995	4.72595	4.17309	5.29295
ADAMTSL1	3.12918	3.2266	3.2555	3.68407	2.83768	2.44331	3.22758	3.78477	3.12161	2.42814	3.20163	2.61667	3.57379	3.33382	2.87859	2.04489	2.9992	2.408	2.24698	3.82456	2.76425	3.45385	3.43525	2.82904	2.9725	2.10156	4.1965	3.26121	2.86919	3.70858	2.78934	3.50298	2.85455	3.01998	2.54083	2.75169	2.8139	2.71199	2.78179	2.73338	2.70224	2.61543	3.63796	4.27363	2.66216	4.11522	2.92841	3.43524	3.17761
ADAMTSL2	4.43315	3.67587	5.16187	3.48728	4.07567	4.73885	4.17607	4.6545	4.16556	4.28487	4.70161	4.19614	5.38621	5.82826	4.15522	5.33586	3.64131	4.11104	3.91935	4.13581	3.45048	4.09058	5.95284	4.37986	4.25167	4.53997	5.79202	4.15522	3.40863	4.23512	4.47954	3.75291	5.80356	4.51853	3.95504	3.51197	4.8267	2.61596	6.05232	4.27581	3.78798	4.28426	4.58843	3.0197	4.15122	3.70135	2.29189	3.50343	4.27454
ADAMTSL3	4.70212	1.87899	5.13567	3.70692	5.36467	5.10708	5.16109	4.79498	4.85749	4.71428	4.63687	3.81495	4.61753	3.94838	6.4629	5.40719	4.94801	4.57942	2.42697	5.33158	5.03817	6.15563	6.26756	5.15965	3.50739	5.13211	4.0119	6.77118	5.29191	5.44457	4.21944	4.08025	5.35973	4.17284	3.60847	4.09388	2.61302	4.71706	4.41054	3.46842	4.19809	2.29957	3.17452	2.63564	3.47034	2.72019	1.95412	4.40272	3.77753
ADAMTSL4	5.47106	5.57552	6.34811	5.26296	5.87885	7.02881	4.61144	5.80983	6.48895	5.51236	5.14551	5.89532	5.85864	4.36251	6.25865	5.64817	5.09422	4.7471	6.02835	5.65993	6.9475	6.3704	4.71547	6.25057	6.40911	4.76581	5.69093	6.42064	5.30494	6.31613	5.64281	5.68566	6.20597	6.35555	5.62997	5.55999	6.51062	5.88593	6.41251	6.2127	6.17265	5.42632	6.63014	4.81972	4.74139	4.34886	4.6771	4.91737	4.73371
ADAMTSL5	8.56467	7.40373	8.24607	7.40631	6.773	7.40193	6.77084	7.28502	7.52854	7.13729	7.55854	7.70026	7.53707	7.5234	7.585	7.29489	7.09127	7.43635	7.62934	8.4302	7.75461	7.91358	10.3764	7.92501	7.48304	8.09106	7.53504	7.15847	7.67046	8.20489	7.59647	7.42905	8.52372	7.85503	8.27644	8.13726	7.50681	9.00939	7.42545	8.14541	7.88648	7.96792	8.5211	7.36109	8.02083	7.19214	7.2274	7.0848	8.08842
ADARB1	6.91039	6.46413	7.55325	7.96453	6.91094	7.38085	7.42679	6.6755	7.18572	7.01481	7.04123	6.31304	7.23206	7.24771	7.9233	7.42233	7.26088	6.08206	6.07735	7.64223	7.5501	7.67708	6.75227	7.12485	6.37215	6.34454	7.06034	7.36024	7.82584	7.47105	6.65936	6.2777	7.04652	6.97883	6.23471	6.15325	7.20199	6.87373	7.50981	5.8912	7.1852	5.47296	5.02361	6.85706	6.55366	6.71807	5.77351	6.40688	5.65672
ADARB2	3.63865	2.19449	4.41104	3.62809	3.27784	3.74473	2.24117	3.39336	3.67136	3.98	3.31228	3.12029	3.11608	3.24369	4.03768	3.65629	4.42024	3.309	3.49485	4.50065	4.24798	3.63212	3.35469	3.66387	3.22342	2.8968	3.05545	4.07049	4.21596	4.7948	4.58074	2.48423	3.72435	3.18254	3.33017	3.2386	3.12998	3.59332	4.02811	3.34402	3.35372	2.63485	3.40548	3.99667	4.30053	3.44689	3.19091	3.46908	2.03294
ADAT2	9.42929	9.6338	7.03615	7.74636	9.87735	10.0537	9.50816	9.64948	9.44281	9.48733	9.85043	10.0212	8.92233	9.39458	8.42487	9.76697	9.7927	9.24927	9.68392	8.61205	9.51057	9.19087	9.52816	9.15863	9.52701	8.1008	9.03275	9.71291	9.19436	9.41741	10.0717	9.72938	9.26085	9.19957	9.54641	7.88145	10.5712	7.64394	9.50064	9.31595	9.61845	9.4664	9.80395	9.81251	8.54011	10.1251	9.9017	8.60742	7.74928
ADC	5.01548	6.81629	7.57005	5.90394	6.55352	7.14852	6.10863	6.53228	5.61558	6.43014	6.15078	5.42991	7.34696	7.14069	5.50043	5.71357	5.30765	6.85756	6.38629	4.89864	6.30854	6.17086	6.30023	6.50637	6.81539	7.07043	7.79922	5.78251	4.69471	5.9486	6.82523	6.024	7.75588	6.96465	6.28129	6.21866	6.54116	5.30961	7.54615	5.22676	6.19891	4.71103	4.98081	5.66813	5.29264	5.5687	5.06012	6.71895	5.51969
ADCK3	7.28527	7.05673	6.80549	7.10067	8.09216	7.18156	8.04699	6.93478	6.84664	6.38999	7.63198	6.93868	5.97615	6.84158	6.94862	7.118	6.75129	5.97819	6.00057	7.369	7.15755	6.39396	7.65749	6.71787	6.47086	7.49417	6.00236	7.17598	7.65562	7.93833	6.45071	7.25908	6.51802	7.20043	6.38564	6.39702	7.16068	7.33005	6.3418	6.32936	7.39162	6.68688	5.825	6.3885	6.33267	6.45308	6.65404	6.69008	6.38146
ADCY2	3.1207	3.18509	2.29379	3.17457	2.99667	2.92329	2.20871	3.19279	3.38192	3.06776	2.83296	2.57636	2.57308	3.08229	2.74919	2.78745	2.64864	3.30198	2.73662	2.50274	2.8897	2.34227	1.66106	2.41031	3.08239	2.09072	3.24716	3.01054	2.65659	3.30163	2.69118	3.08219	2.11952	2.4129	2.60091	2.75765	2.65346	2.85905	2.51691	2.86015	2.49731	3.40102	2.18417	2.86044	3.6549	3.2829	2.36808	2.7023	2.74223
ADCY4	6.3505	6.91814	7.75978	7.0395	6.53703	7.19654	6.29738	7.11844	6.83697	6.7511	6.94519	6.6031	7.09094	6.41007	7.89811	7.3378	7.54939	6.69099	6.54908	7.67246	7.78377	8.46966	8.71268	7.63116	6.88737	6.88834	6.80658	8.2655	6.97834	7.58863	6.95568	6.70616	7.33508	7.34976	6.98235	7.84144	6.20069	7.89432	6.00676	6.27603	6.77732	5.92667	6.21343	6.50123	7.50366	6.41068	6.43598	7.56167	6.86916
ADD2	5.21492	1.99589	2.2499	4.00036	2.63962	2.30537	2.10627	2.72415	2.01452	2.0941	2.01912	1.28802	1.58881	2.86051	3.15248	1.60777	1.62796	1.72487	1.35427	1.84337	3.23027	2.81413	4.6841	2.48122	1.51826	2.99761	1.87277	1.86883	3.25452	3.55615	1.67505	1.55769	2.70638	2.41267	1.29814	1.3529	3.90349	2.88051	2.9504	1.58038	3.42018	6.30304	5.66773	5.18439	2.99761	5.31411	4.75732	1.20733	2.32682
ADH6	1.56028	1.27428	1.30924	2.32133	1.68837	1.01639	2.19555	1.34461	1.55635	1.68544	1.14825	1.22354	1.13963	1.80252	1.19147	1.66329	1.27496	1.33336	1.27611	1.46819	1.09232	1.19354	2.31817	1.08889	1.22477	0.995303	1.58459	1.29942	1.11913	1.73248	1.03635	1.24714	1.22574	1.08867	1.12679	1.33453	1.1269	2.48135	1.12358	1.13791	1.03426	1.32222	1.08462	1.06185	1.51532	2.50732	2.16155	1.04863	1.8564
ADH7	1.03899	1.2709	4.43716	2.27775	1.36548	1.5969	1.81421	4.05369	1.18437	1.83526	1.12495	3.07569	1.03116	1.2723	1.04934	3.09877	6.66179	2.09083	4.94312	1.63288	1.02847	1.21186	2.27756	1.42818	1.04913	2.17673	1.23368	1.09228	1.07476	1.10792	2.66753	1.16808	2.14483	1.13042	5.831	3.8663	1.06894	2.33927	1.05124	1.60657	1.40871	10.6852	7.22156	11.3681	1.36344	11.419	11.5326	4.30026	1.86086
ADHFE1	4.47249	3.64951	7.86744	5.46132	6.33625	4.84104	6.7062	5.00427	6.47267	6.69827	6.49129	4.51728	5.13476	5.45285	6.64477	7.44959	5.36192	5.65876	5.15155	7.51103	6.45059	5.81908	6.12588	5.80215	3.73805	7.06961	5.35783	6.51114	7.64766	5.34595	5.08412	3.25981	6.81917	6.34602	4.30145	5.09278	5.55828	5.55242	5.42733	5.56018	5.65268	6.2232	4.06196	4.95633	4.20091	5.03208	6.59505	5.55321	3.98171
ADI1	11.245	10.7749	11.313	10.5183	11.4318	10.2033	11.1227	11.0034	11.2324	10.9863	11.4062	11.1635	10.6071	10.7689	10.5661	10.3717	10.9574	11.2391	10.994	10.4194	10.7099	10.2459	11.8297	10.8658	9.89272	12.1086	10.1595	10.3992	10.635	10.8444	10.9488	10.7557	10.8154	11.3017	10.9605	10.7036	10.1092	10.279	10.3428	10.6801	10.4141	10.4484	11.1667	11.1346	10.5955	10.9354	10.6382	10.7131	11.2617
ADIG	1.21366	1.14457	1.04902	1.23283	1.16582	1.57233	1.14745	1.65192	1.10345	1.717	1.42534	1.61611	1.09348	1.17282	1.04769	1.05738	1.05575	1.207	1.19482	1.04833	1.71836	1.04222	1.08499	1.00457	1.44414	1.0606	1.16213	1.08941	1.04764	1.70096	1.33066	1.07015	1.01185	1.02328	1.04834	1.28879	1.0048	1.05929	1.14557	1.3645	1.35245	1.26673	1.50559	1.13965	1.16231	1.0961	1.03317	1.273	1.32715
ADIPOR1	8.12366	8.91682	7.99969	5.98448	7.78275	7.37204	8.43333	8.39139	8.84737	6.79364	7.64804	8.60692	9.37891	8.35799	6.86016	7.4288	8.20039	8.06676	9.06847	7.92257	7.33931	6.72468	5.57367	7.81909	8.15135	8.46624	9.49122	7.01063	8.00091	6.02632	8.4466	9.03663	7.41741	8.24656	9.35619	7.62339	8.99344	5.87078	9.52918	9.29336	8.59878	9.56338	9.63263	8.95985	8.21077	8.76133	7.96935	7.82146	9.60738
ADM2	5.17411	6.88509	6.18989	7.07172	5.84794	6.82016	6.20623	6.8701	7.01345	6.71201	6.01409	6.63808	5.8733	6.66776	5.54329	5.49573	6.37531	8.13437	6.94906	7.04578	6.04704	6.44968	6.25687	6.90215	6.89795	5.95275	6.11123	6.00641	7.12418	5.9843	6.36942	6.79428	7.34238	6.98323	8.27572	6.64563	6.25345	7.26415	7.28769	7.02824	5.86142	7.09573	7.72785	6.61875	6.6623	6.69122	6.81403	6.84037	7.53698
ADNP	10.3765	9.45785	9.02999	8.89949	9.82659	9.13028	10.2612	9.04497	8.79147	9.55515	9.21432	9.85522	9.32672	9.77558	9.60409	9.34665	9.41042	9.58786	9.36938	9.68256	9.439	9.23781	8.24387	8.99551	9.05937	9.78867	9.53554	9.55852	9.63801	9.19694	9.61693	10.5205	9.20702	8.92059	9.71809	9.21763	9.91241	9.08194	9.6803	9.42528	9.81349	9.67707	8.91327	9.47755	9.7766	9.57302	9.4434	9.44041	9.85917
ADORA2A	2.27046	1.74419	2.46865	1.34255	1.8834	2.20252	3.34056	2.09437	2.0408	1.78104	1.86496	1.82067	1.99384	2.48275	2.32071	2.36128	1.77497	1.88449	2.64905	1.61418	1.8329	1.97896	3.14596	1.98176	1.85394	2.17966	3.04991	2.74951	1.81409	1.83338	3.00884	2.69168	1.83158	1.59379	4.03145	1.7957	2.33866	1.90212	2.43678	1.89722	1.59957	3.16887	2.11094	1.68368	1.97194	1.88801	2.44403	1.93224	3.72358
ADORA3	3.41215	3.2754	3.00033	3.05628	3.96457	4.91387	4.17208	3.40594	3.89664	3.55193	2.80592	3.59856	4.80641	3.93884	4.59877	3.66539	3.11027	5.19012	4.79155	2.90667	4.43339	5.00523	2.95917	5.38157	5.0746	2.82428	5.364	5.18237	4.02917	2.50052	3.37589	4.67346	4.24836	5.48569	5.48661	3.87887	4.41248	2.87481	4.26051	6.0883	4.12588	2.18471	2.5066	3.39534	3.02438	3.39646	4.28693	3.9961	4.66099
ADPGK	7.57306	7.82925	6.74568	5.88882	6.77423	7.20133	7.34948	7.73047	6.93437	6.62222	7.39949	7.16114	8.0613	7.27457	6.45465	7.24443	7.45072	7.38853	7.26472	6.12035	6.81387	6.58907	5.10058	7.0204	7.29732	6.16968	8.28596	7.25372	6.35266	5.43048	8.35484	7.73402	6.6102	7.0457	8.32621	6.88124	7.58328	5.03528	7.67308	7.56942	7.31968	8.05153	7.90983	7.3631	6.91925	7.44237	7.01866	7.0612	8.34382
ADRA1A	1.94426	1.2642	3.08127	1.129	1.36649	2.02196	1.36339	1.17412	2.42652	1.12689	1.75308	2.02913	1.35311	1.14303	3.12576	2.32055	2.19631	1.54899	1.51445	3.02926	2.35596	2.465	4.1915	2.79869	1.63651	1.7975	1.18871	2.92782	1.79723	1.9054	1.78759	1.13881	2.64898	2.52332	2.41585	1.94214	1.6816	3.05603	1.70656	2.22785	2.39135	1.34531	1.54847	2.4494	1.38155	1.0957	1.25871	2.13676	1.72
AEN	6.45244	4.82524	4.12429	4.95113	4.8566	5.95192	6.19173	5.2348	6.03073	4.48319	6.35613	6.01619	5.81972	5.34164	5.2841	5.65155	6.11828	7.12533	5.94761	5.35054	5.24232	5.16384	2.96356	5.47969	5.08106	5.17888	6.02011	5.68771	5.92985	4.39411	7.21966	6.6366	5.62345	5.35804	6.64642	5.97633	6.6346	4.20882	5.28156	6.7896	6.28503	7.2118	6.85621	7.07244	5.84522	7.09487	6.80082	6.27934	5.97453
AFF1	2.56519	3.67724	5.73913	3.2108	3.76349	5.44101	3.65619	4.48511	3.12682	3.14725	4.62213	4.37112	4.59598	4.62875	3.45928	4.51551	4.85154	4.93833	3.86001	4.81311	4.61867	4.85895	6.172	4.21276	4.17354	4.29142	4.72005	3.96224	3.44539	5.04681	3.86234	3.70168	5.06604	4.60019	5.27618	3.622	4.41429	2.76862	4.56436	4.39325	4.2908	2.95915	3.22494	2.74148	4.54618	3.47996	3.44779	3.48851	4.83108
AFF2	1.69724	0.969003	1.11618	1.00108	1.26667	1.80158	2.79829	0.987767	1.05896	2.5559	1.03766	5.07941	1.13514	3.01811	2.58697	2.347	2.44907	1.24485	0.992583	1.14093	1.6043	1.43615	1.08899	1.53494	4.9426	2.31329	0.985703	2.64307	2.077	1.02938	2.62448	1.07484	1.02424	1.05678	3.07481	1.82563	1.05148	1.08496	2.72748	2.26251	1.08941	6.64213	0.9911	1.01637	1.09802	1.23446	4.42475	1.96757	1.03499
AFF3	2.84777	4.86514	3.88233	2.55839	2.5595	4.03997	2.9881	1.92657	5.74179	2.69852	2.96981	3.7238	1.50392	1.50143	4.3783	4.56466	2.66225	1.49513	1.46284	4.11196	4.69465	4.64694	4.56915	4.592	2.33294	3.53057	1.54709	4.88385	4.47537	3.30732	3.44104	1.91938	3.92658	4.97581	3.02159	1.5841	1.31779	2.69877	2.43625	2.65159	1.99161	1.47726	1.51854	1.23648	2.71531	1.90001	1.81566	1.76865	1.94109
AFF4	6.75016	8.14341	7.57433	7.87112	8.26125	7.75656	7.85333	7.217	7.72801	8.01959	7.81629	8.05204	7.56329	8.41161	7.43933	7.88612	7.61457	8.04174	8.37954	6.29932	6.87052	7.25033	6.87051	7.93315	8.2567	7.55355	7.68595	7.66776	6.75299	7.03419	7.59618	7.94655	7.86958	8.30529	7.33898	7.87256	7.55315	6.56613	7.64454	8.19104	7.38056	6.99655	7.26568	7.31899	8.14618	7.34967	6.84213	8.10139	7.74646
AFG3L1P	4.37705	4.83965	5.35133	5.92765	4.65415	5.10233	5.12962	4.6875	5.08978	4.77585	4.99042	4.58194	3.73826	3.84508	4.9342	4.58686	4.19219	4.47762	3.66611	5.39232	4.91866	3.92571	2.47115	3.42631	5.05758	3.41494	4.21758	4.59353	5.50043	5.70421	3.88331	4.37834	3.59982	3.72849	3.74339	3.25681	4.56254	5.39389	3.77465	3.84959	4.8797	5.07233	4.38631	4.44159	3.70522	3.98843	4.40986	3.93229	3.90099
AFMID	4.62464	4.92198	4.17068	3.66815	4.79787	4.53997	5.35853	4.87047	4.86439	4.39768	4.19814	4.60726	4.30228	5.02397	4.85249	5.27243	5.28857	5.07146	5.41922	4.35995	4.09258	3.69362	3.29278	4.24255	5.49311	4.31672	4.71547	5.06575	4.2555	5.52862	5.05944	5.63158	4.65919	4.70322	5.5708	3.51947	5.48157	3.22208	5.66486	5.3591	5.04056	4.73914	4.94231	5.21767	4.58558	5.28829	4.3142	3.68051	4.66696
AFTPH	9.22377	8.81534	9.47124	9.32563	9.39173	8.82738	9.73286	9.2711	9.45285	9.4633	8.90936	9.1784	8.55665	9.05813	9.11886	8.86946	9.24334	9.00787	8.95313	9.32174	9.13743	8.87535	9.25251	8.98441	8.91456	9.42464	8.52747	8.58508	9.2464	9.97958	9.18689	8.74148	9.38712	9.12041	9.48254	8.83811	8.59662	9.48493	8.85767	8.64279	8.89484	9.10379	9.32264	9.46091	8.94788	9.50493	9.48589	8.86993	9.02665
AGAP1	6.52883	5.52592	6.10778	4.37192	5.67756	5.70036	6.0818	6.55527	6.01441	5.49454	6.23008	5.95161	5.61343	6.56965	4.92671	5.94136	6.15558	5.36185	5.63972	5.57155	5.22139	4.6593	5.29523	5.13727	6.31139	5.35521	5.92181	5.32974	6.00676	4.71569	5.53746	6.23079	5.70995	5.57606	6.91083	5.05662	5.17632	4.09004	6.01035	6.551	4.86334	5.8692	5.28266	5.6653	5.68606	5.4817	5.07278	5.34582	5.55957
AGAP3	10.6123	11.5505	11.179	10.9496	10.8356	11.9866	10.9238	11.0532	10.4926	10.7642	11.1448	10.6282	10.7867	10.5117	10.3667	10.4611	10.8672	11.0921	10.6475	11.8474	11.1066	10.578	11.2743	10.992	11.2163	10.4939	10.5599	11.2355	11.8552	11.2829	9.87068	10.3763	11.9084	11.3897	10.7596	9.87508	11.9009	10.7826	10.4356	10.5052	11.7617	11.0461	10.5999	10.6461	12.3767	10.8836	10.7933	9.85728	10.1804
AGAP7	10.041	10.3925	9.74387	9.59182	9.48945	9.79723	9.83013	9.71441	9.74764	9.99226	10.353	9.36618	9.67358	8.90648	9.83823	10.4002	9.91298	8.92529	8.43773	10.2823	10.8706	9.91148	9.49262	9.70546	9.47493	9.24535	9.57665	9.93695	10.4391	9.62291	10.1245	9.21306	10.0653	9.88038	9.46063	9.30164	9.09759	8.95163	9.04545	9.33003	9.05551	9.36815	7.73089	8.39976	9.15965	8.57622	8.51334	9.39087	9.84371
AGBL1	3.69934	2.85709	2.63373	2.65915	2.82554	2.7384	3.02192	2.77203	3.02747	2.62661	2.86072	2.8591	2.67205	2.52293	3.49426	2.54555	2.54343	3.11678	2.86516	2.98314	3.26204	2.76294	2.98671	3.02956	2.87711	2.68862	2.75512	3.75399	2.96282	2.78668	3.34714	2.89264	2.63565	2.66213	3.18439	3.04633	3.3011	2.98511	2.78299	2.94031	2.81246	3.20797	3.5515	2.70506	3.10511	2.59542	2.57247	2.99358	3.31546
AGBL3	3.78064	4.11877	4.6876	3.54075	3.63993	3.31581	3.72031	3.76531	3.71152	3.74952	3.71175	3.278	3.27417	3.57599	3.35999	3.43405	3.27828	3.99717	3.6007	3.64363	3.53531	3.84618	4.41096	3.68912	3.73258	3.2707	3.52679	3.48262	3.41888	3.46164	3.82008	3.82103	4.92094	3.7941	3.83387	3.75925	3.80593	3.93631	3.74351	3.83509	3.97365	4.30418	4.18007	3.96616	4.66553	3.88361	3.8187	3.54381	4.24446
AGBL4	2.1944	3.87216	3.06706	4.81381	3.65916	2.10618	2.18377	2.69013	4.13631	3.43943	3.09334	2.80852	2.08978	2.72174	2.94845	3.06069	3.10386	2.82985	2.62782	3.04218	3.44395	2.16184	2.79341	3.55524	2.25825	2.33392	2.095	2.62241	3.83648	3.44517	2.4966	3.21546	3.23034	4.0792	2.77485	2.35592	2.68236	2.84499	4.68984	2.89617	2.79499	2.46151	2.35041	2.44765	3.71021	2.16173	2.97684	2.72954	2.80892
AGER	3.14159	7.93224	4.83108	1.81621	4.38689	1.74399	3.3073	2.67486	4.41495	1.62667	2.6098	2.83458	3.19144	1.87127	3.52386	4.78072	2.78524	2.52011	2.31732	3.01451	5.40077	4.32922	5.55999	3.73632	4.42887	4.55821	2.55308	4.77409	3.86193	1.86485	3.14514	2.16231	3.4412	3.40863	2.98078	3.09766	2.39442	2.94169	2.75062	2.27757	1.9747	2.70178	3.59943	1.99589	4.67836	2.29973	3.04075	2.86051	3.26523
AGFG1	6.36496	4.91702	4.37215	3.90535	5.5949	5.59202	5.80216	6.33282	5.62758	5.52702	4.73511	5.71513	6.54755	5.86886	5.24862	5.246	6.76281	6.09657	6.71951	5.40972	4.92962	5.28637	4.88312	5.19976	5.62195	5.46716	6.6494	5.33738	5.38681	4.78086	6.20714	5.9363	5.21702	4.91732	6.25363	5.00655	5.52434	3.82408	5.61581	5.94376	5.26052	6.96971	6.36852	6.04674	5.52775	5.93722	4.26506	4.84194	6.4369
AGFG2	4.4741	4.95193	3.87768	5.12739	4.61729	4.37927	4.9126	4.61044	4.00443	4.60126	4.58991	5.04945	4.08624	4.20264	4.75614	4.23691	4.38143	4.59589	5.23844	4.53235	3.8333	3.92648	5.3119	5.00915	4.19493	4.12894	4.12063	4.50398	5.18611	4.79318	4.31691	4.01986	4.22781	5.3555	4.51698	5.10547	3.94429	5.04912	4.07773	4.57948	4.05683	4.56714	4.37036	4.12199	4.87863	4.53486	4.89604	5.16288	4.85161
AGPAT4	4.40833	1.95538	3.71403	5.02431	3.36649	4.39509	3.07385	3.34853	5.44654	3.32584	4.10301	4.09192	5.68635	4.3609	4.18776	3.65222	4.61571	3.27682	4.88906	3.37096	4.73519	4.52544	3.44367	4.89774	3.01931	5.45499	6.05806	5.31169	4.02334	4.46287	4.57458	5.02776	4.81789	5.25818	3.38326	2.94753	5.40273	2.04334	4.6561	4.76146	4.44122	4.56156	3.89732	3.71108	2.43089	3.95059	2.48189	3.4481	2.74439
AGPHD1	3.93956	4.8412	5.04451	4.56474	5.31641	4.02645	5.04023	4.76912	6.00051	5.28188	4.43067	5.54702	4.11697	4.81918	4.69619	3.82349	5.39083	4.98848	3.72884	6.17452	4.96099	4.80112	5.18149	4.5589	4.59096	4.84647	4.33614	4.26503	6.47248	4.88505	4.79674	4.83653	4.83632	4.39747	4.64836	3.33465	5.57561	4.94061	4.63732	4.46249	5.39528	5.92541	4.56154	5.70417	3.15047	5.64218	6.16864	3.5263	4.76915
AGPS	8.36736	8.12664	7.06597	7.20407	7.96812	7.89251	7.18447	8.22084	8.04977	7.98568	7.22736	8.17281	8.82212	8.35599	7.51329	7.62275	8.42612	8.76549	9.48022	7.11422	7.8895	7.77076	5.10387	7.55732	8.10165	6.28948	8.86612	8.01265	7.36	7.10454	8.00305	8.86356	7.18547	7.37792	7.61596	8.31704	8.36875	8.03175	7.94575	8.39118	8.20694	9.3357	10.2263	8.69522	8.05782	8.64753	8.47485	8.28769	8.46828
AGSK1	6.75371	6.46786	7.98418	6.37546	7.85128	7.15465	5.82642	5.81336	6.9246	7.81065	7.8483	6.71098	5.49921	6.44019	6.12899	7.01632	6.64527	7.21115	7.08205	7.15873	6.51535	5.77581	7.73239	6.3835	7.1401	5.99269	6.06216	6.27647	7.29988	7.09476	6.49987	5.94162	8.14174	6.73418	5.67088	6.95478	7.31462	5.92066	5.86719	9.00138	6.77944	6.1989	7.10336	6.37105	6.48199	6.50276	5.66952	7.18113	4.46397
AGTPBP1	6.28732	6.41674	6.26871	6.27303	7.35625	6.67935	6.55505	6.62593	6.54108	6.4669	6.01997	6.35029	6.30365	6.66175	6.98014	7.03805	6.92041	6.61981	6.78775	6.7934	6.823	6.58532	6.52619	6.2849	7.07263	5.62166	6.74826	7.64683	6.46877	6.47975	7.14604	6.30364	6.433	6.48687	7.30025	5.64257	6.73869	6.15312	6.9449	7.09737	6.38651	6.95862	7.76085	7.15872	7.27996	7.42977	7.70712	5.75188	7.19294
AGTR2	1.44512	1.07748	1.03757	1.23433	1.04609	1.12664	8.2481	1.07649	1.05939	1.12663	1.03234	2.15256	1.21028	1.1945	5.10759	1.03854	1.02989	1.06702	1.07912	1.02592	5.73636	1.99146	1.07882	3.41478	1.07378	2.39577	1.08441	2.51095	1.78203	1.11007	1.04748	1.04236	1.73364	3.91591	1.03766	2.21138	1.01968	1.04987	1.05725	1.36729	1.00831	1.10689	1.2046	1.03344	2.37965	1.13934	1.24459	1.59879	1.11333
AGXT2L2	6.14838	6.57678	7.87556	7.20706	6.91541	6.89242	6.33977	6.7787	6.35157	6.80502	7.02279	6.59465	7.05304	6.25614	7.35407	7.03774	6.50177	6.56245	6.33394	7.28358	7.33782	7.05193	7.33572	6.91072	7.32689	7.58753	7.0273	7.01473	6.99434	7.45024	6.80511	6.09678	6.75331	7.03516	6.16736	7.08434	5.60508	7.2091	6.42689	6.88888	6.04036	5.64307	5.46387	5.78467	6.7895	5.74818	5.20522	6.42509	6.67371
AHCTF1	6.44773	6.76456	5.59762	6.4959	6.76613	6.1001	6.76357	6.03672	6.21729	5.2421	5.85244	6.40915	6.48695	6.82736	5.56448	6.16553	6.59501	6.40933	6.48099	6.70494	5.85866	5.95364	5.5132	6.10789	6.32177	6.3814	6.69506	6.06531	6.90282	5.98319	6.87934	7.51784	6.18849	6.76805	6.72355	6.1339	7.13825	5.63491	6.51043	6.77474	6.99912	7.68957	6.88459	7.55187	5.99382	7.55721	7.00375	6.11947	6.57148
AHCYL1	10.0942	10.8309	10.8801	9.60225	11.0336	9.55099	10.9593	10.7543	10.027	10.7277	10.0332	10.4743	10.9708	10.8473	10.8463	10.5105	10.0391	10.7194	10.0658	9.54876	9.55294	9.86244	9.53554	9.88353	10.5501	10.5323	11.216	10.146	9.65703	10.4354	10.2046	10.555	9.78485	9.88716	10.5126	10.1612	10.2288	9.42821	10.2279	10.7857	10.1679	10.1696	9.83316	10.3226	11.229	10.2142	9.61549	10.3453	11.0903
AHDC1	7.48204	8.48186	8.43079	7.5537	7.47923	8.31869	7.31124	8.06501	8.26294	7.87809	8.73498	8.47193	7.48787	8.52169	7.50268	7.82048	7.51186	7.75466	7.18229	7.49266	7.97256	7.6144	7.62658	8.0476	7.87752	7.76825	7.77369	7.68936	7.61031	7.64191	7.8631	7.83348	8.22876	8.28789	8.41284	7.31169	7.98355	7.67295	8.26909	7.97967	7.63189	8.10461	8.17477	7.724	7.35303	7.56385	7.86984	7.37767	8.00925
AHI1	5.79522	5.79682	5.92149	4.10081	5.95754	4.66913	4.62752	5.26763	5.34237	5.60236	5.28413	6.28446	6.0271	5.32038	6.22937	6.13181	5.54876	4.74436	5.71933	5.58312	5.29592	5.49286	3.99649	5.17192	4.77409	5.80546	6.07827	5.92424	6.1578	4.58934	5.56578	6.14244	6.15628	5.15561	5.97579	4.71886	5.15529	3.70401	5.5445	6.69396	4.86582	5.64023	5.42043	5.75715	5.28742	5.80446	3.96508	5.11839	5.06604
AHNAK	6.62296	6.08769	7.63792	7.95291	7.26167	8.18236	6.35854	7.11451	6.8794	6.90462	7.45206	6.96673	8.28735	7.12043	7.7892	6.9465	8.12694	8.93105	6.98961	6.8722	7.74781	8.49546	7.27329	6.91878	6.2799	6.22668	8.45733	7.96099	6.94685	6.97974	8.75112	6.82201	7.50245	6.97341	7.6373	7.01596	10.5308	6.50936	8.24565	7.65981	10.2384	7.4199	8.49713	8.2803	7.31795	8.27926	10.574	7.28604	7.40161
AHNAK2	3.45592	4.30322	3.95692	2.99885	1.79945	7.18165	3.24222	7.74085	7.29899	4.34133	3.49863	6.25852	7.32598	5.07942	4.52178	3.72177	5.28665	7.27074	6.19183	1.75004	3.20488	4.28801	1.93581	3.66981	3.1355	4.97395	7.6082	3.27586	3.30844	3.63313	3.98071	4.49817	3.69402	3.63662	4.1002	6.79215	4.37551	1.62374	5.22757	7.73649	4.11165	6.5228	7.8444	6.19424	5.85331	5.9001	5.03919	7.05438	5.61912
AHR	8.49778	10.1857	9.66376	10.1055	9.31957	9.72168	9.64538	9.47642	9.78833	10.0448	10.1563	10.3326	10.4997	11.722	9.74995	9.96051	9.50254	9.89897	10.223	9.31587	8.53704	9.12423	10.2784	9.43264	10.0953	10.2309	10.7032	9.81495	9.43251	10.0071	8.93041	9.52389	10.1926	9.52267	8.90859	9.70076	9.96697	9.10052	8.46646	9.86692	9.62449	10.4442	10.2876	11.1903	9.88474	11.4001	9.42089	9.6204	10.3277
AHSA2	5.79746	5.79458	5.74284	6.03534	5.12404	6.83883	5.43753	7.09272	6.335	6.41904	5.87441	5.94801	6.19515	6.49848	6.86594	6.16528	6.41129	5.85356	7.42769	6.56038	6.10865	8.12254	7.49374	7.90907	6.09318	6.34988	5.82859	7.25191	6.22156	7.08894	8.42757	9.34221	6.35586	6.36472	10.6732	7.13273	6.95995	7.43122	7.67353	6.74029	7.00473	6.48767	7.37626	5.60207	6.42064	5.56766	6.78303	7.45996	8.51202
AIDA	9.10552	8.29143	6.49273	7.66009	8.71636	7.01902	8.34465	7.40223	8.28876	7.65267	8.09293	8.13797	9.37048	7.93649	8.05173	7.22809	7.24431	7.95361	9.14469	8.37346	7.46399	7.97747	5.10445	8.25377	8.01024	7.66108	9.45867	7.7769	8.35947	6.8325	8.32233	9.02535	6.92857	8.3635	8.32233	8.25206	8.69657	6.46685	8.32643	8.81068	8.3745	8.43126	8.68307	8.79354	7.70372	8.73054	7.76361	8.23214	8.98962
AIF1	7.79821	7.52031	7.83811	8.30647	7.75731	8.01527	7.60297	7.91463	7.85271	7.2419	7.28976	7.87234	7.76366	7.16915	8.17277	7.94752	7.43668	7.94039	8.16906	7.7209	8.54928	8.27824	7.31817	8.30054	8.41328	7.39087	7.81991	8.22975	7.56819	7.90427	8.54827	7.91083	7.67825	7.96571	8.43461	7.85531	7.92132	8.42477	8.39643	8.69345	7.87115	7.55269	7.57304	7.58577	7.51088	7.17553	7.38178	7.36982	7.76663
AIF1L	6.05824	5.96867	4.5004	5.63714	5.79386	5.85711	5.44853	6.02747	6.02002	5.59142	5.26204	5.01723	5.66586	6.17778	5.79714	5.52079	4.85041	5.99498	6.48135	4.62158	5.65356	5.82022	5.54416	5.60797	5.68562	5.65455	5.49666	5.89828	5.25734	5.73009	5.99096	6.02104	5.57108	5.72118	5.02299	5.90846	6.11829	5.56456	6.83587	7.2495	5.74029	6.30626	6.70903	5.55464	4.99012	5.88042	6.5109	6.01242	5.25419
AIFM2	5.96582	6.7431	5.81029	4.74562	5.1291	6.20645	5.35706	5.59609	6.41739	5.65129	6.65777	5.25289	4.94621	4.88925	5.59802	5.16701	6.15161	4.96701	5.11244	5.45571	6.11874	5.57475	6.89061	5.3895	5.10425	5.16417	4.71096	5.40385	5.87543	6.14557	5.81016	5.87446	6.68297	5.61639	5.43588	5.42697	6.10398	5.16397	5.27816	6.24776	5.5058	5.65919	4.48656	4.83809	5.76006	4.71025	5.15074	5.64903	4.64701
AIG1	6.98938	7.43269	7.18729	7.76189	8.13121	8.4161	7.00754	7.98274	7.93112	7.9512	7.86605	9.40738	7.89221	7.67831	7.889	7.35864	8.23149	7.9704	8.73733	8.11491	7.64777	7.97429	6.85954	7.53569	7.62442	7.96379	8.05941	7.65716	8.02782	8.04698	7.53465	6.9781	7.33039	7.64713	7.98797	7.81485	7.6851	8.00863	7.41256	8.50025	7.70477	7.72869	8.57596	8.28044	8.60079	8.42248	8.19905	8.04962	7.07381
AIM1L	5.58285	6.9225	6.87282	5.44134	5.7962	6.76625	4.3845	6.25807	6.74226	5.16277	5.30584	6.15034	6.74632	5.22191	6.55838	5.7129	5.94502	5.73322	5.39389	4.7579	7.15376	6.24873	5.24649	5.61235	6.19054	6.33254	5.25584	4.87287	5.63621	5.03712	5.89873	5.98637	5.91658	5.92026	4.83288	5.22011	5.93849	6.48803	5.32594	6.19424	6.68124	5.76921	6.18495	5.63372	4.57524	5.73099	5.5852	5.52379	6.63576
AJAP1	1.78237	2.5052	3.79222	2.81826	3.21289	2.54938	2.23882	2.0194	1.78636	2.55342	1.80669	2.57547	2.56166	3.19274	2.63856	1.8318	2.75628	2.80226	3.93687	2.08666	3.27523	4.11642	2.61506	3.10983	2.40127	2.14576	2.84701	2.74729	2.00383	2.91051	2.51774	2.5039	3.0346	2.89371	3.02251	2.2716	1.47492	2.56123	2.57017	1.73722	1.88964	1.6094	2.05524	4.03971	2.70857	3.72938	1.53727	2.62149	3.08867
AK1	6.7481	8.11731	9.1388	6.97736	8.19839	6.74371	8.48126	6.68503	7.21277	6.71191	8.70019	6.87745	6.75755	7.45408	7.08903	7.93296	6.28282	7.85024	6.65817	7.52567	7.39145	7.03682	7.26896	8.04854	7.72444	7.14677	6.94	7.15577	7.48424	7.30799	6.31432	6.14399	8.04595	8.29829	6.19222	7.53155	6.8757	6.58171	7.10271	7.60605	6.6747	7.16979	7.68911	6.42685	6.93979	6.28339	6.71828	7.50321	7.9003
AK2	10.6202	11.4236	10.7784	11.2177	11.2772	10.91	11.3751	10.4039	11.3502	12.1342	11.8382	10.9678	10.5289	11.7368	10.6188	10.4261	10.9303	11.2793	10.7785	10.641	10.5235	10.5301	10.4424	10.9956	11.2172	11.197	10.7779	10.2538	10.7817	11.3727	10.6466	11.2984	11.2107	11.2212	10.5191	11.4702	11.4152	11.2362	13.0694	11.4306	11.1079	10.6427	11.1015	11.1678	10.5415	11.1	10.8044	11.694	10.9997
AK3	9.82124	8.30032	8.74974	9.55187	9.28683	9.13941	10.4766	8.9115	9.72748	8.75592	8.97309	8.79298	9.29887	9.30555	9.74829	9.89836	9.78114	10.1998	10.7315	9.29884	8.55137	9.59146	8.52883	9.20926	9.43672	8.54593	9.13286	10.105	9.29825	9.70661	9.39408	8.97934	9.42056	9.11835	10.0853	9.33799	10.1579	9.11254	10.023	9.97024	9.99266	10.7318	9.28354	9.44056	10.1957	9.50358	9.87966	9.08008	9.51385
AK4	9.45561	7.54766	6.03675	8.28271	7.15029	8.84401	7.21669	8.98221	6.2901	9.24892	8.79897	9.90768	8.60341	9.30939	6.44006	6.73073	8.6154	8.33404	9.00947	7.21378	8.13	7.77313	6.47845	7.93909	9.55582	8.8887	8.7776	7.94165	7.2751	6.69719	8.50094	9.44844	7.75511	8.05522	7.19538	10.3205	9.98161	8.19538	8.82669	9.34161	9.84861	9.17935	9.1152	9.47031	9.92385	9.55893	9.09864	10.3624	10.8702
AK5	1.60066	1.12681	1.08907	1.49479	1.05136	1.17441	1.09446	1.06508	1.04229	1.04237	1.05065	1.83673	2.36251	1.04197	1.10062	1.047	1.02483	1.04781	1.03955	1.13177	1.90334	1.03944	1.00333	1.34828	1.09025	1.41404	1.38609	1.05167	1.08036	1.00524	1.39967	1.08072	0.985791	1.02262	1.13386	1.32628	1.06879	1.09642	4.20603	1.07683	1.2177	1.13641	1.20922	1.12167	1.45146	1.12477	1.3829	1.55073	1.09358
AKAP1	8.50665	9.28055	10.001	9.62397	9.18827	8.88592	9.82112	9.24526	9.48996	9.58923	9.87767	8.66062	8.67256	8.69454	9.52392	9.92235	8.89516	8.84755	8.34919	9.82172	9.41193	8.72901	10.3125	8.75479	9.40807	8.92839	8.61521	8.71955	9.92521	10.3146	8.81028	8.49769	9.47364	9.15739	8.18091	8.80967	9.00524	9.53586	8.46753	9.30953	9.10834	8.97959	8.46022	8.44254	8.97673	8.45938	9.0318	9.01505	9.32624
AKAP11	6.66435	6.55063	6.68863	6.59041	6.91448	7.20745	7.0776	7.14986	6.67333	6.30014	6.3332	6.4196	7.13866	7.41819	6.62118	7.0872	7.32204	7.27393	6.91045	7.83428	6.55981	6.97328	8.17683	6.75848	6.52233	6.18419	7.17103	7.30053	7.11965	7.16163	6.9487	6.70027	7.11048	6.7026	6.98311	7.59383	6.51409	7.40831	7.04807	6.56627	6.66176	7.04646	6.96738	6.82266	7.7631	8.73808	6.88423	6.37306	7.12827
AKAP12	6.43202	4.70322	7.9674	7.99263	5.93049	7.05886	5.87765	8.61421	4.9877	6.23134	5.68474	5.82238	8.10201	8.03674	8.28672	7.14596	9.68065	6.31803	6.68914	6.77957	6.38137	8.72313	7.01372	6.28289	6.09226	7.03345	7.77211	7.87861	6.43917	7.74225	6.43063	7.6373	6.26888	5.17098	6.18439	5.84737	6.59714	8.3635	6.41001	5.06261	6.52446	5.99649	5.27775	7.41481	5.80895	7.34448	6.18624	6.06873	6.30367
AKAP14	2.68137	4.04263	7.31968	5.5034	4.64568	3.03689	2.81204	2.61971	3.66199	4.09076	5.84341	6.01707	2.73489	2.7178	3.6157	5.83979	6.14722	2.78037	4.46023	4.90537	2.63098	4.31434	8.5751	3.33457	4.39872	2.52928	2.39394	2.31825	2.765	3.97828	2.53592	2.16867	4.3228	2.9892	1.59492	4.64938	1.80175	7.40704	2.02261	1.09843	5.4087	3.0279	2.5998	3.69801	3.37948	3.32577	6.10361	4.84975	3.34814
AKAP4	1.86473	2.99252	2.11975	2.55999	1.33557	1.30422	1.31323	2.52974	2.32473	2.04148	1.54566	2.18059	1.32456	2.26364	1.51753	1.61671	2.03824	2.31025	2.65448	2.11111	1.72448	2.09861	1.47009	1.9384	2.60144	1.10348	1.64861	1.16566	1.9223	1.61646	1.86848	2.02419	1.65796	1.92355	3.02271	1.4509	2.88876	1.71406	2.7923	2.50245	1.87116	2.02504	2.39531	2.55605	1.45441	2.7276	2.00571	1.72532	1.68927
AKAP5	4.03603	2.00434	1.63247	2.118	2.12387	2.29424	5.17462	3.4079	3.1646	2.62146	2.14961	2.61706	4.09338	4.78405	3.40452	3.17821	2.52406	1.45117	3.97308	1.41738	3.7859	2.73947	1.52858	3.04723	1.54292	3.52758	4.43026	2.93302	1.55371	1.56352	4.00457	4.63789	2.70475	3.18118	2.98911	2.56926	2.87209	1.66458	4.01584	2.46333	2.61691	1.94676	1.45393	1.85517	1.34584	2.00179	3.03852	2.97293	1.47013
AKAP9	5.69927	6.56366	5.71706	6.05944	5.41957	5.96486	6.56213	5.80778	5.19479	6.09956	6.26842	6.09041	6.1946	5.83719	5.63263	6.74143	6.39836	5.61572	6.13593	5.77216	6.3952	5.47653	6.25285	5.92162	6.75354	5.74724	5.8571	6.56523	6.64784	5.54155	6.4098	6.04995	6.28088	6.28098	6.50606	4.9433	7.01924	5.39755	6.17218	5.96801	6.50328	5.33855	5.59704	5.64763	5.5352	5.95748	5.67601	4.94006	5.77932
AKD1	3.62242	3.04228	5.30878	3.01569	5.27218	4.10546	2.85807	3.87541	4.67059	4.9613	4.81659	4.44461	3.52301	3.96962	5.23326	5.5944	5.20732	4.55568	3.69419	5.09312	4.18124	4.21018	5.04832	3.80365	2.71286	4.49972	3.76231	4.47025	5.42049	4.65398	3.60631	3.2956	5.38711	3.95895	3.73355	3.41861	2.31847	4.40643	3.85254	4.18865	3.02089	1.83518	2.56771	2.07366	4.28737	2.42768	3.05133	3.78064	3.59831
AKIRIN1	7.93293	8.04876	6.63098	6.63366	7.43415	7.54355	7.38818	7.6825	8.65733	7.62154	7.8898	8.06602	8.40517	8.67146	6.39523	7.42964	7.56315	7.61629	8.10165	6.90493	7.24849	6.79601	5.77335	7.31346	8.60169	8.11051	8.52297	7.32525	7.26703	5.85772	8.15027	8.2891	7.59598	7.44581	8.63655	6.91453	8.34704	6.40083	9.80915	8.23377	7.90714	7.943	8.12499	8.26026	8.42581	8.09992	7.26327	7.10273	8.41094
AKNA	2.88623	3.56238	4.25344	5.19511	3.66526	3.86012	3.764	3.61867	4.27621	4.71066	4.3158	3.40695	4.25308	3.31049	4.5805	3.97321	3.79472	3.87682	2.86964	3.87174	4.84168	2.96355	3.81191	3.21881	3.95158	5.52822	3.82281	4.94941	4.1672	4.83579	3.75029	3.55337	3.38959	3.57241	3.42907	3.94029	3.31502	4.08166	3.07758	3.8299	3.76822	3.1518	3.99045	2.93417	3.40118	2.97797	3.28049	4.04668	2.97092
AKNAD1	2.59356	2.55805	2.97249	4.03375	2.45349	2.63662	2.60507	2.58158	2.29371	2.3207	2.0864	2.74318	2.86739	2.25366	4.22647	3.00149	2.92951	2.34936	2.49217	2.93084	2.80327	4.92439	4.40262	3.53332	2.2947	2.6917	2.11388	3.39519	3.3054	3.56639	2.5424	2.37216	3.18201	2.79506	2.26397	4.01606	2.33835	4.44265	2.39037	3.01449	3.24132	1.2728	1.14528	2.83882	1.45664	2.98511	1.57793	4.12571	1.48606
AKR1B10	5.98012	1.57861	3.10207	2.29542	1.65898	8.59963	6.1707	8.64506	1.4045	4.08067	1.20935	5.19798	7.95788	6.55533	4.29371	2.5312	13.2193	9.22102	11.3135	1.09757	1.27833	5.757	2.79698	3.91037	2.12693	3.63251	8.07449	2.21552	2.17734	7.18271	3.44679	6.94601	4.30635	4.74352	6.93412	10.5646	9.5263	6.05743	3.27265	5.99587	9.17312	15.0631	10.8006	14.8249	10.9434	15.0115	15.3196	10.583	13.1261
AKR1C1	6.45377	6.59595	4.91617	4.84825	6.00938	6.54175	6.53895	13.4174	5.48723	6.24317	6.19111	6.55942	8.01597	5.12119	5.87981	6.60743	12.0609	5.01513	9.50005	3.81494	4.7673	5.84772	4.2166	5.79772	5.86922	3.85563	7.98993	6.05869	4.4042	7.70577	6.48803	4.32275	4.17322	6.20724	4.14715	6.49124	10.7867	6.43396	4.04572	4.73054	10.3658	13.2765	9.25104	12.9735	8.53923	13.1	12.352	6.54336	6.96807
AKR1C4	4.49061	4.27519	3.57695	3.70501	4.63995	4.61141	4.8593	7.02959	4.1504	3.86296	3.93411	3.98922	4.81631	3.86591	4.10028	4.37	7.30637	4.24974	6.26719	3.67351	3.07132	3.77486	3.22407	3.32346	4.16683	3.02979	5.06984	4.39062	3.33808	5.26536	3.72575	3.2443	2.80638	3.23759	2.69153	4.51497	6.058	5.94491	2.32866	3.67035	6.00862	8.10218	6.52043	6.96052	6.25405	7.1447	7.54539	4.44048	6.1609
AKR1D1	1.03107	1.25852	1.08713	1.22088	1.13927	1.05176	1.28971	1.05093	1.0879	0.980798	1.1184	1.01813	0.975003	1.02298	1.04129	1.01617	1.01253	1.02899	1.00534	1.15797	1.02847	0.98715	0.991518	1.1512	1.05869	1.08953	1.23153	1.24116	1.04036	1.01203	1.01544	1.1093	1.00002	0.997855	1.10569	1.03064	1.06469	1.68574	1.00679	1.03283	1.11444	1.23424	1.38089	1.04117	1.86825	1.32545	2.33774	1.07551	3.00315
AKR7L	9.71073	7.77441	7.54771	8.29958	8.30646	7.86917	7.88614	7.67435	7.55134	8.11155	7.94706	7.60953	7.11287	7.82694	7.57582	7.31692	8.70836	7.31216	6.45538	7.76917	7.81297	7.78741	8.02293	7.71169	7.8085	7.87946	6.87475	7.8378	7.92331	8.05919	7.64651	7.62496	8.02123	7.98246	6.40448	6.92667	7.93292	8.80134	7.41917	7.27245	7.7648	6.8922	6.80936	7.06844	6.9364	7.34788	6.9408	7.10799	10.6432
AKT1S1	2.63071	2.29062	1.06851	1.15073	2.56425	3.08382	1.16359	3.89141	1.34742	1.72478	2.23359	2.83958	3.81622	4.1096	1.78479	2.45564	1.7327	3.43342	3.44669	1.11405	2.3075	1.76768	2.55226	1.96892	4.2619	3.03113	4.98094	1.99029	1.4942	2.05048	3.6811	3.8925	2.04861	2.64101	4.69035	2.30843	4.06117	1.26309	4.09271	3.47281	3.30614	4.30429	4.29801	4.77351	2.64189	4.55571	1.1887	2.48501	4.31671
AKT2	8.98623	11.1437	9.56713	7.49051	7.51392	8.18169	7.86163	9.60927	8.18548	6.85442	8.15937	8.28368	9.16134	8.93566	7.7051	8.6707	8.23738	8.03142	9.08606	7.44012	7.88069	7.77497	7.52354	8.64261	8.77626	8.74545	9.03072	8.16461	7.88439	6.45676	8.93032	8.88167	8.56128	9.1792	8.33985	8.16494	9.15904	7.24431	10.645	8.81231	8.82887	7.17879	7.73037	8.90763	8.41164	9.00337	8.95853	8.36978	8.65384
AKT3	6.43278	3.26558	5.17239	5.45369	5.42288	6.7355	5.25906	6.62932	5.00001	5.90248	5.04757	5.54261	7.10511	6.70361	6.58543	6.29357	6.16854	5.86785	6.16046	3.8791	6.38627	7.31036	4.98547	6.38368	7.19653	4.96363	7.24255	7.08913	4.96625	5.33798	7.63228	6.81647	6.15559	6.25838	6.04506	5.63017	8.52885	5.89083	8.03495	5.29667	8.26753	5.35569	5.31801	6.69305	6.24347	6.63361	5.93166	6.04209	6.23108
AKTIP	7.28695	8.66167	8.56408	9.02917	9.5133	7.83339	9.23152	8.5631	7.98343	9.232	8.19137	9.12757	8.52492	8.62383	9.52723	8.58381	8.35223	8.90946	8.86805	9.36154	8.51738	8.86643	8.93801	8.478	8.22933	9.03864	8.2029	8.44638	9.54381	8.92525	8.00647	7.21387	8.72695	8.46497	7.87946	9.72549	7.81975	9.16901	8.06246	7.72661	8.22089	7.39455	7.76179	8.069	9.55172	8.33511	8.44821	9.7361	7.79613
ALDH1A1	10.9766	5.68118	9.45052	7.96968	9.46876	7.76785	8.78383	9.54667	8.88801	7.78661	9.46754	8.38096	6.58915	7.05023	8.3835	8.32121	8.75602	7.14118	6.80106	6.9786	7.67666	8.85319	8.78356	8.6224	7.64022	8.37029	6.72764	8.37225	6.76682	7.59623	8.27965	7.91158	8.55233	7.85624	7.60351	7.019	7.19451	8.7783	9.16304	6.30777	7.30285	9.87292	10.2563	11.543	6.70742	11.5448	10.6758	6.92973	11.0303
ALDH3A1	2.26709	2.58011	5.29041	3.08298	4.61973	2.48222	5.67951	8.145	2.41125	2.15841	3.38779	2.59883	3.03758	3.11795	3.44083	3.53291	5.45241	3.85908	4.71602	2.68243	2.78133	2.23672	1.14119	4.02098	2.39314	3.41218	3.59285	3.60537	3.12868	3.5056	2.38429	3.06203	4.86751	4.81986	5.42555	4.97759	2.43861	3.64848	3.56724	3.37135	2.68429	10.4244	5.80384	12.1726	1.19276	11.8733	8.90226	5.35382	4.41203
ALDH3A2	10.2093	10.8296	11.5898	9.81507	11.3592	9.54527	11.2104	10.2506	11.0787	10.8104	11.6808	9.92139	10.9134	11.0765	11.2948	10.3057	11.2835	11.0844	10.6663	10.4972	10.2891	9.87287	10.321	10.3871	10.2045	12.6805	10.7917	10.9375	10.3524	11.946	10.2151	10.2316	11.3262	10.6053	9.86196	11.702	10.4967	10.5832	10.0534	10.4008	11.0771	12.6481	10.1894	12.7636	11.2191	12.7595	11.2429	11.8303	10.049
ALDH3B1	5.55252	5.90564	6.377	5.74284	5.58794	5.41388	5.18252	6.61086	5.74592	5.78385	6.05956	5.64646	5.34915	5.05173	5.53506	5.95284	5.17815	5.08858	5.31292	6.3344	5.69156	5.17615	6.48704	5.24959	6.06938	4.53292	5.52609	5.02708	5.95692	5.58023	5.436	5.15875	5.60082	5.58433	5.11274	5.40655	5.18624	5.87004	5.1885	5.764	5.20413	5.08152	5.45797	5.36828	5.4081	4.97213	5.06495	5.53537	6.13458
ALDH4A1	4.98039	6.0035	5.38942	6.3883	6.3697	5.35098	5.72228	5.21122	6.82846	5.63662	6.13959	5.64551	4.98325	5.7512	6.62644	4.57412	5.86033	4.6413	4.2539	6.59093	5.76461	5.80673	5.23643	5.9391	6.26015	5.80206	4.91864	5.01093	6.99183	5.75858	4.90157	5.61263	5.97093	6.35789	5.07688	4.54933	6.00797	5.74341	4.84385	5.97186	5.75318	5.73137	4.96614	5.30803	4.69106	4.51489	4.95227	5.12853	4.64209
ALDH7A1	7.91389	7.51995	7.93683	8.61319	8.93936	7.60516	7.99201	5.999	6.50342	9.44345	7.59724	7.00608	6.81855	6.65949	7.84608	7.36673	7.41058	8.04034	6.96903	7.47751	7.0832	7.34997	9.21179	7.16017	7.48736	6.98492	6.2277	7.6406	7.41353	9.26918	3.82754	5.58823	9.50969	7.21863	3.76179	7.30501	5.32625	9.37928	6.70726	8.02634	7.23446	3.12387	3.0271	3.83939	6.81886	4.18976	5.63586	7.30404	5.92482
ALDOB	2.49682	1.53378	2.17345	4.32925	4.11171	5.52398	1.56876	1.37123	4.41064	3.82336	3.11221	3.17189	1.68975	1.69021	3.31579	2.14327	2.3677	3.38984	2.28402	1.31042	1.20308	5.1038	1.6805	2.80086	4.09125	3.44274	2.24202	2.54418	1.72165	2.41274	1.64241	1.39331	3.38538	3.65056	4.5004	2.67417	1.37618	6.81421	1.43042	5.77152	1.29791	1.77319	1.70776	1.14648	3.49895	2.14411	2.27126	3.03343	10.8585
ALG1	8.16797	8.8582	8.79363	7.61678	8.58812	8.71224	8.27814	8.23031	9.246	8.42921	8.85909	8.69634	8.28511	8.78549	7.47451	8.16595	8.68922	8.52212	8.84164	8.06113	7.64855	7.77037	7.15377	8.29269	9.10172	8.46113	8.32804	8.15594	8.19369	7.6788	7.82866	8.08298	8.82625	8.49506	8.19675	8.99183	7.44396	8.17277	7.98882	8.36858	7.42266	8.82055	7.94477	8.16956	8.5474	8.01414	8.65855	9.04708	8.99342
ALG13	8.25772	8.20535	7.78014	9.14656	9.17255	9.35302	9.88167	8.20844	8.90146	9.04643	8.88336	8.7024	8.07411	8.29162	8.74417	8.47216	8.87489	9.24791	8.25158	8.54555	8.64259	8.68971	8.40943	8.70229	9.31361	8.058	8.16613	9.08553	8.59673	9.15778	8.6846	8.51791	8.44006	8.65764	8.59597	9.96178	8.30434	9.031	8.26016	9.78761	8.23604	8.46151	8.14555	8.17156	8.47319	8.30894	8.47935	9.79855	9.16253
ALG1L2	7.14484	7.48272	8.21101	6.36713	7.12328	7.17114	6.91929	6.97255	7.97753	6.98887	7.57267	7.55166	6.94535	7.19661	6.75958	6.78103	7.02724	7.15566	7.14557	7.24644	6.4668	6.74744	7.07326	7.25566	7.81745	7.00697	7.06531	6.79869	6.94782	6.89635	7.07884	7.17929	7.59786	7.40319	7.60719	7.80335	6.57397	7.50401	7.24751	7.49378	6.50244	7.57258	6.79106	7.12211	7.27384	6.85736	7.01232	7.95071	8.02755
ALG2	8.48294	7.77487	7.48049	8.71965	8.79135	8.13924	9.22736	8.4912	8.3346	8.61567	8.19635	8.28278	8.73541	8.39919	9.04473	8.984	8.99925	9.65587	9.57673	8.02613	8.42696	8.56295	7.35067	8.55789	8.37134	7.85365	8.76436	9.16674	7.79208	8.7944	8.95371	8.3195	8.21093	8.32897	9.09811	9.75695	8.48434	8.32221	8.48271	9.08627	8.50547	8.75606	9.2833	8.9281	9.40479	8.94619	9.10375	9.67012	9.14039
ALKBH3	5.32587	5.77638	6.38805	5.81407	5.92839	5.0551	6.4289	4.49703	5.86536	5.98339	5.46443	5.57602	5.79534	5.96851	6.80734	5.34409	5.89173	6.24901	6.07181	5.96915	5.47086	5.8027	4.07494	5.73315	5.81404	5.83853	6.319	5.7874	6.28303	5.8833	5.99354	6.14379	5.71051	5.78828	6.24725	5.81298	5.35078	5.59592	5.66387	5.73968	4.91186	6.03712	6.12176	6.64945	5.2255	6.70224	7.03671	6.11835	6.05354
ALKBH5	6.87207	7.4165	5.85138	5.40662	6.4347	6.78577	6.65726	7.12341	6.65815	6.11226	7.02659	6.70075	7.22026	7.18647	5.49938	6.45914	6.64231	6.62214	6.71503	5.41317	5.92471	6.16583	6.63171	6.1672	6.45739	6.24816	7.11158	6.45852	6.05332	5.8596	7.00493	7.4232	6.3728	6.2671	7.57641	6.67501	7.57342	5.12234	7.46172	7.28454	7.09682	8.29664	7.44072	7.11096	6.61661	7.19226	6.2108	6.95521	6.84971
ALKBH8	4.47997	4.17032	4.41603	3.62713	5.49416	4.65637	5.92281	5.34335	5.36118	4.90597	4.92507	5.16903	5.25163	4.98927	5.51888	4.90258	5.1717	5.71739	6.45771	5.02131	5.06917	5.28979	3.55656	4.96158	4.25795	4.71856	5.3277	4.97086	5.5739	5.01299	5.30455	5.19514	4.7335	4.77383	5.1807	5.04754	4.90006	3.88869	4.54887	5.57209	4.49275	5.27483	4.34118	5.73577	4.38091	5.60014	4.6787	5.24527	4.67949
ALMS1	7.40782	6.90726	6.9346	5.25301	6.89496	6.89372	6.30679	6.84017	6.88342	6.83047	6.68038	7.39875	6.79159	7.20012	6.7246	7.12168	7.31845	7.0359	6.97658	6.36745	6.98292	6.86599	7.13845	6.85279	6.79089	7.13514	6.91586	6.89958	6.65887	6.44134	7.1552	7.36845	6.86122	7.1992	6.83141	5.95089	6.50778	5.55283	7.16862	6.36965	6.25299	7.27075	5.9931	7.39399	6.5579	7.50154	5.3291	6.24188	6.50256
ALOX15	3.13635	3.21373	4.54175	4.25638	3.71649	3.19876	3.60636	3.55862	3.61968	3.40043	3.37758	4.28108	3.02077	3.88283	3.90734	4.35252	3.82232	3.29795	4.03184	4.35083	3.3193	3.52332	2.82699	3.23473	3.33927	2.57172	3.13815	3.57166	3.96364	3.24662	3.72878	3.32335	3.61777	3.22479	3.27487	3.35154	3.24006	3.24119	3.22481	3.95336	3.85404	3.54142	2.91836	3.65771	3.52729	3.67693	5.27625	3.787	4.00553
ALOX5	5.20214	5.34859	5.37253	5.86075	6.8984	7.05383	5.39253	6.51274	6.35806	6.06471	5.46808	6.19161	6.41116	5.08074	6.56806	5.97179	6.03078	6.33898	6.1431	5.19695	7.45593	6.24052	6.03973	6.55422	7.56905	5.20768	6.09416	5.93992	5.38824	6.60022	6.36517	5.75031	6.20994	6.46467	6.14632	6.32434	5.46336	5.81041	6.36285	6.97955	5.48581	5.0104	5.25272	4.89886	5.89309	4.91252	8.39536	6.25113	6.04848
ALPK1	12.3934	12.5438	12.5466	13.1048	13.2517	13.3697	12.6261	12.8461	12.8932	12.983	13.3501	12.632	12.7708	12.5735	12.8618	12.8957	12.8805	12.8073	12.5974	12.8104	13.3568	13.0172	12.9145	12.8177	12.8575	12.9868	12.4693	13.2091	12.8114	13.4466	12.7678	12.7877	13.138	12.7911	12.3914	13.3447	12.349	13.4624	12.3422	12.3316	12.6533	11.6488	12.0164	11.3442	12.6095	11.5896	12.4063	13.2655	12.6301
ALS2	4.6545	4.53663	5.031	4.17354	4.21469	4.36215	4.54557	4.89276	4.87167	4.62246	4.46019	4.80103	4.74198	4.42577	5.08945	4.23357	4.57585	4.69286	4.93453	4.40142	4.49221	3.70363	3.83024	4.13435	4.11173	4.46257	5.03869	4.18459	4.26135	4.45507	4.61867	4.88868	4.61421	3.99966	4.97004	4.72293	5.18407	4.3741	4.63061	4.49785	5.07826	4.55761	4.29286	5.38996	4.38213	5.33032	4.85122	4.90171	4.98466
ALX4	3.34927	2.63156	3.49944	2.72701	2.42599	3.08945	2.19779	2.68451	2.49354	2.08948	3.37768	2.6078	2.09988	3.05948	2.91939	2.14747	2.80268	2.19971	2.47585	3.09932	2.96283	3.03913	4.77349	2.26707	2.35573	1.67145	1.95509	2.19579	3.24927	3.22458	3.278	3.68121	2.36354	2.22581	3.66884	2.76686	3.05429	3.21274	3.54584	3.11969	2.62945	2.65134	1.08386	2.6763	2.95296	2.75451	3.17273	2.94044	1.49523
AMACR	8.00363	5.47835	6.65711	6.34734	7.12533	6.59037	6.4858	4.28042	5.86611	6.9051	6.52273	6.67459	6.68485	6.19602	6.88985	7.07469	5.51671	6.96771	7.33987	6.2427	5.74536	5.58629	3.69641	6.27455	5.91016	6.91263	6.70031	5.9643	6.64974	5.63355	5.67684	6.18524	6.92438	6.61479	5.79279	8.34883	6.14112	5.94542	7.11493	7.25465	5.70681	5.42321	6.24106	5.28455	5.72866	5.317	5.9348	8.57777	7.12169
AMBRA1	5.77524	7.32476	7.40667	7.8169	7.47964	7.18242	7.6503	6.91897	7.09976	7.03474	7.59966	6.55815	6.6953	7.60683	6.56168	7.28297	6.73353	7.3267	6.49854	7.34949	7.00669	6.42421	6.45176	7.13152	7.51605	6.5273	7.14082	6.96858	6.98241	6.97895	6.96765	6.61524	7.52092	7.61759	6.92309	6.0262	6.62414	7.23831	7.03048	6.70819	6.43574	6.83998	6.66131	6.5572	7.42593	6.29106	6.83957	6.58735	7.27388
AMD1	9.82669	10.3437	9.71527	10.0142	10.3112	10.2751	9.69148	9.70945	9.94191	9.41168	10.3052	9.7095	9.75108	9.72191	10.0134	10.4233	10.3939	11.0605	10.89	10.8126	9.71326	9.68628	9.67043	10.1121	10.1507	9.23725	9.78103	10.2472	11.0524	10.1292	10.313	10.8092	10.0012	10.2919	10.3936	10.6845	10.6783	9.73031	10.0153	10.7034	10.3843	10.7004	11.526	11.5072	11.1464	11.6454	10.8326	10.6779	9.85734
AMFR	7.78947	7.46939	7.54188	7.23215	7.7497	7.35744	7.27999	9.23412	7.61953	8.27201	7.8572	8.54558	7.65668	9.38979	8.54948	6.98086	8.93663	7.41205	8.95374	7.79005	6.47264	7.86026	6.16294	7.75791	8.95974	8.02529	7.84178	7.2495	7.96929	5.44006	8.29988	8.73057	7.72935	7.77778	7.51804	7.46979	7.52336	7.95103	7.93493	8.10066	7.30543	9.66631	9.81376	10.093	9.0933	10.032	7.65604	7.50947	7.72762
AMICA1	5.24183	5.49524	6.53995	6.00943	6.87214	7.00136	6.16666	6.25001	6.6243	5.65365	5.86541	5.95427	5.92061	4.86583	6.61717	6.59073	5.75368	6.24232	6.06325	6.45806	7.07935	6.3215	6.40135	6.29168	7.32655	5.73486	5.82979	6.79019	5.92595	6.79923	6.70967	5.74011	6.54055	6.33687	6.03953	5.67151	4.92461	6.71026	6.16767	6.41451	5.75269	5.64542	5.93503	5.17598	6.44425	5.27415	5.97628	5.20434	6.59633
AMIGO3	4.28666	3.11425	3.48298	3.39356	2.94541	3.06016	3.11911	2.93416	3.52817	3.05617	3.44951	3.12209	3.14533	3.35331	3.6002	3.60507	2.94753	2.97262	3.16028	3.34362	3.10608	3.51441	3.56877	3.65345	3.14967	3.42224	3.02908	3.15809	3.35447	3.01631	3.44562	3.00633	3.78812	3.65795	3.13275	3.31015	3.00149	3.58773	3.46733	3.22718	3.2344	3.04336	3.0725	3.73997	3.20502	2.99583	3.08315	3.43035	3.01244
AMMECR1	9.33289	8.36839	6.99513	7.72999	8.86378	8.16604	8.88074	7.99154	8.76272	8.74521	9.01444	8.7902	7.65438	8.54866	7.25864	8.10995	8.40659	8.32465	8.01643	7.5221	8.34311	7.9557	7.97176	8.03189	8.28036	7.52618	7.359	8.15	8.03267	7.40012	9.02895	9.23882	8.15504	8.07419	8.53854	7.66944	8.71064	7.19894	8.63044	9.28979	8.16006	9.13891	9.5449	8.95142	8.07857	9.00319	8.97925	8.40485	8.80518
AMOT	1.78882	3.02203	1.13135	1.21441	1.19987	2.69764	3.37611	2.09506	3.01069	2.70608	2.75126	2.13489	1.99589	2.87065	2.20683	2.71208	2.6829	3.29135	1.01147	1.41862	2.44643	1.76979	1.05464	1.50026	3.17841	1.10389	1.30953	2.80177	2.61409	3.75687	2.84886	3.36611	1.44834	1.64149	2.1066	1.31421	2.86435	1.06524	2.18095	3.92896	2.1529	1.31044	1.42923	1.95538	2.42193	1.52322	2.71559	2.18515	1.3223
AMOTL1	3.73347	2.92658	4.71468	3.28644	3.95329	5.28357	5.45993	2.99832	4.00756	3.31699	3.95982	3.20245	4.25241	4.62963	3.70223	4.27458	4.44057	3.55329	2.99192	3.6251	3.99684	4.0978	3.7426	4.14674	3.21217	4.01143	4.43281	4.9032	4.15573	4.34831	4.07697	3.9742	4.90754	4.49648	4.83872	3.12946	5.01618	3.41896	4.15902	2.81005	4.18561	4.58569	5.55597	4.7659	3.60278	4.6093	4.21763	3.32737	3.0407
AMPD1	1.62713	3.55894	3.91154	2.18187	3.76761	2.5176	3.32548	2.69083	4.71385	3.27858	3.31746	3.75061	1.77286	4.09341	4.9308	3.89445	3.86137	4.08858	3.65983	5.05811	3.98805	4.19758	2.02464	4.02348	3.87786	2.96964	2.80119	4.84225	4.35032	3.72862	4.91195	3.49723	3.57235	3.93096	4.30714	3.97607	2.95069	5.3024	3.12494	3.06917	4.65659	2.23254	2.05531	2.85164	3.68152	3.50332	4.67246	3.99859	5.1165
AMPD3	5.89724	6.6459	5.97726	7.00334	6.72237	7.02525	6.46181	7.16718	6.64864	7.03711	6.64608	7.47512	6.78526	6.39719	6.87438	6.90436	6.68557	6.47698	7.17511	6.08473	6.74575	6.87881	5.69469	6.81616	6.75955	7.01036	6.58396	6.80348	6.67142	6.75803	7.64335	6.9041	6.26951	6.5512	7.20608	7.02485	6.69806	6.98197	6.71946	6.92827	6.57767	6.85484	7.84643	6.73097	7.05169	6.94667	7.88393	7.06441	6.88783
AMT	6.48187	7.05614	8.88642	7.20597	7.3016	7.63529	7.67324	6.92604	7.13383	8.23017	7.91637	7.01878	6.92612	6.72717	7.787	8.25185	6.92793	7.66699	5.88953	7.84526	7.59793	7.48821	7.78934	7.28138	7.11331	7.4822	7.13683	7.74924	7.91257	7.25132	6.9601	5.89373	7.99587	7.47388	6.12092	7.83202	6.33336	6.15182	7.07842	6.59761	6.30149	4.94807	5.4431	5.95785	6.32232	5.92033	5.88224	8.07092	7.42684
AMY1C	10.7009	12.3184	11.0661	10.5122	14.2437	10.7035	9.99152	10.0448	9.44745	12.6402	14.604	11.6484	11.6554	10.3777	11.4258	11.7939	11.0713	13.776	12.1327	11.1863	11.6342	10.366	12.0642	11.678	12.9088	9.9977	11.8912	11.4102	11.2974	13.6495	9.95915	8.85159	11.6396	12.2902	8.32116	13.2641	7.81653	11.5246	9.92806	13.269	10.2701	7.3246	8.38411	6.94843	9.50288	6.98957	10.1079	13.4177	9.82077
AMZ1	8.71536	9.77167	9.29394	9.60048	9.58504	10.8663	8.80569	9.12096	9.34193	8.81663	9.64322	8.67359	9.3769	9.60629	8.92244	9.72083	8.84641	7.93059	10.4284	9.48359	10.6216	9.40995	8.96739	10.332	8.40984	9.29485	9.54774	8.68653	9.68483	8.1312	9.37966	8.8222	9.96092	10.6956	9.09421	8.49349	9.1328	8.64509	10.4024	8.19733	9.18722	8.63867	8.23874	7.79625	7.65485	7.37921	7.35683	8.27838	8.13928
AMZ2	9.2597	9.40104	9.78408	10.2555	10.1761	10.126	9.68394	10.6344	10.0927	10.3147	10.1465	10.1269	9.95	10.0721	10.5349	10.7404	10.1688	9.97602	10.5168	10.1439	10.2349	10.0823	9.73965	9.99095	10.2186	10.5194	9.94646	9.74691	10.2096	10.0482	10.5227	10.237	9.93382	9.95695	10.126	10.4477	9.96179	10.2368	10.1657	9.47991	9.97331	10.5713	10.1175	10.2957	10.3023	10.2847	10.4969	10.6437	9.81885
AMZ2P1	5.30538	5.93623	5.80703	7.89829	6.13047	6.15583	5.9674	6.45027	5.93414	6.09861	5.94287	6.47871	6.04628	5.50235	6.05755	6.62488	6.91149	5.92143	5.81396	6.26411	7.16657	5.81277	7.82114	5.61237	5.8918	6.05371	5.98986	5.69942	5.89454	6.44841	6.97065	6.31767	5.85833	5.56502	5.8466	5.82484	5.50671	6.31873	5.56421	5.06495	5.7451	6.31485	5.83008	5.98801	6.59522	6.82348	6.09204	5.74981	6.01139
ANAPC1	7.02472	6.25234	5.87801	4.38878	6.13364	6.05232	5.7874	6.20299	6.20443	5.88133	5.96616	6.25027	6.65667	6.53129	5.82947	6.07129	6.5129	6.14343	6.82423	5.68601	8.25447	5.53786	3.43311	5.62497	5.9329	5.98666	6.99986	5.90974	5.87885	4.31882	6.83682	6.94524	5.59095	5.45706	7.07075	5.87704	7.36808	4.4406	6.21179	6.79881	6.85098	7.30308	6.79371	7.83329	5.39108	7.84036	6.94386	6.18465	6.17319
ANGEL2	7.98365	8.4125	7.32892	7.75497	8.51311	8.51698	8.53907	8.43536	7.96732	7.72436	8.03755	7.87242	7.71341	7.62798	7.25167	8.49265	7.66282	8.03275	7.6176	9.10284	8.61587	7.63603	6.74761	7.65674	7.75302	7.50218	7.85627	7.95323	9.06775	7.52978	8.26176	8.56861	7.65661	7.86534	7.58898	7.73553	8.2177	7.0293	7.68066	8.02675	8.01073	7.68263	7.63971	7.44959	7.61755	7.37443	8.01444	7.73396	7.80241
ANGPTL1	3.55693	1.22368	3.11505	3.20153	3.32261	2.30207	2.59614	3.01545	2.97465	3.60871	2.92788	2.92739	3.55585	2.94983	4.75961	4.03639	3.93057	2.66634	2.16701	3.5061	2.93025	6.69965	4.47804	3.71467	2.97631	2.90983	3.62734	4.29949	3.53613	3.53343	3.27138	3.0811	3.78324	2.56176	2.70345	3.10282	3.12161	4.37892	4.16504	2.40934	3.40783	2.52117	1.53635	3.48784	2.60228	3.51922	2.82282	3.25708	3.43814
ANK1	3.09125	1.98602	2.29868	3.26086	1.67914	2.25573	2.18517	2.38335	1.90476	2.27522	2.77625	2.47274	1.82506	2.27134	3.57591	3.35144	2.29131	2.28294	4.13372	1.8445	3.1151	3.348	1.42221	3.52753	1.07737	2.0348	2.14543	2.25585	2.47354	2.0839	3.65139	2.23049	2.52817	2.59069	2.82703	3.50797	2.96493	2.71363	3.80117	2.60001	2.45285	1.20145	2.2913	2.0135	2.91354	1.97971	1.29963	3.66862	2.71143
ANK2	4.32652	2.52891	2.6589	2.32837	3.1313	3.0057	2.73544	3.14367	2.91772	2.44411	3.06265	2.76276	3.38057	3.03442	4.59445	4.01534	3.39834	2.9006	3.13817	3.08745	2.49246	4.65781	2.26227	2.92971	3.1771	2.27239	4.08127	4.40437	2.62205	2.836	3.7404	3.35926	4.18448	2.59391	2.64704	2.49118	2.60263	4.11086	4.17648	2.40876	2.57324	3.46751	3.54327	4.51171	2.25886	4.5603	2.61968	2.9129	3.51675
ANK3	5.14006	3.39656	6.81517	1.25438	5.52609	4.0082	6.41129	3.18087	6.49215	5.75219	6.73893	5.90246	5.03427	4.79628	5.74506	5.60925	5.05018	5.81833	6.13515	5.35942	5.04152	3.17948	3.76111	4.09313	5.36183	3.99355	5.22249	4.93262	5.613	6.02865	5.88267	4.40833	6.90008	4.86409	5.8246	7.31199	5.03584	2.50863	3.86332	5.08242	4.37506	6.59295	5.29905	5.58196	6.18561	5.75435	5.75219	7.34448	4.99161
ANKDD1A	4.94977	5.08303	4.86954	3.60554	4.49573	4.26479	4.63309	4.99302	5.00877	4.84637	4.41722	4.63931	5.23528	4.50537	5.43192	4.47548	4.62781	4.2447	4.75235	4.8671	4.83757	5.28227	6.00643	4.7192	4.84637	4.59353	4.52393	5.08586	4.52265	4.64337	5.23992	4.99609	4.97636	4.69286	5.17651	5.18788	5.39709	5.10529	5.04473	5.06097	5.4316	4.907	4.71276	5.0097	4.85589	4.70064	5.4462	4.75326	5.26923
ANKFY1	6.17122	6.78131	6.0454	6.56697	6.4197	6.23362	7.01494	6.34332	6.61879	6.14795	6.37595	6.05899	5.78034	5.95729	5.99586	6.06183	5.6047	5.66799	5.48606	5.83179	6.56501	5.72721	5.86818	6.12625	6.06878	5.4151	5.51299	6.1827	6.58422	6.67728	6.47125	6.22778	6.39339	6.38507	5.75034	6.06651	6.23973	5.92411	5.425	5.81787	5.79752	5.2646	5.35915	5.21659	5.36793	5.35589	5.70045	6.03812	5.8305
ANKH	7.53065	6.05843	7.18068	6.90558	7.77465	8.81903	7.81151	7.40625	6.60466	7.47415	6.80847	6.80035	9.6557	8.90563	7.15947	6.64233	7.4174	7.79832	7.13358	7.32571	7.44462	7.84478	7.40482	7.27324	6.18825	7.99029	9.58474	7.43692	7.35565	8.18876	8.05802	6.25529	8.33409	6.8731	8.29442	7.73397	8.27851	7.07372	8.37295	5.96612	8.1502	6.51547	6.89447	7.18048	7.03951	7.39815	7.09843	7.72184	6.52803
ANKLE2	7.67661	7.69032	6.29667	5.64306	6.49375	7.02645	6.24398	6.90605	6.72635	6.20112	6.10737	6.12683	8.01589	8.28206	6.09837	6.84339	7.24416	6.81133	6.97256	6.34084	7.02085	6.08448	4.17928	6.12239	6.21902	7.30141	8.05426	7.20294	6.61984	5.05764	7.76235	7.2519	5.66902	6.22604	7.2763	6.13166	7.25212	6.00911	7.07304	6.17733	7.12055	6.42157	6.67076	7.53588	7.26036	7.43468	6.9471	6.35438	7.21757
ANKMY1	8.30561	9.35749	7.08866	7.59966	7.19089	9.02308	7.26408	8.20711	8.08414	7.83686	8.05903	8.33921	6.80654	7.51032	6.08021	7.54646	7.75259	7.54052	7.39943	6.78319	8.39603	7.70246	11.7517	8.09455	7.9271	8.52034	6.51036	6.93485	7.17161	7.31751	7.92698	8.31168	8.36947	8.27522	7.18545	6.06205	7.20356	6.85582	6.93932	7.2498	7.2463	7.47549	7.88853	7.67367	5.36308	7.04344	7.69454	6.99406	6.95154
ANKRD10	7.60537	7.85857	7.66973	6.53436	7.6458	8.28269	7.81604	8.62481	7.99672	8.1845	7.73225	8.22042	8.37287	9.17476	8.04958	8.15635	7.88786	8.39643	8.14041	7.02255	7.33874	7.62412	4.31683	7.63786	8.00202	7.23794	8.64501	8.35104	7.19916	7.53534	8.48476	8.0401	8.06421	7.54532	7.82518	7.70969	7.97398	6.21558	8.97746	8.29643	7.72815	7.7795	6.94273	7.65784	7.93027	7.64221	6.47432	8.12479	8.52503
ANKRD11	9.96517	9.54464	10.3169	9.32794	9.62247	9.57734	10.0795	10.4015	9.20559	9.95342	9.83113	9.80377	9.99664	9.85592	9.97541	10.4105	9.95686	9.25592	9.14756	9.99499	10.0611	9.76529	8.75692	9.52919	9.89436	9.77776	10.2852	10.0601	10.0005	9.30284	10.1589	9.16322	9.43984	9.63905	9.98062	9.37317	10.0287	9.15048	9.56859	9.39565	9.81271	9.47709	9.6131	10.009	9.66234	9.82463	9.69732	9.50279	9.49123
ANKRD12	10.2814	9.72051	9.64853	10.6009	9.53409	9.76821	9.99025	9.53449	10.5987	10.403	10.4744	9.33649	9.71613	9.10758	10.9749	10.3674	9.77216	9.76682	9.69494	10.1835	10.5505	10.8119	10.0976	10.388	10.0128	10.3669	9.12499	10.5415	10.0783	10.4778	10.7534	9.30805	10.0593	9.76027	9.71491	10.1307	9.48708	10.3254	9.36536	9.24387	10.1195	8.5041	9.1119	9.9059	9.83388	9.36408	9.676	10.0547	9.49652
ANKRD13A	7.53048	8.88153	7.14782	7.1141	8.30808	7.20624	6.69883	7.67289	7.80725	7.88045	7.68167	7.57019	7.3226	8.20452	7.17518	8.18356	7.29549	6.9443	7.60059	6.73298	7.64224	7.58862	6.29428	7.81507	8.49801	8.23458	7.5572	7.82413	7.43339	6.00131	7.80699	7.53821	7.19001	7.80325	7.639	6.67841	7.88691	6.42856	7.3922	7.43402	7.39046	7.33498	6.86861	7.15894	7.40018	7.3333	5.51759	7.07746	7.6231
ANKRD13B	5.62531	6.17095	5.56974	5.25006	5.20078	5.39043	4.95676	5.773	5.57176	5.26006	5.64447	5.76651	4.80965	5.2106	5.22277	5.49428	4.83776	4.93493	4.67871	5.56239	5.6826	5.56198	6.22126	5.51928	5.79746	6.51117	5.1661	5.19875	5.68451	5.90553	6.54543	6.85258	5.76752	5.73761	6.59578	5.16122	6.89445	4.84261	6.17299	5.90631	6.7069	6.79259	6.34452	6.43856	5.37243	6.42731	6.19287	5.43659	5.72724
ANKRD13C	6.24558	6.23745	5.83322	5.73573	6.85192	6.44155	6.71559	5.90059	6.52307	7.16263	7.07061	6.96595	6.63363	7.01951	6.83896	6.52512	6.14452	6.89463	6.77258	6.4119	6.29443	6.18255	6.35838	5.83408	7.09976	6.04198	6.6184	6.93425	6.68204	6.18524	6.61351	6.44427	6.57334	5.61272	6.6513	6.29332	6.70068	5.44922	6.523	6.87086	6.60637	5.85943	6.1898	6.03661	7.01524	6.2424	6.10103	6.29694	6.65272
ANKRD17	7.01614	6.72125	7.18113	6.47217	7.5536	7.43692	7.50787	6.92147	7.41124	7.16237	7.81756	6.96769	7.81624	6.97598	7.03547	7.06914	7.44917	7.93195	7.53747	7.16755	7.1352	6.87864	6.01927	6.65414	6.92527	7.549	7.58729	7.40159	7.27106	7.07022	7.82999	7.14958	6.90175	6.59914	7.62132	7.8084	7.60659	6.36135	6.75443	7.08879	7.15293	7.12284	7.39259	6.66121	7.11398	6.69558	6.49656	7.83946	7.18296
ANKRD19P	2.64184	2.50646	2.70432	4.03002	4.02089	3.5158	3.31293	3.37281	3.36207	3.32088	2.99813	2.73941	3.21031	2.28593	4.34634	3.60187	2.84939	3.28927	2.37383	3.27974	3.77183	3.55428	5.28989	3.6022	2.60035	4.42284	2.00673	2.98304	3.17024	4.93645	2.78322	2.00119	3.18984	3.19293	1.76023	3.67439	4.03691	4.06597	3.16644	1.76494	3.76589	6.51994	6.60422	6.98396	2.25629	7.11726	4.92703	2.75964	1.72785
ANKRD20A2	8.08597	3.16568	5.73669	3.52464	4.65805	4.34165	5.933	4.2422	4.61389	4.4951	3.47064	4.93287	3.85381	2.65411	6.62134	4.85892	5.00697	4.90926	3.96602	4.86829	6.57435	4.55409	4.49378	4.18136	3.60596	4.41397	4.28464	5.3737	5.32359	6.61007	7.34106	3.73299	4.18513	3.93034	5.31073	4.88119	4.58475	4.38747	5.40837	5.82995	4.34853	3.99624	5.10644	4.82908	4.08523	4.95262	3.51031	4.94508	3.66192
ANKRD20A5P	7.33148	5.45219	7.10361	4.61969	5.92149	4.16391	6.05986	5.143	6.65701	6.24479	5.03014	5.28916	5.43914	4.09771	6.84046	5.84175	5.76921	5.65197	4.32275	7.93431	7.2189	6.44806	8.29931	5.65993	4.94916	6.3127	5.18091	6.65852	7.78043	7.55392	7.10483	4.09619	5.68104	4.63531	6.32505	5.82395	5.34445	8.49441	5.65003	5.8457	5.77371	5.69184	5.75055	6.31803	5.97611	6.00843	6.08228	5.36183	2.90858
ANKRD20A9P	7.05243	4.10627	6.27493	3.20612	4.90588	3.96097	5.57737	5.18399	5.18939	5.10773	4.7118	4.28115	5.49741	3.13164	6.50756	5.49232	5.45739	5.48946	3.87724	4.96748	7.59499	5.60611	6.56033	4.7839	4.70983	5.74689	4.77099	6.26025	4.50815	7.17475	6.16038	3.74406	4.8342	3.03451	5.23183	4.98594	4.64135	6.01965	4.18966	5.04375	4.80135	4.84771	4.50534	5.47713	5.41574	5.38223	3.63004	4.90486	2.31988
ANKRD23	4.89288	5.47027	5.24395	4.64162	4.84315	5.06947	4.49759	5.71134	4.38292	4.94357	4.44197	5.19349	4.92355	4.97264	4.65626	4.83562	4.97657	4.69317	4.74631	5.07579	5.56898	5.13758	6.3294	4.81214	5.13403	5.17397	4.60362	4.63755	5.48673	5.08716	5.40414	4.54083	5.14189	4.87091	5.05189	4.44632	4.9548	5.38456	4.29946	4.53371	4.88666	4.24232	4.01901	4.47603	4.48024	4.4208	4.5305	4.66909	4.41315
ANKRD26	5.32172	4.69464	4.27917	3.75041	4.98743	3.64081	4.68989	3.80192	4.26791	5.73066	4.61035	5.11385	5.02404	5.11948	4.64876	4.85221	5.02057	3.44374	4.23319	4.84646	4.81015	4.79882	3.31512	4.19754	3.68031	3.68715	5.5081	5.37894	5.38301	3.61925	4.95458	3.92064	4.88996	3.77636	5.10249	4.85913	5.06943	3.14849	4.22807	3.72355	4.42687	5.43391	5.50283	4.72967	3.41221	4.78771	3.92133	5.11418	4.84556
ANKRD26P1	2.20484	1.71603	2.35119	3.14205	1.55249	1.86464	1.55057	1.98758	2.30489	1.93402	1.82943	2.05293	1.74265	2.07345	1.46783	1.10829	1.65661	1.63686	1.41199	1.84549	1.83958	2.38918	1.10663	2.17423	1.93779	2.00956	1.51753	1.28875	1.68432	2.46121	1.94982	1.81127	1.91424	1.74992	1.58769	1.78661	1.8969	2.66385	1.2332	1.59621	1.74078	1.82164	2.21558	1.84935	2.00733	1.31227	1.23576	1.48238	2.03861
ANKRD27	5.6296	6.89792	6.30485	5.04056	5.30618	6.19808	4.56855	8.06839	5.84877	6.62131	5.4129	5.82752	5.8864	6.02672	5.37281	6.18808	5.70441	5.54861	6.6595	4.99217	6.28181	5.61699	4.82023	6.21603	6.10593	6.47282	6.32811	5.80338	6.00519	4.18546	6.3932	5.87999	5.70273	6.6529	6.07888	4.9049	6.85353	5.06751	7.0217	5.7458	6.33074	6.5301	7.58776	7.44368	5.9981	7.44422	5.37272	5.14611	4.65753
ANKRD30A	1.01023	2.46682	1.86358	2.4427	2.68985	1.86007	2.34562	1.45317	2.06977	1.06514	2.01268	1.01813	1.17205	2.48766	1.08598	2.22421	2.19563	2.79794	2.47428	1.96034	1.02847	1.17985	1.02581	1.07247	2.47629	1.48243	2.63452	2.66414	1.30273	1.03074	1.01544	1.9616	1.34306	0.994984	1.15054	1.23875	1.09815	2.05028	1.01256	1.01425	2.42261	2.6723	3.02822	2.32383	2.63323	2.23299	3.02169	1.02542	3.00464
ANKRD30B	1.01023	1.1157	1.07892	1.04406	1.11426	1.05791	1.15727	1.10309	1.10659	1.19425	1.05784	1.01813	1.01957	1.19156	1.04909	1.11057	1.12711	1.19484	1.24218	1.13231	1.02847	1.06421	1.43059	1.1867	1.16989	1.00999	1.07923	1.18492	1.04541	1.19215	1.01544	1.05845	1.15374	1.05316	1.01012	1.02459	1.07806	1.03301	1.03863	1.05143	1.07168	1.09626	1.13079	1.10724	1.16808	1.28898	1.16901	1.07565	1.20259
ANKRD30BP2	2.87381	2.26473	1.92262	3.54298	2.60504	2.62544	2.39407	2.98364	3.23962	3.62682	1.99209	3.15492	3.1606	2.70638	3.63837	2.31767	3.24517	3.37027	2.75581	4.3664	3.53428	3.28237	3.86782	3.49995	1.97649	2.12273	2.47861	2.92644	4.68371	3.24624	2.7036	2.63531	2.51972	3.86035	3.13062	4.42147	3.48792	3.6675	2.99729	3.98121	3.40014	3.47575	1.96689	2.90301	3.81241	2.18031	2.92028	4.60357	3.04175
ANKRD31	1.37956	2.56375	2.32965	2.40211	2.71186	2.85745	4.16831	3.28781	1.94391	2.38977	1.79713	1.88845	1.71521	1.96646	2.55996	2.61695	2.46871	2.93283	2.19853	3.03815	3.36298	1.79945	5.16085	1.82573	2.96333	2.51193	1.91134	3.24517	2.23125	2.7773	2.36435	2.70669	2.43033	1.96895	1.26778	4.39351	1.63821	2.45082	2.76116	1.61284	1.71708	2.39165	2.14852	2.8347	2.04774	2.16147	2.50211	4.78228	3.51481
ANKRD32	6.81652	7.48754	6.8528	6.89112	7.03016	7.69937	6.84888	7.29515	6.85314	7.89228	6.6581	8.67116	6.55278	7.50971	7.18009	7.84051	7.65695	7.66004	7.73993	6.28285	7.20562	7.35535	6.72328	7.03058	8.38431	6.60912	6.8414	7.64292	6.43725	6.2191	8.1305	8.64176	6.90477	6.84397	7.51738	7.98409	7.18911	6.57078	8.45205	8.94368	7.00919	7.16362	6.84694	7.5243	8.26751	7.51915	7.37588	7.97058	6.98471
ANKRD36	7.54355	7.22077	8.1222	8.49342	7.79377	8.67111	7.84676	8.69075	7.07752	8.3993	7.08728	8.77334	7.84641	7.17337	8.58409	8.39294	7.89283	8.20661	7.48282	8.59311	9.11732	9.12421	9.10397	8.38118	8.36245	8.25447	7.72525	8.87852	8.26989	8.57072	9.02068	8.41057	8.68307	7.78542	8.10525	8.20386	8.0906	8.49311	8.26121	7.3128	8.03305	6.54955	6.96835	7.73689	6.3257	7.77148	7.41019	8.30816	8.09962
ANKRD36B	8.63866	8.33337	9.56465	9.24882	8.81869	9.59067	8.4133	9.24463	8.45418	8.99677	8.32191	8.9198	8.75224	8.48532	8.71076	8.95688	8.96513	8.30437	7.65948	9.15687	9.71629	9.3471	9.64283	9.3201	9.23783	9.13791	8.5502	9.26532	9.05314	9.54741	8.68419	8.6211	9.47735	9.40962	7.89994	9.21277	8.268	9.5533	8.28759	7.98046	8.50921	6.73305	7.19454	7.76827	8.1751	7.57775	7.93637	9.0025	9.04217
ANKRD42	4.61321	5.79954	7.36322	7.36292	7.24046	6.17805	6.37488	5.43665	6.88356	7.21131	6.91712	7.13273	6.37224	5.24522	8.00628	6.75293	7.07493	7.6077	6.05625	7.80676	6.6448	6.64038	7.63346	6.12404	6.2858	6.67434	6.35709	6.56861	7.87117	7.42964	5.45898	4.81605	6.93479	6.21065	5.80609	7.33594	5.53506	7.96562	4.92943	6.60718	5.62687	5.39232	4.64023	5.46255	7.25224	5.52112	6.55168	7.36605	6.29467
ANKRD43	6.02855	4.3142	3.29306	7.14309	4.48757	5.16989	3.41743	2.92173	3.28257	3.89371	3.41603	4.99305	4.60516	5.12042	3.64324	4.01857	4.66093	4.49173	4.52976	3.85645	3.5014	3.58646	4.76797	4.96586	4.7875	2.53788	4.60375	3.30923	3.53653	3.36395	3.64817	3.7888	3.19011	5.59799	2.80097	5.00215	4.65977	6.22193	4.60208	3.27967	4.55566	4.84164	5.14357	4.89553	3.40574	4.88881	2.85934	4.96742	5.94202
ANKRD44	3.47828	4.30372	4.97514	5.33355	5.87604	5.35503	5.42486	5.27842	5.56493	5.25553	5.37765	4.54663	4.63786	4.98645	6.39764	6.26558	4.38581	4.04938	5.21953	4.70526	6.66024	5.98354	4.86213	5.68098	4.85922	4.84168	4.80022	5.93667	5.32671	6.78263	6.42658	4.94865	5.74737	5.0953	5.86022	4.3034	4.20965	4.34386	4.62012	5.30447	3.939	3.50435	3.40665	2.84835	3.58762	3.4002	3.87699	4.51629	4.89666
ANKRD46	5.41608	4.25261	5.40869	4.47212	6.28699	5.59248	5.39962	4.22658	4.61603	5.0388	4.56858	4.42535	4.6066	5.08081	4.4554	4.43603	4.58171	4.88199	4.63661	5.94416	4.80988	5.60056	5.69145	4.94687	5.08121	4.69171	4.3486	5.05685	4.56144	5.26681	4.84225	4.94288	5.67895	4.7713	4.99475	4.91039	4.70725	5.59355	4.5364	4.27618	4.86743	5.82193	5.29826	5.59756	5.85108	5.79185	4.57641	4.9787	4.67589
ANKRD5	5.40554	5.36746	5.81006	6.20207	6.13993	4.57081	5.35413	3.985	6.01329	5.74091	6.07169	5.2872	3.90765	5.58676	5.65694	5.26032	5.66275	5.9069	5.2768	6.50794	4.85143	4.15541	3.4612	5.27768	5.48341	5.23733	4.28441	5.29319	6.63262	5.3385	5.49601	6.66533	5.53331	5.93035	6.1177	6.1734	5.70436	5.43896	5.49884	4.82611	5.32503	6.33538	6.60514	6.30935	5.84043	6.37046	6.02771	6.50654	6.5593
ANKRD54	4.65043	4.75044	4.83145	2.57021	3.38174	3.8601	3.33728	4.42231	4.25171	4.3457	4.76828	4.55063	4.62696	4.41854	4.57972	4.66384	4.27299	4.64174	4.65538	4.25031	3.81818	4.03162	3.80168	4.49305	3.42299	3.76888	4.87648	3.95908	4.54144	3.44859	4.85288	4.7948	4.67923	4.64384	5.47177	4.75803	5.11013	3.6944	5.12438	4.59573	4.73296	5.21226	5.18897	5.69915	3.55727	5.41602	4.25488	4.86907	4.76381
ANKRD62	2.16354	2.99455	2.33225	3.12056	3.43899	2.60475	2.83937	3.32724	4.11584	2.77721	3.08584	1.83372	1.80138	2.666	1.551	2.0129	2.44624	2.79597	2.47656	3.08475	2.34213	1.69185	1.57611	1.42886	3.18329	2.56411	2.61808	2.95655	2.44072	2.20605	2.09763	4.12848	2.35209	1.9495	1.93447	1.65177	1.95567	2.60993	1.57444	2.59303	2.25147	2.78107	4.05461	2.93456	2.89172	3.06676	3.41139	1.75103	3.61525
ANKS1A	8.2006	7.98179	7.62485	7.38154	7.53547	7.38493	8.01427	7.33166	7.75228	7.63869	7.68695	7.67519	7.28334	7.52791	7.30715	7.70464	7.6015	7.55945	7.54762	7.81433	7.66065	7.73973	8.04855	7.46265	7.35198	7.10509	7.07332	7.76077	7.64204	6.98626	7.82237	7.65989	7.76258	7.34356	7.71659	7.51803	7.89775	7.68693	7.2918	7.96054	7.94246	7.23907	7.82367	7.73043	7.12562	7.46365	6.89728	7.54084	7.7061
ANKS1B	1.55139	3.96378	3.81048	5.75277	3.31946	3.12713	2.98222	1.47715	3.20312	3.98774	3.40729	1.27344	2.56104	1.96508	2.54979	2.97162	2.55122	2.84712	2.47	4.32176	1.99802	2.00741	5.16659	2.02305	3.46337	2.73052	1.83126	2.44754	3.60015	4.52569	1.97387	2.86257	2.69388	3.06885	1.29459	4.80531	2.26832	4.7324	3.73571	1.64877	3.62341	2.36594	3.30546	1.23885	3.56512	1.81326	2.40648	3.92999	3.5637
ANO1	5.17542	4.26287	4.66103	5.01771	4.60943	7.42051	5.29293	6.7147	4.39143	5.28077	4.47348	4.98416	8.38323	7.57127	5.30162	4.49693	6.77395	4.88843	4.86684	4.3982	6.00652	6.42705	4.93661	5.75785	4.56825	5.87209	8.42178	4.84357	4.42145	5.24371	5.64279	4.61892	5.43239	5.92657	5.71124	4.95582	6.45152	5.27287	7.06072	4.22509	5.64069	6.9537	4.77636	6.46497	4.77349	6.7961	4.87665	4.98353	7.64849
ANO10	9.65924	10.1322	9.53937	10.1047	10.3534	10.7053	9.94554	9.58365	10.6777	10.3016	9.25938	10.3534	9.86277	9.47932	10.2021	9.66094	10.1172	9.93141	10.7247	10.806	10.0571	10.2849	10.67	10.1896	10.1894	9.96996	9.8764	10.4213	10.5978	10.4263	8.74811	9.22352	10.4651	10.4034	8.50849	9.47699	9.46262	10.8526	9.10166	10.2268	9.81099	9.47467	9.75734	9.37198	10.8674	9.44303	9.46433	9.45054	9.64779
ANO6	6.50466	5.7223	5.84172	5.76928	6.01464	6.7506	5.85826	6.32343	5.94451	7.17519	5.54209	6.77679	7.02103	6.61893	6.67971	6.23461	6.95847	6.27238	6.17402	5.75836	6.18213	6.92976	5.0946	6.2936	6.31241	5.46954	6.47353	6.55092	5.76514	5.58396	7.07928	6.35158	6.25728	5.95861	6.46266	7.47629	7.42516	6.26512	6.89027	6.72366	6.85052	6.09408	6.63619	6.17728	6.17207	6.07543	5.98002	7.40972	6.54199
ANO7	5.95754	5.39357	5.60839	5.23267	4.38845	5.53253	5.07348	6.02865	5.74316	5.51258	5.6187	5.64459	4.92259	5.83713	4.61571	4.89741	4.89029	5.34545	5.15347	5.39744	5.55542	5.11661	5.2702	5.17615	5.01243	7.15917	5.23712	5.04338	4.84637	5.91497	5.6225	6.62511	5.34851	4.68874	6.72913	5.3591	6.26857	5.99399	6.49335	5.65354	5.34413	5.86102	6.23507	5.5264	5.22627	5.42845	5.49311	5.79653	6.32966
ANP32A	7.11204	6.39495	5.97172	5.78169	6.82647	5.80641	6.51317	5.56273	6.21336	6.39431	6.3704	5.81378	6.67644	6.27198	6.26796	5.27674	6.37546	6.39431	6.09107	7.17371	5.93625	6.40762	6.15813	6.03223	5.30465	6.84285	6.68151	6.28509	6.9314	5.83366	7.25064	7.44872	6.21879	6.35881	7.06113	6.82201	6.45967	5.9656	5.82919	7.18068	6.34332	7.37724	6.59055	7.55334	6.69088	7.6919	7.38309	6.87815	7.09999
ANP32E	10.7132	10.9877	8.19202	8.93394	10.2084	9.4566	10.2795	9.51907	10.5703	9.42554	10.2178	10.1406	9.99363	10.1358	9.3562	8.86612	10.8661	9.21222	10.2768	9.77948	11.0442	9.19561	7.73512	9.63722	9.64607	10.2673	9.6628	9.10217	9.86553	9.20518	8.86278	10.7328	9.08035	9.75325	9.06706	9.73828	10.8214	8.97945	8.69522	10.6058	10.627	10.3704	9.84539	10.8931	10.2131	11.054	10.26	9.69032	8.6531
ANTXR1	8.3461	7.78826	7.30564	8.61569	7.59443	10.0739	7.7803	9.17137	7.67781	8.03959	7.03988	8.13824	10.9975	10.7525	8.383	8.00639	8.66629	8.40967	9.17408	7.12565	8.00225	9.31204	7.3413	8.48077	7.67103	7.34143	11.1023	8.8877	7.59547	7.23627	9.01237	9.06306	8.34526	8.12797	8.67552	8.3596	10.4042	6.2731	10.0246	6.64065	9.99454	7.57964	8.04825	8.19971	8.18627	8.29432	7.92753	8.47914	8.35248
ANTXR2	5.30432	5.31851	4.21276	4.53877	4.72139	5.55849	4.53034	5.54812	4.55092	5.17368	4.75356	6.1958	6.03251	5.45305	5.05882	5.24019	5.16154	5.2508	5.65417	4.01303	4.70963	5.21555	3.65086	4.97952	5.15529	5.3758	6.18439	5.50875	5.07853	3.85043	5.67133	5.77553	4.98742	5.0511	5.43287	6.34725	5.07574	4.28831	5.45096	5.92795	4.81489	4.10726	4.60824	4.29252	6.22951	4.44219	3.77429	6.49183	6.70847
ANTXRL	1.63832	1.92175	1.86427	1.92295	2.03035	1.94758	2.16977	1.89774	1.90315	1.39537	2.76258	1.77499	1.85019	1.58612	1.63659	1.29363	1.2709	2.22218	1.90181	1.65959	3.22819	1.58825	2.72832	1.64622	2.30067	1.42548	2.03945	1.89289	2.27552	1.7906	1.80068	2.08269	1.42327	1.74855	1.60348	1.60038	1.86914	1.79237	1.34472	1.75129	1.53373	2.45247	2.81223	1.88488	2.39678	1.92964	2.36444	1.68825	3.02341
ANXA11	5.75086	6.67993	8.09773	5.65296	6.9834	6.35881	6.72248	5.82589	7.37884	5.97051	6.58461	6.4263	5.85147	5.98462	6.33847	7.00269	5.53786	6.6582	5.34413	6.9379	5.74719	5.69976	6.8484	5.72663	5.5852	5.23239	6.036	5.61591	7.04742	6.89532	5.3535	4.95926	7.52354	5.88036	4.81789	5.26153	5.48008	5.48071	5.26214	7.63079	5.44497	5.96284	5.4619	5.7138	6.88064	5.68855	5.67786	5.63866	6.41315
ANXA2	11.4092	12.8962	12.5739	14.213	12.3565	13.1925	11.8908	13.3198	13.5091	13.7613	12.3983	13.3759	14.0876	12.2878	13.3221	12.2869	13.0886	14.0558	13.1568	12.2646	12.2106	12.5551	11.8551	12.2816	12.3882	12.6872	13.7142	12.1963	12.6486	13.2296	12.1545	12.4956	12.2402	12.3322	12.3824	13.4498	12.7419	13.0334	12.2601	13.6522	12.7138	12.58	13.6442	13.1106	12.4523	12.5836	13.1083	13.6141	14.1221
ANXA7	11.0118	11.0375	9.77144	10.1894	10.7013	10.9697	10.9586	11.1651	10.8548	10.9181	11.1377	11.2323	11.6384	11.5012	10.494	10.5921	11.1444	11.1903	11.2755	10.3197	10.4265	10.3573	9.35305	10.6835	10.7067	9.11907	11.7091	10.716	10.5699	10.1739	11.5087	10.7666	10.8611	10.7139	11.759	11.7116	11.6177	10.2667	11.326	11.3499	11.3926	12.6622	11.5904	11.5286	10.8799	11.7207	11.3704	11.6368	11.744
AOX1	5.77624	4.38418	6.75331	5.93117	7.006	6.15895	6.13465	6.79664	5.7706	6.17255	6.24028	5.98326	7.06745	6.45998	8.54928	7.1491	8.12782	5.59213	7.4544	6.94775	6.55045	9.02554	5.56216	6.41287	6.41952	6.03183	7.26178	8.18049	7.0544	6.97252	8.26268	5.99808	6.94448	4.94434	6.03041	5.89374	5.6349	7.173	5.95622	3.95592	6.22778	5.61351	5.06706	6.52295	5.05823	6.48842	5.87244	6.21212	4.97922
AP1B1	8.42374	7.61338	7.05918	6.93012	7.65549	8.04375	7.46755	7.73917	7.52271	7.49981	7.75899	8.26607	8.84847	7.95944	7.08412	7.93608	7.46803	8.86533	8.58813	6.9092	7.70124	7.86713	6.89081	8.28698	8.30516	7.62646	9.02091	7.62398	7.2199	6.75033	8.03525	8.18892	8.07148	8.25743	8.85888	8.03443	8.34982	7.07071	8.61187	8.34068	7.87352	8.57526	8.48832	8.45518	8.15566	8.32394	8.14574	8.34477	7.97924
AP1S2	5.20394	4.58355	4.63727	4.39292	4.37008	5.14307	5.00246	5.46233	5.64121	4.34517	4.98186	5.6106	5.6886	5.30546	6.67488	4.98238	4.77819	5.31786	5.66429	4.12836	4.36198	5.09744	2.42562	5.34472	5.99256	3.54961	5.80519	4.89551	3.70983	4.67588	5.83664	6.08595	4.85735	4.89261	5.73186	4.27434	6.761	4.31609	7.23345	5.55744	6.20746	5.85856	6.77579	6.65844	5.31859	6.83841	6.26125	4.56844	5.5841
AP1S3	5.51318	6.10902	4.6841	4.32387	6.24926	5.23841	4.38181	5.03046	5.77437	5.5363	5.7577	5.67638	6.57719	5.89186	4.89804	4.71951	6.03251	6.64673	6.90888	3.92765	4.87748	3.29592	2.69282	4.22411	5.46904	4.9554	6.80667	5.17398	3.87346	5.22408	5.07853	5.14963	4.96235	4.35162	5.46711	4.92729	4.25485	4.63429	3.90134	6.06019	4.07567	6.00063	5.92208	6.13796	4.55092	6.04497	5.5609	5.25137	6.89098
AP2A2	6.33559	7.43386	6.48245	6.34891	7.30185	7.54799	6.69237	6.3181	7.3085	7.13717	6.87181	6.23744	6.21918	6.15074	6.35635	7.43891	6.02925	6.44272	6.59637	6.33989	6.7547	6.40251	6.35107	6.93653	6.98731	6.10228	6.32585	6.42466	6.3642	6.85189	6.35829	6.45529	7.17977	7.34709	6.33679	5.91969	6.14104	5.62999	6.82692	6.99727	5.84705	5.8021	5.54896	5.60768	6.76625	5.2186	5.47664	6.1117	5.459
AP3S1	11.0407	10.6834	10.6732	10.8446	11.3833	11.5104	10.6346	11.4524	10.7603	11.2321	11.0803	12.2346	11.7206	12.4911	10.895	11.2989	10.9858	11.5336	12.6789	9.97429	10.4311	11.2996	10.5252	11.2057	11.2414	10.588	11.9825	11.3795	9.95025	10.1302	11.5069	11.7348	10.8539	11.1142	11.7213	11.9544	11.9173	10.6795	12.2118	12.2321	11.6458	10.8908	11.6395	11.5414	12.0099	11.6512	11.1509	11.974	12.0009
AP4B1	7.22787	6.60719	6.73579	5.91102	7.17323	6.78261	7.57965	7.12389	6.5323	7.19895	6.54636	6.65008	6.96205	6.77716	7.07438	6.79731	6.64901	6.86483	6.51653	6.05195	7.91359	6.9483	6.10729	6.76567	7.11489	5.34905	7.29827	7.10794	6.22188	5.98722	7.43827	7.25702	6.74366	6.7727	6.73675	5.72623	6.75522	5.54781	6.12748	6.99021	6.57965	5.4819	5.55545	5.88657	6.17094	5.77043	6.30496	6.20064	7.12952
AP4M1	5.5146	5.96412	5.38118	3.88653	4.2962	4.8739	5.11436	4.71603	3.71352	4.81524	4.85087	5.09621	5.41845	5.23659	3.7126	5.72444	4.87565	4.83236	5.44373	3.09623	4.09165	3.57995	2.18877	4.14035	2.74707	4.81304	5.66176	4.02075	4.15228	3.19798	4.81232	5.79578	4.79319	4.71854	4.70867	3.80331	6.69775	1.16994	5.77562	5.57792	6.13673	4.77491	4.65324	4.54045	3.99223	4.55963	3.66675	4.20197	5.04671
AP4S1	6.43603	5.39695	4.80688	6.03047	6.47142	5.90607	7.5112	5.56916	5.82783	5.72454	6.46156	5.48233	6.07965	7.21648	6.45637	5.93776	5.53559	6.74744	6.56221	6.9173	6.24674	6.06916	3.75169	6.30784	7.28015	5.64371	6.3784	6.10997	7.30604	5.68529	5.50373	5.15189	5.32893	6.17185	5.41545	7.54783	5.05474	5.74158	5.94766	5.71901	4.89754	6.35231	5.31681	6.45404	5.9225	6.68053	6.94141	7.76919	5.10293
APBA1	6.27153	6.49237	6.07636	6.99762	6.8589	6.58412	6.75748	6.25896	6.56403	6.64297	6.72662	7.14254	6.0051	6.28026	6.53325	6.22821	5.05817	7.09727	5.73985	6.96923	6.67842	6.76104	8.69042	6.43426	5.79186	5.97765	5.84486	5.96075	7.05171	7.2327	5.4377	5.71456	6.93259	6.59261	6.48625	6.8685	7.00829	7.10964	6.62673	7.83829	6.90404	6.72306	7.78667	5.52997	7.12856	6.02124	7.50617	6.6199	6.7024
APBA2	4.55573	5.99019	2.89084	3.18787	2.68155	3.70837	2.15697	4.96604	1.91614	2.49213	2.18515	2.1071	4.52244	4.26373	2.79459	3.65375	4.58555	2.68721	3.81266	2.56856	3.90319	3.85875	1.4301	2.65659	4.45685	3.02387	4.93623	3.51935	2.78197	2.16285	4.73588	5.66517	2.79059	2.60345	4.23385	2.10745	6.55399	2.11163	4.63375	2.44704	6.12549	4.48458	2.39406	3.88335	4.91011	4.13658	4.64488	1.739	2.58542
APBB1IP	6.99126	6.15849	8.28321	7.23966	7.78518	8.19451	7.22555	9.02773	7.83454	7.26843	7.7464	7.85834	8.41592	6.84202	8.76411	8.7611	7.28789	8.16386	8.37503	7.57968	8.77573	8.99596	6.13475	9.00431	8.64878	7.32279	8.62685	8.64765	7.58832	7.24992	9.3957	8.34595	8.25398	8.50916	9.15027	7.17217	7.41406	6.88376	8.99495	9.6051	7.57172	7.20305	7.38979	7.1656	7.24982	7.0286	7.08202	7.40788	9.38966
APBB2	7.43905	6.68919	6.85849	7.04791	6.94593	7.61621	7.00838	6.55547	6.67655	6.63526	6.87141	5.93302	7.89709	7.29617	7.28493	6.69797	6.74863	7.03402	6.61185	6.26037	6.93451	7.79596	6.62701	6.89345	6.28381	6.88018	7.84688	7.75436	6.36578	7.25749	6.49811	7.16052	7.0312	6.60015	6.18734	6.84102	7.48877	6.73998	7.23458	6.6498	7.55606	6.66565	6.35682	6.74416	6.96029	6.68531	6.41292	6.74252	7.07917
APBB3	5.49555	6.11503	6.95234	5.74255	5.6925	6.0284	5.22988	5.68504	5.61076	5.80314	5.81654	6.09915	5.79775	5.66972	5.48179	6.30343	5.26609	5.52549	5.38027	4.73358	5.76697	5.72425	5.4166	5.70909	5.9671	5.98773	5.93459	5.53247	5.22081	5.77734	6.12062	5.82409	5.75018	5.6073	5.87908	5.64026	5.56502	4.81555	5.94979	6.34078	5.3534	5.22891	5.08054	5.26991	5.45294	5.116	3.38901	5.90037	5.65772
APC	6.56768	7.39018	6.19536	7.74741	7.91098	7.61496	7.46805	6.8792	7.25503	7.42826	7.12905	7.89246	6.9735	7.80772	6.62861	7.21218	6.82101	7.41624	7.55892	6.22279	7.01489	6.81973	7.44986	6.84155	7.40747	5.73195	6.82077	7.58041	6.36552	7.37937	7.33884	7.69037	6.93095	7.02981	6.95184	6.94325	7.03415	6.8629	7.52523	7.61178	6.97018	6.8984	7.10213	6.77169	7.65585	6.83046	6.71812	7.04227	7.15368
APH1A	6.89773	7.68472	5.36637	6.36719	6.72049	6.84293	6.72174	7.54584	6.87253	6.72795	7.14096	6.93302	7.10648	7.07722	6.26822	6.42552	6.79508	6.85782	6.92412	6.78413	6.61552	6.34971	6.78966	6.72531	7.05425	7.01793	7.29466	6.58402	7.14998	5.62112	6.68345	7.20261	6.77278	7.07226	7.26398	6.97257	7.2195	5.87665	7.59352	7.19568	6.90041	7.62292	7.41838	7.45892	7.27356	7.56642	6.92617	6.99775	7.44279
API5	7.58516	7.57737	7.03532	7.03212	7.90372	6.89436	7.73799	6.91183	7.67557	7.84329	7.72302	7.69917	7.88018	7.88644	7.2997	7.43271	7.23213	8.23648	8.37936	7.3085	6.70543	7.37293	6.0537	7.75525	7.68178	8.07785	8.12993	7.36935	7.27569	6.41878	7.9671	8.38758	7.28838	7.79835	8.191	8.02104	8.04207	6.91772	8.03328	7.88396	7.74969	8.85026	8.61164	8.61144	8.1257	8.55706	8.70599	7.96261	8.33356
APOA1	6.2511	2.55987	3.72593	3.76067	3.40119	3.27005	7.25905	3.16936	3.42682	2.79999	3.31891	2.93791	3.81893	2.3249	3.21103	3.27557	2.87215	3.689	2.856	3.60333	2.91598	2.97443	4.27281	3.02034	3.23714	2.88082	2.90266	3.0795	3.04988	3.59721	2.84763	2.88459	2.80454	3.43038	3.04174	4.23029	3.17888	3.08939	2.73532	3.77053	2.95832	2.70159	3.15168	2.72453	3.22686	3.07965	3.35379	3.07456	2.85946
APOA1BP	10.8104	11.3215	10.031	9.95938	10.3484	9.53986	9.9731	9.6136	10.4523	9.71734	10.8539	10.1394	9.81532	9.7245	9.95056	9.87533	10.7455	9.96554	9.80537	10.8244	10.0926	9.75592	10.2432	10.1424	10.4903	10.3339	9.90236	9.38782	10.8395	9.40674	9.42756	10.8084	9.96286	10.4244	10.1477	9.61598	10.4984	9.89603	9.48863	10.2766	10.2187	11.7093	10.3777	10.1294	10.3949	10.1168	10.817	9.52962	9.98618
APOB	1.27026	1.58328	1.36966	1.55279	1.80158	1.3928	1.75646	1.24336	1.43996	1.27588	1.245	1.36562	1.19717	1.36246	1.27422	1.26836	1.40072	1.85879	1.69245	1.43382	1.28137	1.60445	1.73967	1.13391	1.61417	2.25966	1.53457	2.14649	1.21402	1.4545	1.19583	1.31526	1.29257	1.18842	1.14399	1.35011	1.21617	2.28832	1.11547	1.64684	1.27019	2.1048	2.24943	1.78831	2.17065	1.59539	2.12096	1.17867	2.34675
APOBEC3F	6.16894	6.67616	5.8106	6.91831	6.35548	6.37329	6.42851	6.45935	6.11473	6.24461	6.22479	5.9639	6.51676	5.79844	5.97889	6.45771	5.65734	7.03284	6.62178	5.98448	6.34926	6.76386	6.17785	6.3949	7.14243	5.97823	6.53915	6.62461	5.30923	7.24278	6.88927	6.47514	6.6333	6.20381	7.4025	6.27058	5.38681	6.43742	6.09881	6.55011	5.6106	7.17142	6.90648	5.56798	5.81985	5.64491	6.76777	6.47301	6.45571
APOL4	4.36733	4.85644	4.62095	5.3378	5.02525	5.33411	4.96907	5.38621	5.06721	4.75609	5.35793	4.88211	4.49629	4.79821	5.01732	5.17251	4.73306	5.35133	4.89423	3.68376	4.98533	4.672	4.54317	4.4017	5.39326	4.19185	5.52465	4.91317	4.70879	5.21919	5.64908	4.80233	4.62062	4.57332	5.12275	4.32357	5.50075	4.41143	5.96284	4.96349	5.06165	4.82605	4.6322	5.41301	3.93642	5.05758	4.83846	4.9989	5.33812
APOL6	6.03504	6.48926	5.69125	5.59932	6.69658	5.64971	5.40964	6.68573	6.9575	6.501	8.46596	6.65511	6.93206	5.79834	7.14565	6.7684	6.5119	6.8839	6.99696	6.12466	6.49273	7.19928	4.98533	7.20646	6.74159	5.46073	7.22044	6.8487	6.10651	5.91409	8.20159	6.89667	6.76625	6.66098	7.89783	6.15196	6.93078	5.86462	7.16568	6.24837	6.70063	6.40025	5.66806	5.57773	6.60869	5.51198	6.42856	6.32862	7.11701
APOLD1	7.99633	7.16736	6.60647	7.92048	6.13055	7.2849	6.90078	6.44798	6.78732	6.40342	6.59096	6.62896	7.04723	7.43506	7.4924	6.4389	7.97366	6.70364	7.21301	7.03855	7.36243	8.58552	8.70093	7.8489	6.86536	8.54726	6.9965	8.32923	6.85649	7.11426	6.83085	7.23273	7.0134	7.16279	7.61726	8.27541	6.5621	9.03305	6.32039	7.55668	6.76036	6.90809	6.59051	8.55548	6.95639	8.36937	7.41978	8.21844	6.58022
APOM	4.87037	5.45284	5.46169	5.76357	4.99108	4.14353	6.01598	3.89798	5.37098	4.72824	4.96401	4.92837	4.2447	5.41416	5.47626	5.05687	4.84883	5.38538	4.68623	6.31115	4.37993	4.96493	4.76178	5.30697	3.76467	5.2652	4.39006	5.06454	6.35419	4.76292	4.39867	5.0608	4.98627	5.66187	5.30405	5.72712	5.18965	4.90692	5.60581	5.63587	5.1036	4.89944	3.26434	5.46669	3.22277	5.46015	3.66466	5.95582	3.75549
APP	8.93722	9.57687	7.69327	9.10109	9.75571	8.92076	9.38219	9.43976	8.54026	9.95643	9.68328	9.19962	10.1006	10.6923	9.28466	9.39687	8.79531	9.46339	9.47346	8.97266	8.50721	9.52254	9.6517	9.05611	10.5012	9.08076	10.0918	9.723	9.05494	9.67874	8.38184	9.10427	9.90641	9.11642	8.71344	10.7198	10.335	9.54832	8.75761	9.44329	10.2232	8.50668	9.93113	8.95932	9.87769	8.99983	8.79884	10.8803	8.57675
APTX	7.9873	8.01597	8.76066	8.21737	8.3335	7.80066	8.28225	7.8689	8.40395	8.89617	8.72419	8.14885	8.91845	8.27998	8.63756	8.69657	8.20254	8.06148	8.2945	8.85164	8.34599	8.13176	6.84779	8.05009	7.58574	8.52858	8.99261	8.5812	8.97561	8.25308	8.76577	7.36259	8.12053	8.14008	7.77588	7.96669	8.4981	8.34704	8.24966	8.04334	8.41459	9.97894	8.48667	8.48262	8.2408	8.42791	9.61219	8.10468	7.67828
AQP1	9.0665	11.6697	9.81799	9.47277	10.4588	10.7819	12.3052	8.72502	9.80539	8.37075	8.19726	8.90957	11.5274	9.32223	11.0362	9.5846	9.77924	9.38323	8.34231	9.33023	11.1512	10.4615	12.6759	10.1365	9.7319	11.704	11.6338	11.31	8.20838	10.158	8.32126	8.1349	10.6269	9.88892	7.74815	10.1677	8.31952	8.79035	8.4654	12.8623	9.35788	8.36766	9.12954	8.13474	10.08	8.16871	8.34487	8.90199	8.69771
AQP3	4.82591	8.55108	8.44336	6.399	9.29132	5.40185	8.30308	5.58709	7.86326	6.43446	7.5285	7.87091	7.27199	6.42561	7.3137	8.17346	8.77564	5.35773	6.05202	6.41203	6.71968	4.37953	8.95613	6.5292	6.24612	8.00917	7.56423	6.14345	6.74919	6.59867	4.65325	4.39852	8.63941	7.13003	5.99769	5.13135	4.66676	5.55685	3.94078	7.61578	5.12329	5.32784	3.92689	3.40717	7.54348	3.9658	6.78031	5.18568	5.00035
AQP4	5.71539	8.0238	7.62496	4.54451	8.10507	4.57322	8.09503	4.37103	9.56403	8.56533	8.23615	6.89917	5.76158	1.60323	8.47198	7.73086	6.1146	7.81567	1.61958	10.0214	8.78018	7.19416	6.4581	7.80572	6.29047	7.78234	5.25662	10.3027	10.0233	7.25217	2.03524	4.66253	7.08577	7.38432	1.26732	6.65893	4.05209	6.688	3.93622	9.50205	4.93728	6.2227	7.58621	1.83641	7.06342	1.33458	6.18242	6.34423	5.73696
AQP6	2.36767	4.22345	5.67883	5.27208	1.20695	1.63263	5.27161	3.16148	3.82119	4.49379	1.62778	2.99862	5.13572	3.89346	3.22034	4.16365	4.69994	3.83094	1.14211	6.28861	2.84749	3.34659	3.74931	3.80999	2.37896	5.47352	3.15039	1.95085	4.92636	5.10534	1.65978	2.89604	4.56321	3.86885	1.96297	6.44773	2.01403	6.40415	1.91183	3.02047	3.2741	1.38783	1.43308	1.328	3.56324	1.3071	1.95842	3.85186	1.40057
AQP7P1	3.95222	4.09984	3.76276	4.05291	3.7972	3.24517	3.21502	3.18111	3.51362	3.67652	3.39049	3.55926	3.22854	3.33406	3.80721	3.27788	3.2697	1.61348	1.86007	3.86904	4.03798	3.87071	3.72554	3.73502	3.12202	3.17332	2.2803	3.18994	3.75259	3.93535	3.63206	3.71337	3.40336	3.44745	3.43008	4.10881	3.56402	4.61018	3.4975	3.68085	3.43008	1.79587	1.30908	3.27031	2.33231	3.17803	2.25057	3.59585	2.09847
AQPEP	1.3933	1.43849	1.42416	1.56352	1.6578	2.11199	1.48809	1.25945	1.45897	1.39873	1.19702	1.4447	1.79539	1.76753	1.23296	1.27505	1.88366	1.66203	1.84682	1.3813	1.16835	1.92266	1.97853	1.25118	1.53546	2.32409	1.57189	1.60033	1.19087	1.37601	1.79866	1.30177	1.17112	1.88808	1.11153	1.44159	2.22821	1.46678	1.09477	1.6003	1.94094	1.67863	3.36754	2.048	2.8957	2.9375	1.59107	1.08975	2.04567
AQR	8.85012	7.58415	8.15635	8.25143	8.91147	8.62969	8.89909	8.71187	8.67038	8.39542	8.75315	7.88394	8.18794	7.84932	8.94303	8.2357	9.05347	9.28597	7.7958	8.89117	7.98482	8.23323	8.02207	8.04308	7.72163	8.79717	8.01648	8.47102	8.85699	9.15661	8.94053	8.56285	8.25651	7.9533	8.44554	8.9358	8.40482	8.48591	8.021	8.55333	8.63719	8.1852	7.74452	8.1247	8.805	8.16769	8.7444	8.82161	8.71723
ARAF	5.31435	6.19738	5.65709	5.11273	6.24676	5.40554	5.50996	5.39914	5.91485	5.23361	5.77572	6.36321	6.17049	6.05019	5.43434	5.94779	5.8384	6.17263	5.79297	5.41279	4.98015	5.35802	4.33475	5.87189	6.31123	5.4999	6.56175	5.46192	5.58544	4.69122	5.53959	5.5706	5.38929	6.29653	6.36264	5.74208	6.35114	4.51061	6.17292	6.10024	5.81683	6.74789	6.50133	6.21976	5.47418	6.20278	6.08812	5.84082	5.7979
ARAP1	4.74048	6.47758	5.95116	3.97091	5.18628	5.22146	5.44188	5.55815	5.48489	4.23926	4.84677	4.86607	4.99811	5.17838	4.28733	4.98055	4.6516	5.54533	5.60688	4.3249	5.07331	4.34866	3.5985	5.01768	5.76218	4.93807	5.95106	5.41999	5.1033	4.12884	5.27864	5.85695	5.42668	5.52744	5.2658	3.33086	5.10341	4.35694	4.96013	5.66079	5.18825	6.19658	5.66164	5.41792	4.45324	5.25991	4.91243	4.03838	5.82106
ARCN1	6.4949	6.99622	6.73627	5.50712	6.4966	6.47723	6.70266	7.55737	6.56806	6.36628	6.44477	6.74995	7.22089	6.93061	5.57129	6.37786	7.26401	7.07006	8.04961	4.56169	5.9068	5.97522	5.45857	6.05077	6.87924	6.88164	7.30439	6.25789	6.33733	4.78927	6.6619	6.26743	6.12142	6.26671	6.83044	6.04941	7.57158	5.08686	7.01505	7.13097	7.37918	7.67908	7.39219	7.20882	6.92787	7.26058	6.35835	6.16778	7.36293
AREG	6.86241	8.9567	10.8539	9.87343	8.61517	9.75425	9.21106	6.25529	9.52235	12.2373	10.5672	10.014	8.64026	9.78766	12.8671	9.35688	10.0059	8.86713	13.5584	9.63524	10.165	10.2514	9.95091	9.98966	12.7522	9.98121	8.58438	8.03838	9.2274	11.626	6.01277	7.80633	11.9838	7.84264	6.51013	12.2854	6.45192	11.2218	5.43264	9.73894	6.36562	7.48824	12.5294	9.81242	10.5512	9.67008	9.90357	12.3557	9.8704
ARF3	6.91361	8.04538	7.12738	6.27854	7.06447	6.42015	6.60785	7.0633	7.11536	6.56062	7.80805	7.19001	6.7833	7.03681	5.82671	7.6252	6.50292	5.61768	5.71554	5.99617	6.69938	6.26921	5.8441	7.2388	7.13481	7.69487	5.96795	6.3161	6.52197	5.65767	7.76553	6.59713	6.81832	7.60668	7.07971	6.12985	6.81328	5.12066	6.69817	7.05285	6.36147	6.33617	7.49961	6.81778	6.02147	7.00366	5.15817	6.70095	6.11819
ARFGEF1	6.81519	6.28701	6.21839	7.94251	6.2217	7.16984	7.21957	7.0662	6.99785	7.83135	7.0056	6.88102	6.35261	6.17687	6.70816	6.33139	6.46207	6.84559	6.11934	6.97876	7.53346	6.45306	6.77827	6.1601	5.96199	6.20944	5.94235	6.38678	6.87048	7.69303	6.68362	6.58099	5.88805	6.27333	6.90909	6.39429	6.6556	7.65699	5.91834	6.53827	6.54922	6.31782	6.47453	6.34921	5.95326	6.03434	6.49597	6.50847	6.35654
ARFIP1	8.25876	7.99244	8.24703	7.75915	8.92446	8.6172	8.60958	8.11941	8.72998	8.85298	8.80817	9.58525	9.15764	8.91759	8.31447	8.39096	8.64688	9.49001	9.26765	7.99521	8.43011	8.13956	7.34442	8.06816	8.06111	8.68138	9.13511	8.72411	8.20454	8.05275	8.84803	8.72395	8.34417	7.94505	8.75604	9.33083	8.43643	7.56725	8.78262	8.82723	8.13373	8.41097	8.72582	8.12698	8.88625	8.0888	8.21866	9.58079	9.64504
ARFRP1	5.42154	6.00807	5.4258	6.46339	6.06344	6.13991	5.75164	5.54846	5.6355	5.66382	5.79812	6.07684	5.46304	5.74498	5.32209	5.52465	6.19985	6.29776	5.31635	6.38008	5.63072	5.41682	5.82754	5.92944	6.17661	5.6169	5.84365	5.22592	6.94474	5.71041	5.7209	5.69335	6.07885	6.27884	5.96903	5.53347	5.2185	5.87267	5.4336	5.95441	5.22021	5.77828	5.88506	5.02669	5.67003	4.89546	5.37601	5.83337	6.01796
ARG1	2.96125	1.19592	2.65217	1.60537	1.3279	1.06587	1.19131	1.38517	1.26532	2.68613	2.01558	1.96655	3.04975	1.52195	3.82081	2.18223	3.62722	1.21378	1.15253	3.87197	2.75243	5.3646	5.31906	4.83434	1.09544	3.28845	1.33223	2.66731	2.32163	3.04199	2.5037	1.15252	3.61741	2.17262	2.61679	4.27693	1.44178	4.17158	1.06375	2.20569	3.00845	1.31574	1.06901	1.99654	3.4659	1.63769	6.17823	2.23602	1.46098
ARGLU1	6.82648	7.83452	8.16537	6.98214	7.18743	8.4818	8.83154	8.32369	7.75495	7.56341	7.4875	8.62251	8.27816	8.43228	7.62345	7.97068	8.19163	8.36814	7.69845	8.13574	7.61722	8.25098	8.80892	7.92489	7.7338	7.36013	8.21106	8.65664	7.95349	7.83399	8.41493	8.11454	8.33835	8.00792	8.11675	6.79078	8.04849	6.12552	8.64626	8.41173	7.7798	7.84704	8.21781	7.31624	8.17313	7.48079	6.65199	6.92639	8.41758
ARHGAP11A	6.46881	2.86818	1.607	2.99797	2.73097	3.53789	4.7152	3.8046	4.27935	3.41438	1.9569	4.52162	3.6045	5.38398	3.20535	2.73809	6.75142	3.56475	4.69586	1.74857	3.63141	3.72238	2.13231	3.83467	2.68334	3.36759	3.69683	4.19658	2.12356	1.6958	4.88868	6.20327	2.78319	3.42358	5.10092	4.7654	6.78941	2.88831	4.74272	5.49565	6.28457	7.0269	5.59669	6.1164	3.03089	6.33299	5.80848	5.06537	2.8382
ARHGAP17	6.67072	6.6731	7.99287	6.41215	6.79794	6.96174	6.79881	7.23139	7.02578	6.36636	8.15956	6.74777	7.135	7.14799	7.02742	7.01533	6.69157	6.3493	6.63107	6.00276	6.94336	6.98209	5.4876	7.1186	6.777	6.8963	7.32365	6.90654	6.20848	6.21602	7.5285	6.9634	6.8283	7.05672	7.15674	7.07541	6.71051	6.11838	7.13236	6.87129	6.48935	6.61411	6.6224	6.39158	6.49029	6.58237	5.88633	7.20786	7.08879
ARHGAP19	4.98565	5.42168	5.92026	5.18724	4.8845	5.36975	5.08397	5.39476	5.6468	5.56178	5.6322	5.16125	5.06575	5.00078	5.44041	5.12404	5.31532	5.29294	5.22993	5.42781	4.82641	5.36214	4.25584	4.61969	4.98565	4.87777	5.05264	5.20505	5.4962	5.05488	5.35968	5.86131	5.53978	4.43659	5.92026	5.62942	5.8904	4.91383	5.60682	5.65993	5.57959	5.9	5.41233	6.14127	5.31948	6.10276	5.18624	5.00139	4.56126
ARHGAP21	5.31065	5.40562	5.3028	5.74257	5.69976	6.25202	5.7577	6.036	6.26233	5.73041	5.59872	5.77266	7.70825	7.04072	5.70676	6.35375	6.2429	5.59714	5.28476	6.09199	5.84291	5.69599	7.37052	5.19577	5.16436	5.85085	7.75692	6.10363	5.13588	5.48566	6.01338	5.09736	5.45369	5.39544	5.36364	6.45676	5.78417	6.90072	5.98406	5.2284	5.16125	5.58667	6.22983	5.013	5.40964	5.36303	4.9712	6.10015	6.41063
ARHGAP23	3.64747	4.34634	4.16556	3.81083	3.06683	3.68018	1.97354	3.16232	4.00757	2.74075	3.25374	3.63433	3.00578	4.03931	3.82927	3.56339	3.61661	3.52289	3.81661	3.87279	3.43917	3.10169	4.02136	2.72962	3.82209	3.39376	3.63904	3.84921	3.90805	4.03994	3.25196	2.87101	3.65918	3.31574	5.20565	2.76324	4.03118	4.10301	3.55647	2.77185	3.75482	4.66666	4.96755	4.58745	4.07132	4.24626	4.24378	2.89085	2.80571
ARHGAP24	5.90487	4.75456	6.36453	5.39077	7.23744	6.07206	7.46324	6.5844	7.05644	6.97614	7.70894	5.70139	6.06304	5.30269	7.39516	6.65405	6.30268	7.03669	4.7041	6.38895	6.38268	6.53495	5.28909	6.15172	5.7708	6.61668	6.20309	7.105	7.04478	6.79217	7.31946	6.08702	6.47009	6.05988	5.16375	6.78756	5.52666	5.74464	5.32278	6.0931	5.26006	5.56823	6.61468	6.99754	6.31181	7.19607	6.69593	6.6582	5.73191
ARHGAP26	4.98257	4.31366	4.55992	5.16375	5.83644	5.30153	5.70841	4.54753	5.72765	5.27533	5.18675	5.27685	4.59102	4.96822	5.20792	5.22118	5.39984	5.50333	5.86524	4.47829	4.72224	5.15409	5.17974	4.88959	5.59463	4.37246	4.52018	5.23477	4.47376	5.56608	5.5057	4.84926	5.54925	4.87403	5.08894	5.15203	3.89738	4.62516	4.53547	5.74532	4.21991	4.2372	4.9112	4.6097	5.66917	4.70382	5.19671	5.05392	5.73451
ARHGAP27	9.11661	11.4043	11.6292	10.8889	11.7102	12.0753	12.4756	11.4702	11.3656	10.5488	10.6577	11.3629	11.0692	11.4203	10.9471	11.7196	10.9679	11.5013	10.7369	11.0636	11.6442	10.6743	11.5302	10.9756	11.0867	11.1268	10.9904	11.1549	11.2033	12.2302	10.3102	9.75778	11.8787	11.1674	10.4401	10.1786	9.37585	10.0902	9.51476	11.2946	9.9182	9.97082	10.8787	9.48359	11.3448	9.73668	11.4797	10.0715	11.9657
ARHGAP28	4.23575	3.40158	2.83866	3.14327	3.30343	4.58446	3.27427	4.99181	2.90673	3.11798	3.47301	3.3898	4.73414	4.92636	3.65095	4.1844	2.7887	3.28109	4.71763	3.07468	3.52327	4.12752	5.02281	3.14149	3.20133	4.84597	5.051	4.4196	3.48834	2.99007	4.56903	4.5605	3.5939	2.77958	4.17482	3.23303	5.31119	3.11567	4.77601	3.81518	4.6829	5.71457	3.58703	6.78604	3.2352	6.96216	3.80553	2.69365	3.20552
ARHGAP29	3.09969	4.77003	4.16621	4.31161	5.92536	4.11674	5.67198	4.21817	4.67712	5.14863	3.27445	4.45375	4.58061	5.20201	4.97824	5.61604	4.71891	4.91651	4.61643	4.39525	3.70536	4.92772	5.58119	4.09134	5.1825	4.9123	4.81217	6.37573	3.25999	4.53555	3.63183	3.15031	3.57185	3.43178	4.20292	4.30248	5.04224	3.76457	3.47905	4.67525	4.66096	2.16299	3.54233	2.7553	5.70963	1.65839	1.24998	4.36938	2.75263
ARHGAP30	5.37202	5.24453	6.38413	5.17072	5.56713	5.51312	4.93091	5.8779	5.61379	5.03013	5.51504	5.67658	5.91937	5.0207	6.09347	5.98914	5.03645	5.12503	5.72684	5.19321	5.92047	5.90337	5.45359	5.9032	5.99429	5.45294	5.71856	5.7093	5.00238	5.02429	6.85657	5.89063	5.76503	5.55922	6.57248	4.98254	5.57839	5.01491	5.96413	5.98803	5.39591	5.86992	5.75812	5.42088	5.49701	5.29304	5.76644	5.12357	5.80293
ARHGAP32	5.55088	5.07047	5.90391	3.29896	4.81996	5.26111	5.55529	5.74492	5.13471	5.27669	5.02863	4.98415	4.7891	5.18743	4.43519	5.51934	5.23364	5.71481	5.68791	4.47395	4.47877	4.22021	3.86599	4.47197	4.38084	5.64187	5.30379	3.79881	4.96002	4.17916	4.40719	4.35711	5.28385	4.31565	4.98873	4.63111	5.7755	3.82342	4.91257	5.26733	4.92441	5.48614	5.90104	5.59769	4.56885	5.96921	4.59733	4.55485	5.00457
ARHGAP33	6.49124	4.98347	5.12715	4.91617	3.09353	4.6322	3.66042	4.32611	4.60518	5.0262	4.48299	4.33045	5.38492	4.50441	6.3924	4.66013	3.56402	3.46676	4.26706	6.43429	5.26923	6.33371	9.54338	5.92332	3.91657	4.45112	4.81338	5.19817	4.16748	5.39709	5.14128	5.1663	6.47736	5.7222	4.66233	6.93271	4.85772	7.17053	7.84005	4.14418	5.72635	3.00442	4.35762	4.24218	6.32966	4.22442	3.75815	4.02789	3.5627
ARHGAP35	5.5046	4.99749	5.766	2.83418	5.57155	5.03899	5.95822	6.39784	5.22146	4.22984	5.46657	5.55849	5.07001	5.42162	4.03529	5.24044	4.90714	5.68359	5.21789	5.46212	4.77898	3.9845	4.04287	4.99184	5.646	5.1107	5.39735	4.88792	5.79371	2.36921	5.0765	5.25321	5.68841	5.44818	6.07462	3.71984	5.80808	2.48462	5.2277	5.66408	5.24146	4.93572	5.04616	4.61166	6.1324	4.69204	4.89446	4.11402	4.3748
ARHGAP4	10.332	10.6212	10.9222	9.53353	9.80909	10.7659	9.53797	11.1701	10.0299	10.0417	10.4425	10.6596	10.1373	9.79109	10.2221	10.8318	10.3914	9.81037	10.4758	9.74026	10.9077	11.224	10.9142	11.1563	10.9695	9.9356	10.5821	10.9326	9.69664	9.66311	11.6008	10.7924	11.1913	10.9219	11.5457	9.83332	10.5423	10.1534	11.3736	10.4628	10.2112	10.054	10.404	10.005	9.82526	9.89476	9.6525	10.1671	11.1706
ARHGAP40	4.78911	4.54842	7.8405	5.41269	5.81891	4.70099	4.4515	4.3455	5.4351	6.19019	5.29101	5.61875	4.69596	5.34325	6.28886	5.2109	4.56105	5.12869	5.10897	6.85565	5.92313	5.43159	7.6886	4.98288	5.71051	5.66292	3.84485	5.03163	6.55779	7.11574	4.46186	4.52213	6.71838	4.39415	4.35197	6.33128	4.47219	5.86103	4.08647	4.63066	4.80243	3.60977	4.57164	4.17345	6.38595	3.90952	3.89291	5.83489	4.24039
ARHGAP42	4.77263	5.36489	4.85673	4.28677	5.31568	5.38685	3.75128	5.11458	5.20594	5.56061	4.69082	5.15029	5.53603	5.16982	4.93781	5.45219	5.12059	5.80895	5.63586	4.24756	4.24187	4.60857	4.74558	4.67643	5.28773	5.17098	5.20807	4.95767	4.48422	5.1876	4.49253	5.25451	4.96658	4.26794	4.77355	5.64058	5.45733	3.8062	4.84962	6.03381	5.61559	5.82238	5.11718	5.90375	5.09358	5.59442	4.43727	5.68352	5.76551
ARHGAP44	4.78338	6.47826	6.44016	5.92138	6.53759	4.61282	6.98828	5.72126	7.20444	5.22981	6.49626	5.61006	5.9231	5.22562	6.00542	5.81942	5.29326	5.02757	6.08194	6.14045	5.75	4.83	5.90722	6.61247	6.4672	7.06063	6.31465	5.64598	6.75099	6.21112	4.02129	4.3797	6.32758	6.51565	4.83385	6.88646	3.71714	5.89816	5.5584	6.89905	4.59531	4.28105	4.16501	4.22669	5.30739	4.0688	4.56873	7.19175	4.03882
ARHGAP5	7.3351	6.55287	5.22318	5.62731	7.36946	6.92735	7.83855	6.26852	6.8622	6.12455	7.34342	6.83376	7.26344	7.87376	6.18501	6.43902	7.13845	7.76161	7.26801	7.02655	6.29799	6.18071	4.49639	6.50436	7.64208	6.18281	7.34669	6.24188	7.2257	5.67902	6.78429	7.05681	5.94144	6.41938	6.76366	7.59781	6.86867	5.01536	6.84961	6.85452	6.443	6.34064	6.6559	7.47611	7.09325	7.62053	6.95711	7.64413	6.69598
ARHGAP6	3.90106	2.93477	3.10612	1.78913	4.28156	3.65676	3.88532	4.30587	3.97174	3.21458	3.2183	3.6864	4.02461	4.0739	3.92017	3.9321	3.83447	4.02685	3.91271	2.45035	3.24164	3.74737	2.20931	3.27275	4.24677	2.10036	4.24759	5.0368	2.72734	3.15172	3.47163	3.55478	3.69781	3.0865	6.23337	3.11199	3.14878	3.05938	4.46008	3.46053	3.01692	3.79909	4.42369	3.36473	4.68898	3.74435	2.47437	3.0833	4.77687
ARHGEF1	6.15079	6.65052	6.38311	6.1455	6.01775	6.52668	6.32827	7.08743	6.40549	5.6968	6.44977	6.07145	6.09914	6.35275	6.126	6.6052	5.76342	5.87931	5.8402	6.1427	6.86062	6.09039	6.28408	6.48958	6.74359	5.45325	6.16936	6.40642	6.50785	6.53179	6.53403	6.10452	6.56312	6.76121	6.3432	5.62102	6.22836	6.03837	6.44594	6.34378	6.22007	5.5973	5.51673	5.25063	5.25289	5.35692	5.72042	6.10213	6.35095
ARHGEF10	6.13777	6.34106	5.776	6.0385	4.91149	6.09982	5.4489	6.89916	6.13156	5.39574	5.62088	5.22771	6.78372	5.76576	5.76473	6.12254	5.579	5.69008	5.86283	5.71647	6.07566	5.48791	3.56749	4.66158	5.1241	5.94054	6.91915	5.38218	5.90367	5.95767	5.64823	5.55703	4.3636	4.47628	5.25802	4.4537	4.99398	4.07415	5.98686	5.16432	4.65249	4.44669	4.63432	4.50949	5.49762	4.89502	4.3863	4.5759	4.8991
ARHGEF10L	11.4704	11.0105	10.8723	10.2776	11.0296	12.0686	10.5168	11.8392	11.0021	10.5547	11.5971	11.4005	11.1719	11.4052	10.1186	10.3432	10.7421	11.0919	11.0157	10.3558	12.0389	10.8359	11.8313	11.0583	11.6795	10.8558	10.7836	10.6427	10.6811	11.376	10.9248	10.7872	12.0165	11.4307	9.89084	10.5216	10.2199	10.9742	11.0477	9.90703	10.2091	9.11972	9.71164	8.81035	10.3315	8.82142	8.98675	10.5133	10.5722
ARHGEF18	7.05703	7.5383	7.31535	5.81976	6.1854	7.39224	8.07037	7.07138	7.62185	7.17993	7.00378	6.92573	6.99912	6.05116	6.87713	7.08358	7.35741	7.20812	7.4626	7.73173	7.45963	6.39051	7.10307	6.91726	7.04631	6.72719	6.80497	6.36752	7.16559	6.86469	7.07993	6.9131	7.70335	7.1143	7.84937	7.33852	6.71459	7.05893	6.6538	7.131	6.37632	7.62863	7.58415	6.83498	6.35833	6.99457	7.93951	7.23694	6.36078
ARHGEF19	6.68436	5.87809	7.03917	6.3729	6.31933	5.78177	6.83234	5.01915	6.01164	6.21613	6.58308	5.78508	5.9133	6.52568	5.63785	5.49561	5.10688	6.16638	6.07227	7.37443	6.02133	5.25153	5.25467	5.7127	5.61267	6.40048	6.05593	5.18668	6.77377	5.38397	6.15889	6.90565	6.44528	6.14092	5.94754	4.88035	5.63326	6.24647	5.25352	6.24502	5.26279	4.63331	4.41105	5.59808	5.25862	5.41505	5.10852	5.29656	4.92926
ARHGEF2	4.1805	5.83777	5.371	4.31752	5.10418	4.47495	6.05426	3.82012	5.29957	3.82519	5.38838	3.97388	4.73508	4.74525	4.15945	4.47236	3.70229	4.17785	4.08247	5.29886	5.14747	3.76777	3.38604	5.70655	4.51848	5.02042	5.13528	4.22282	5.83385	3.61164	4.73462	5.36997	4.44198	6.61024	4.65642	3.37281	4.44909	2.63453	5.43717	4.70132	3.99345	4.34796	3.89315	3.66622	4.86442	4.31118	4.06587	3.58093	4.73571
ARHGEF25	2.88188	2.56617	4.11808	2.8395	1.72057	4.0261	2.48726	3.30183	2.60645	2.44756	2.08503	2.01243	4.02073	3.99964	2.78517	3.10787	2.48697	2.20496	2.76549	2.5481	2.80065	2.79057	1.98313	2.17447	3.0727	2.40724	4.59842	2.71275	2.51928	2.425	2.96908	2.69286	2.51691	2.37955	2.92651	1.70051	3.37801	2.63265	3.79041	2.05809	2.67174	2.61039	2.33587	3.03686	2.63597	2.67639	2.86714	1.7897	2.54797
ARHGEF26	7.51916	7.01977	7.72524	7.34223	7.7494	5.90834	8.4428	6.0369	7.4128	7.62967	7.85757	6.6539	7.71248	7.50643	8.88133	7.22973	6.67045	6.64741	6.95718	8.37649	8.32295	7.75159	9.7451	7.59987	6.71626	8.00287	6.3753	8.21021	7.13513	9.11658	5.8796	7.14102	7.02801	7.71128	5.53662	8.5796	6.78404	9.02951	7.16487	5.63866	8.05817	8.16579	8.72401	8.65639	8.96603	8.68644	9.07976	7.2632	5.21627
ARHGEF38	5.51085	6.0365	5.30121	7.0173	7.06652	6.84529	7.22859	5.77042	6.62853	7.14055	7.17177	6.53742	5.62381	6.02854	6.00847	6.01063	5.26955	8.17985	7.04869	7.77291	6.94968	4.01647	6.45381	5.81107	6.30647	6.61299	6.03377	6.66238	7.99273	7.35148	2.02956	3.45163	6.34382	6.46989	3.45842	6.27145	1.95953	6.16915	3.95591	6.9336	3.63032	3.82835	4.50378	4.11934	6.20067	4.14843	2.87884	6.77201	5.92107
ARHGEF4	2.95678	1.81991	3.2229	2.45737	1.95881	1.46674	1.87014	1.45194	1.53906	1.17336	1.77807	1.78629	3.38225	1.87345	2.24633	1.2766	1.28612	1.88081	1.67598	4.75444	1.84637	2.47147	6.2429	2.17459	1.47587	2.7282	1.76913	1.52982	1.80233	4.30842	2.5215	2.36789	3.07313	1.44778	3.08732	3.68189	1.24517	3.29209	1.45706	1.49732	2.21194	2.30537	3.49575	2.96083	3.92152	1.75205	2.39278	1.65848	2.61234
ARHGEF7	4.91256	5.85452	6.34402	6.14244	5.71785	5.84354	5.08978	5.67068	5.28285	6.15495	5.45863	5.77493	5.65506	6.21371	6.24837	5.17615	5.5582	6.30635	6.02246	6.02508	5.31478	5.91062	6.16823	5.80446	5.45336	5.44009	5.94502	5.66744	5.78507	6.29933	5.49502	5.38652	6.15723	5.93625	5.96251	6.07603	6.96962	6.54336	7.25156	5.72749	6.60215	6.89225	6.34299	6.05391	6.54464	6.04718	5.78385	5.95789	6.15691
ARHGEF9	6.00876	5.81097	6.76148	5.83627	6.70718	6.04104	6.67095	5.96416	6.37887	6.66026	7.0687	6.76242	6.52274	6.56685	7.15008	6.46174	5.81241	5.88527	5.89162	6.66905	6.72582	6.79302	7.24594	6.59302	6.56141	7.00697	6.67558	6.7057	6.42828	5.38423	6.20386	5.87209	6.52766	6.76247	5.44888	6.85672	5.21766	6.25589	6.6415	5.98006	5.37508	5.22336	5.09121	5.93601	6.14005	5.98997	5.13712	6.5619	6.9369
ARID1B	6.74896	7.08049	6.58469	6.45458	6.61584	7.23203	6.55164	7.29915	6.8942	6.53526	6.75781	7.00561	6.38885	6.6999	6.36276	6.96854	6.82223	6.61472	6.48112	7.17724	6.6801	6.55067	6.22582	6.34599	6.46556	6.46257	6.32656	6.87667	7.14806	7.02681	7.1984	7.16242	6.78865	6.42102	7.38465	6.29645	7.30653	6.79687	7.09527	7.07559	7.09957	6.80051	6.81092	6.49382	6.72517	6.25791	6.49338	6.27586	6.42433
ARID4B	7.10691	7.70701	6.89472	6.93075	7.61518	6.78049	7.70991	6.88814	7.50559	7.52258	6.92917	7.25673	7.35523	7.83663	6.99983	7.34298	7.71979	6.95717	7.04008	7.50685	7.59738	6.58508	4.52123	7.10445	7.19874	7.28256	7.66065	7.16427	7.64132	6.18146	7.75307	7.87481	6.93147	7.32793	7.3864	6.4448	7.63528	5.99731	7.17558	6.95637	7.18306	7.35506	6.91013	7.18776	6.81075	7.19669	6.83318	6.74478	7.81766
ARID5A	4.01623	4.26794	4.61867	4.25136	4.26678	4.28426	3.55209	3.80852	4.01413	3.84313	3.40534	3.87071	4.07302	4.25167	4.24255	4.11968	4.13254	3.73987	4.27489	4.79395	4.17354	4.46623	6.28858	4.17766	4.65641	3.24939	4.2447	3.96409	4.03964	4.77557	4.51382	4.26925	4.52659	4.3513	4.91482	4.66732	4.52858	5.67571	4.57492	4.53004	4.48057	4.16906	4.61053	4.40009	3.906	4.13946	4.09126	3.73344	4.08826
ARID5B	5.59505	6.72489	6.36968	5.92852	6.58351	6.1816	7.12772	6.80263	6.31244	6.60588	5.93586	6.14235	6.44028	7.56521	6.48995	5.69001	6.32673	6.51057	6.69609	6.18499	5.7159	6.62506	5.37933	6.03824	6.53409	4.89269	6.58918	6.3753	6.09107	6.43758	6.83903	7.01213	6.54879	5.93873	8.13685	6.2928	7.29561	6.3246	6.37946	6.19289	6.90674	7.48646	6.22137	8.02595	6.94048	7.98182	7.38455	6.49441	5.32794
ARIH1	6.94746	8.08458	7.40005	6.5859	7.567	7.02858	7.4979	7.62948	7.53889	7.31955	7.68128	7.17056	7.13205	7.42204	6.80929	7.33218	7.99883	7.74094	7.13386	7.30656	6.85232	7.00677	6.40032	6.98224	6.97615	6.75346	7.43875	7.45978	7.52389	6.76387	8.31141	7.83868	7.42223	7.08623	8.05218	6.62045	8.46726	5.6139	7.46866	7.68507	8.05746	8.26312	7.99405	7.82471	7.19839	7.97936	7.76581	7.01923	7.79983
ARIH2	12.1159	11.5147	12.0215	11.8275	11.701	11.861	11.8258	11.6012	11.545	11.668	11.7169	11.1238	11.3887	11.1314	12.0685	12.2455	11.8917	11.436	11.5758	12.6185	11.9844	11.7527	12.1857	11.8885	11.4162	11.5156	11.3558	12.3447	12.6191	11.9018	11.54	10.8345	11.9848	12.129	11.0951	11.1602	11.3624	11.5858	11.1709	11.3035	11.484	10.3057	10.3114	10.7634	11.9954	10.8714	10.9914	11.0406	10.5826
ARL13A	1.10224	1.37218	1.22849	1.52832	1.4242	1.08959	2.51337	1.09063	1.14222	1.02381	1.41253	1.44904	1.03087	1.07035	1.10567	1.06128	1.04142	1.2861	1.08539	1.20673	1.22021	1.05107	0.988777	1.04627	1.49306	1.13851	1.48625	1.07551	1.10859	0.983382	1.10127	1.14543	1.55066	1.24498	1.15079	3.61357	1.00826	1.14723	1.05219	2.12466	1.11778	1.77352	3.32258	1.28864	2.68289	1.27354	1.40645	3.99825	1.65516
ARL17B	4.61661	7.32037	5.99579	5.86525	6.41438	5.81052	6.37821	6.35943	6.06386	5.91777	5.1405	6.48708	5.53675	6.15595	6.37213	7.03695	6.47469	6.45898	6.18467	5.80607	6.46131	6.01708	6.47551	6.34839	6.26888	5.65865	5.95983	5.55688	6.00336	5.7609	5.45638	6.54681	6.16649	6.60613	6.09045	6.22677	5.72316	5.31848	6.84749	6.52423	5.26204	6.91603	6.32441	6.19918	5.35623	6.28095	5.88728	6.42855	5.55992
ARL4A	8.37759	9.35986	8.48891	9.43241	9.22394	9.74624	9.08637	8.39592	9.62596	10.0367	9.44331	9.72517	8.39466	9.33047	8.45073	8.63051	9.26598	9.76661	8.76527	8.49705	8.77241	9.08697	8.4823	8.64865	9.86261	9.65957	8.33925	8.16379	8.64118	9.24592	8.23864	8.3022	9.17764	8.35049	7.53275	9.94216	8.49355	10.3119	7.86419	8.66086	8.38224	8.65679	8.89596	10.0452	9.51295	10.1791	9.53609	9.80985	8.39278
ARL6IP4	10.8806	10.9358	10.2539	9.94022	10.2234	10.2512	9.98406	10.0426	10.2459	9.86605	9.69436	9.78357	9.91886	10.1632	9.57865	9.81587	9.90619	10.2635	9.90671	10.3221	9.74115	10.0399	10.4117	10.117	10.4013	9.77698	10.2498	9.8669	10.0325	9.71906	10.3493	10.6164	9.95569	10.3645	10.3306	9.53867	10.1857	9.62317	10.6503	10.1062	9.9926	10.1274	9.91578	9.75648	10.3727	9.44846	9.64821	9.84171	10.1855
ARL8B	8.86864	7.978	7.13465	8.15763	8.93789	8.62751	8.8862	8.32198	9.25774	8.72717	8.32678	9.17439	9.03323	9.66764	8.89671	8.64517	8.75099	9.46146	10.3691	8.45797	8.05817	8.26514	7.7677	8.57046	8.09685	8.23852	9.29502	8.65684	8.65827	8.09686	8.54492	8.61202	7.79272	8.60576	8.99055	8.99106	9.16092	7.37486	8.76946	9.4823	8.83743	10.2072	10.1528	10.1183	9.25348	10.379	9.57108	9.13111	9.30203
ARMC10	10.0214	10.3825	8.83616	10.3265	9.35228	9.92027	10.0846	8.62886	8.92529	10.3379	9.22902	9.91105	10.1471	9.3724	9.79973	9.39771	9.85077	10.1942	11.1345	9.78343	9.36089	9.47034	8.87955	9.5701	8.58551	9.81995	10.1663	9.21899	9.86029	9.22677	9.44931	9.8096	9.61266	9.63379	9.54165	10.0241	11.2461	10.162	9.24987	10.1673	10.9448	10.7384	10.3156	10.5178	9.49154	10.6346	10.2055	10.0091	9.86304
ARMC3	2.85845	3.80651	8.88419	1.35447	4.87683	1.78282	1.25728	4.32579	4.07167	6.68351	7.7981	8.15264	4.21072	5.37816	4.84217	8.4707	7.98264	1.37854	2.89656	4.44159	4.49537	4.96235	10.0062	1.94426	4.90633	3.27991	3.61263	1.19765	3.51166	6.67434	1.24517	1.09611	5.79429	2.23041	1.05758	5.74037	1.02867	9.44976	4.47954	2.42226	7.07995	1.38793	1.85971	1.97097	6.59471	1.06913	7.17764	5.28344	4.79179
ARMC4	3.12965	3.22117	4.29004	4.61344	4.30961	2.39093	3.59554	1.99457	3.56367	3.61888	4.64826	4.81521	3.00917	2.38208	3.54181	4.80801	4.95997	2.66758	3.10193	4.00639	3.51123	4.05412	6.66232	2.90736	3.85887	2.63592	3.00583	2.21056	3.73851	3.59108	1.36463	3.12818	3.88796	3.39271	1.06361	3.65012	1.14763	4.92295	2.51659	2.54208	3.82513	3.30233	1.19482	1.28001	4.17317	1.89754	5.39837	3.61238	3.17888
ARMC5	8.501	8.84372	9.32614	9.08252	8.90097	8.91517	9.21609	8.9193	8.90126	8.66924	9.32395	8.48415	8.58035	8.49593	9.1521	8.51664	8.66593	8.67714	8.1704	9.76228	9.20281	9.05541	10.2767	9.05124	9.26474	8.93316	8.07771	8.99145	9.60883	9.16879	8.55615	8.67784	9.51184	9.0828	8.92124	9.3407	8.4122	9.69534	8.90353	8.85873	8.71203	8.82921	8.78046	9.27656	9.01749	9.26603	8.75833	9.07985	8.37561
ARMC8	9.37416	8.98662	8.82015	8.19966	8.52841	8.68081	8.87476	8.83269	8.71652	8.52586	8.37408	8.40104	8.68281	9.42478	8.65058	9.11339	8.92056	8.65817	9.03333	8.38498	9.04972	8.53568	7.66983	8.55387	8.77777	8.17582	8.70274	8.94713	8.33997	8.53301	8.90052	8.9487	8.82193	8.67163	9.19222	8.93179	8.95251	8.42093	9.3899	8.82614	8.84001	9.22187	9.69004	9.04582	8.52399	9.14635	8.91606	8.88118	9.01033
ARMC9	8.02636	9.7161	8.515	12.5748	8.37331	8.55225	8.06026	8.09018	9.46956	8.55915	7.87516	8.49009	8.76126	7.97049	8.85789	7.62865	8.21179	7.98246	7.7112	9.58772	10.8303	8.13802	9.49727	10.6623	10.1154	9.96936	8.91888	8.52357	9.57157	8.83588	6.69399	7.39641	8.83398	11.4354	6.78416	7.84781	7.32071	8.94063	6.94428	9.23475	7.66171	7.01174	6.37652	6.86987	7.76392	6.95002	6.71284	7.83983	7.77688
ARMCX6	7.6077	8.41331	7.29064	7.53166	8.30234	7.02372	8.17133	7.62942	7.91203	7.60303	8.37831	8.1728	7.80414	8.15433	7.36849	7.37046	6.73768	7.70411	7.69701	7.44222	7.84487	7.54984	5.96223	7.98129	8.4249	8.34541	8.04226	7.60379	7.61005	6.76296	7.10671	7.3239	7.38495	8.189	7.49348	8.77483	7.14098	6.36552	8.22552	7.90445	6.75795	7.41056	8.16003	7.39681	7.78852	7.54222	7.17824	8.94152	8.04752
ARNT2	7.15307	6.90075	7.63477	6.71366	6.14952	7.11278	6.16466	7.06136	7.33092	5.90432	6.43676	6.69256	7.71234	6.57866	7.11351	8.36085	6.6424	6.71494	5.29395	6.81393	6.83089	6.7393	8.82455	6.55319	7.19121	7.51816	6.9638	6.5783	6.65192	7.8821	8.4183	8.17947	7.33634	6.50701	8.59131	6.29975	7.34598	7.29589	7.06042	6.37239	7.42883	6.88566	6.27852	5.89349	7.38098	5.76799	5.5878	5.59474	5.60302
ARNTL	6.04343	6.26066	6.51303	7.6426	7.11399	6.58115	6.43446	6.32583	6.6687	6.46028	6.68926	6.30915	6.47539	6.2739	6.1215	6.68081	6.17444	5.55232	5.21214	6.66243	7.27346	6.14827	6.5374	6.0235	5.20469	6.50651	5.32221	6.28275	6.48762	8.40056	6.59797	6.07713	5.94361	6.0208	6.17672	7.32217	5.79954	7.03838	5.98485	6.09093	6.1273	4.82557	5.83542	6.75645	5.38902	6.76945	5.35573	7.10862	4.86856
ARPC4-TTLL3	7.02448	7.19931	9.813	7.18603	6.77699	7.8477	6.05921	7.93376	6.74257	7.32453	7.57464	6.89967	7.3988	7.44119	7.3021	8.50683	7.02118	6.24688	6.88774	6.46446	7.81653	7.5647	6.90726	7.86908	7.41109	8.17053	7.73538	7.81335	6.436	7.19105	7.34951	6.62013	7.65014	8.19201	6.58028	6.14798	6.37633	6.62418	7.73854	6.35158	6.27912	6.27404	5.87289	6.20166	6.61465	6.06614	5.68113	6.59304	6.93543
ARPC5	9.16134	11.3953	10.2513	9.88106	10.9214	10.9222	11.1249	10.9271	10.767	10.2035	10.4631	11.1297	11.6682	10.8546	9.93583	10.4783	10.8446	10.5516	11.4459	10.6277	10.6892	10.7885	9.62423	10.9824	10.7715	10.7786	11.9173	10.7315	10.4964	9.41444	10.9624	11.5892	10.2478	11.0308	11.2574	10.4794	11.0098	9.50305	11.6308	11.0996	10.8309	11.3223	11.3649	11.7554	11.2828	11.7091	10.5621	10.6093	12.0131
ARPP19	9.34504	9.75789	8.15763	7.71294	8.86306	8.81294	9.00815	8.94815	9.07946	8.59774	8.97863	8.25003	9.34255	9.05766	8.6704	8.73079	9.7976	9.67027	9.28228	8.13356	7.92837	8.61719	7.66195	8.57445	8.16609	7.93865	9.34021	8.56301	8.22063	8.12399	9.28056	9.7281	8.82254	8.48157	9.75157	9.36569	9.81775	7.93407	9.586	9.60729	9.58572	10.3375	10.5717	9.72314	9.25844	9.74176	10.1872	9.27269	9.91089
ARPP21	1.04618	1.5975	1.22292	1.21683	1.70779	1.44932	1.74597	1.21256	1.4305	1.31695	1.20228	1.05747	1.15311	1.35515	1.23142	1.25339	1.29998	1.8545	1.73957	1.42611	1.08499	1.10199	1.38955	1.0656	2.00291	1.13849	1.5788	1.77558	1.23541	1.43361	1.09359	1.30144	1.08572	1.1097	1.12489	1.08544	1.17082	1.72961	1.11559	1.1801	1.18549	1.83577	2.11575	1.56007	1.67178	1.52546	1.8522	1.16118	2.33581
ARSD	6.22296	7.13305	8.58928	7.12107	8.06996	7.28018	7.11893	6.71945	7.06303	8.12325	7.55078	6.05596	5.94247	6.91043	9.84224	8.19757	6.63429	7.58038	6.25234	8.86943	6.9791	6.15843	8.81419	6.34033	6.5654	9.04845	6.08769	6.99245	8.98053	7.43674	6.1982	6.15561	7.34718	6.7152	6.70288	8.2104	6.15813	7.79707	6.14843	7.6406	6.97544	6.47417	6.54336	6.06048	8.26823	6.45864	6.14213	8.21355	6.65169
ARSG	5.57648	5.36409	5.98589	7.52586	6.23304	5.86805	6.01909	6.53799	6.22471	5.85212	5.61713	5.21363	7.199	5.73602	7.00636	6.36801	6.16527	5.84693	5.95528	7.33175	6.56747	6.78061	8.05533	6.42315	6.02742	6.82959	5.90734	6.65485	6.75262	7.00326	6.65437	5.80363	5.79231	6.08677	6.09582	7.09218	5.87881	7.74251	5.53012	5.69665	6.83986	5.72486	6.50164	6.1477	7.10502	6.02616	6.64433	6.02028	5.91534
ARSK	5.65399	4.63599	4.4041	3.7568	6.24452	5.04966	5.16805	4.43312	5.74133	6.05905	5.65177	5.89886	5.39485	5.43697	5.6793	4.93295	4.43711	5.39079	6.03349	3.77845	4.52553	5.86651	4.22567	5.40369	6.00884	5.52973	5.48931	5.50422	4.38143	4.71164	5.31658	5.87325	5.15109	4.4688	5.30794	6.61899	5.2921	4.43106	5.39107	5.83099	5.19478	3.83326	5.93861	4.50998	4.90325	4.74972	4.39609	6.58445	4.45755
ART5	3.97053	3.8104	4.18292	3.81958	2.84733	4.28132	2.75293	3.78417	3.69892	3.36293	3.97563	3.7723	3.48114	3.49463	3.84073	3.3627	3.55058	3.35515	2.28036	3.80259	4.1011	3.60427	2.16745	3.1704	4.93865	3.1418	3.53169	4.20497	3.93013	4.29518	3.641	3.68725	3.78157	2.87862	3.50437	3.45625	4.75656	3.61012	5.03049	4.37732	4.0107	4.45299	5.15609	4.86886	3.01707	4.80846	2.56961	3.73509	4.35065
ARVCF	6.49046	6.88426	7.49052	5.89857	5.52062	5.71806	5.72067	5.92638	5.63896	6.50529	6.796	6.28008	7.09834	7.30404	6.35548	5.92617	5.89564	5.55817	5.02327	5.61467	6.06921	5.50026	5.95749	5.73634	5.82026	6.40909	7.15906	5.31683	6.60567	5.92205	4.81998	5.78727	7.40297	6.31053	5.31952	5.52424	5.69062	5.78052	5.81586	5.21422	5.59855	4.95699	5.34221	4.92018	5.57988	4.97133	5.47452	5.72188	4.67675
AS3MT	12.5167	12.0252	11.1144	11.614	11.0524	11.1428	11.811	11.4969	10.7298	11.0617	11.3404	11.4	11.137	10.9181	11.4754	10.8853	11.1984	10.6997	11.3553	11.6044	11.7072	10.978	10.1759	10.876	11.7226	10.857	11.0946	11.6719	12.097	12.1085	10.3808	11.5689	11.3147	11.0377	11.3386	11.4313	11.2289	11.6342	11.3096	10.461	11.0335	11.0904	10.9367	10.4642	10.5832	10.4696	11.0241	11.6945	10.274
ASAP3	6.63023	7.31371	7.59386	7.14663	6.40923	6.81297	7.17078	7.19578	7.14373	6.53102	6.96032	6.54176	6.61652	7.21513	6.61251	6.23715	5.98459	5.97564	6.39986	6.6143	7.07489	6.67924	6.60969	6.9893	6.71194	7.16368	6.7558	6.71197	7.23267	6.44007	6.22154	6.19615	7.39498	7.38856	5.86007	6.13382	7.28156	6.72814	6.08483	5.94565	7.18373	5.53469	6.26363	6.09492	4.69578	5.85394	4.98212	6.41488	4.84072
ASB1	6.8675	6.05859	6.45772	5.56213	6.54342	6.5143	6.07607	6.7686	6.58345	6.39135	6.30113	6.59907	6.35011	6.86799	6.00428	6.56759	6.5964	6.68987	6.42698	5.88792	6.80092	5.9911	4.50837	5.89852	6.09465	5.62722	6.62882	6.21094	6.24833	5.49698	6.63985	6.53363	6.24005	6.00149	6.56545	5.7294	5.98384	5.29919	6.40238	6.38097	5.5397	6.18321	5.78609	6.43715	6.4945	6.51782	6.08313	6.22458	6.33777
ASB13	7.73313	7.57241	7.0551	6.51506	6.81	7.51463	6.94945	7.49624	7.419	7.24299	7.20165	7.453	7.28907	7.29461	7.0622	6.95648	7.29538	7.31592	7.01546	6.97535	7.58066	7.46461	7.26467	7.16293	7.30754	6.2829	7.16609	7.30145	6.886	6.75514	8.03707	7.3818	7.23241	6.97179	7.26557	7.40777	8.37797	6.43285	7.41193	7.8142	7.97667	8.35241	8.50084	7.59849	7.54069	7.64178	7.89668	7.19923	7.69424
ASB4	4.32832	1.69526	2.62609	4.45511	2.30043	2.1832	2.03963	2.07706	1.53486	2.06273	3.47387	1.79404	1.65935	1.5309	2.72151	2.03146	1.77833	2.78359	2.70156	2.47064	1.38959	2.03398	2.44783	2.75116	1.30963	4.25246	1.57844	3.17607	3.16157	3.18829	1.30054	1.49137	3.1151	3.36682	1.14745	2.65292	2.00162	3.91607	2.44002	3.55722	1.5736	1.84846	1.43331	1.28721	1.90133	1.79884	2.0307	2.79451	1.91281
ASB7	5.80301	5.48512	5.75843	5.31262	7.05411	5.50366	6.1553	6.3498	5.73618	6.01643	5.85548	5.53298	6.29321	6.27497	6.00082	5.84028	6.86068	6.69524	6.01332	5.5689	5.52486	5.58587	3.74313	5.54876	5.55817	5.65605	6.54314	5.8096	5.64789	5.56134	6.65354	6.34066	5.21776	5.40536	6.58776	6.42612	6.74509	4.85891	6.15607	6.23661	6.42862	7.18643	6.79851	6.72769	6.67277	6.73364	6.77046	6.4819	6.98215
ASGR1	5.29941	6.06385	5.19253	5.42696	6.01467	5.54804	6.48835	6.11462	4.74817	3.71648	5.21836	6.2541	4.55959	4.66176	5.01806	4.00582	4.83604	4.95825	5.33349	4.01836	6.66853	5.11965	3.89866	5.28133	6.06107	4.40229	5.16954	4.64809	5.00314	5.37599	5.2584	4.85911	4.96469	5.11805	4.30296	4.92236	4.50254	3.91061	4.56924	6.247	4.02134	3.85619	3.72488	3.71418	4.09332	3.70369	3.75759	5.68928	3.33933
ASPH	7.93328	6.43644	5.50452	8.05073	7.39315	8.43747	8.966	8.79354	8.06211	9.4514	8.14963	8.57909	7.28806	7.40192	7.02972	6.8004	8.97171	8.41568	10.2364	6.02034	7.75176	6.6489	6.68877	7.70921	6.35829	7.88853	7.52776	7.04678	6.27463	8.51096	6.19086	6.42972	6.86719	8.29414	8.1373	8.48851	7.31105	5.04532	7.3888	8.92634	7.16017	8.90312	7.662	8.09626	7.49083	8.27605	7.79441	8.63625	7.7379
ASPHD2	4.76944	5.07959	4.48678	5.67417	5.46709	5.23729	4.69054	5.45776	5.31427	5.14064	5.60245	4.84647	5.51897	5.42628	5.26451	4.87531	5.17498	5.39265	6.2002	4.64656	5.8322	5.86205	2.80314	5.45288	8.54928	4.16777	5.88221	5.56111	4.42826	4.84558	7.00933	5.90095	4.48718	4.81061	6.33675	4.82351	5.26839	5.38849	6.0933	3.81969	5.21046	5.74848	4.85366	5.91865	5.54721	5.89975	5.40495	4.99472	7.82962
ASPM	10.9337	9.63498	5.48947	8.02317	7.22598	7.25585	7.52907	8.14028	8.13625	7.09293	5.90475	8.17345	7.77816	9.09166	6.56765	6.43013	9.41776	6.49667	9.06814	6.27413	9.04831	7.4166	6.08306	7.47809	7.8743	7.53686	7.89991	8.06429	6.39505	5.06191	8.62704	10.2906	5.96708	7.55652	8.82116	7.77024	10.278	6.42466	9.57743	9.38381	9.87606	9.96743	9.34389	9.53047	8.1923	9.81051	10.5288	7.74214	8.24536
ASPN	8.20665	6.20687	6.13622	8.88003	6.32275	8.29584	6.38678	6.94431	7.14723	8.525	5.55564	7.28399	10.4843	9.02957	8.77166	7.01159	7.72088	7.7421	9.75709	4.90583	6.23723	8.88966	5.06505	7.5267	5.60086	5.74313	10.6562	8.85544	5.45599	6.70685	7.81214	9.52441	6.96655	6.82758	5.14177	7.59678	8.69475	6.62229	7.45664	5.9416	8.44026	6.1967	6.05004	7.60517	5.25138	7.76754	7.63283	7.7715	7.62222
ASPSCR1	4.95295	5.60141	4.85837	4.41691	4.39949	3.97957	5.20631	4.70289	4.72616	4.25676	4.63158	4.86894	4.29286	4.86349	4.18184	4.97727	4.79539	3.97704	4.71547	4.42887	3.82407	3.06855	3.94059	4.69174	5.49775	4.5537	5.08767	3.89539	4.92354	4.00364	4.6821	5.05326	4.26045	5.20224	4.93453	3.58452	4.81196	3.26999	5.18818	5.15029	4.41791	5.90746	5.90064	5.45681	4.8845	5.47532	5.54908	4.57492	5.01111
ASS1	7.11304	8.89428	9.44904	8.74723	8.8006	7.57735	9.42855	8.6595	7.40362	8.38034	9.06059	7.39699	7.98976	9.0518	8.03429	7.08772	8.63994	9.35001	8.87466	8.57081	8.20683	7.68965	9.15479	9.21794	8.63613	8.79152	8.13933	8.09724	9.10895	8.65726	7.14416	6.68673	9.72264	9.93239	9.40895	7.85472	7.32798	7.83202	8.25619	10.8828	7.18241	9.46433	6.86007	7.25219	7.19921	7.17348	9.31028	8.4775	8.84237
ASTN1	3.58441	1.8706	1.923	2.02454	3.10492	1.43044	3.28496	1.66147	1.48946	1.34903	1.90464	1.18934	1.13987	1.625	2.54767	1.90731	5.5445	3.06319	1.69968	2.81932	1.43241	4.45001	1.90389	1.1737	3.03131	1.50666	1.93932	2.74781	2.59446	2.66825	1.64261	2.181	1.50278	1.58317	1.30623	3.65274	1.18889	2.8565	5.01027	1.21074	2.31383	2.19096	2.38594	1.71633	2.40463	1.72458	2.53402	4.07649	2.44107
ASTN2	6.90004	7.53908	8.34337	7.11694	7.09522	6.94656	7.08599	6.91386	7.16878	7.33806	8.01854	7.88513	7.20222	7.72518	7.37301	7.55692	7.28856	7.05455	7.73709	6.69605	7.51399	6.98126	5.77131	6.79839	7.13607	6.93345	7.50625	7.02792	7.20521	7.37484	7.21799	7.31066	7.37679	6.9664	6.7972	7.19992	6.55638	7.71162	8.8249	7.68897	6.8946	6.30055	6.81676	8.1689	5.74511	7.81512	6.24377	8.1457	6.8823
ASXL2	7.41045	6.67621	6.82184	6.70123	6.15474	6.23639	6.03409	6.80081	6.90149	7.10504	6.91843	7.13729	6.97563	6.16071	7.11442	6.80308	6.84265	7.06428	6.8729	7.92055	6.77727	6.8824	7.68064	6.70676	6.03076	6.86697	6.86898	6.18009	7.24189	7.38791	7.19217	6.76819	6.88453	6.51579	7.56095	7.24055	7.16587	7.26422	6.78245	6.7894	7.26652	7.36435	6.33029	7.37026	6.08075	6.40578	6.53261	6.86221	6.14339
ATAD3B	10.388	11.2057	10.2633	10.2324	10.1601	10.6502	9.51947	10.2457	9.95238	10.0627	11.2129	10.4172	9.8292	10.688	8.95203	10.173	10.624	9.77267	9.45408	9.92961	10.6586	9.56713	10.8475	10.684	11.1792	9.46074	10.1012	9.94157	10.0085	9.43774	9.70542	9.81654	11.2356	11.2108	9.81696	8.82111	11.4575	9.25254	9.33175	9.665	10.9565	10.6104	8.82816	9.6385	9.17246	9.904	9.55068	9.10674	9.23918
ATAD3C	3.76843	4.50027	4.6271	2.9499	4.00205	3.87247	3.86641	3.91692	4.78851	3.59363	4.81642	3.74993	4.0421	4.27217	3.00688	3.55932	3.73887	4.32309	3.84565	3.11471	3.68561	3.25788	3.65955	4.058	4.54518	4.07894	4.06116	3.48118	3.36368	4.66822	3.73596	4.21066	4.59017	4.71927	3.96436	3.45081	4.4824	4.10469	3.36818	4.25596	4.17139	5.00065	4.17516	4.27741	3.30028	4.19237	4.09413	4.05307	3.36538
ATAT1	8.11809	9.21483	6.21258	6.30243	5.9306	5.95355	7.45626	6.66968	6.05813	6.04504	6.42945	6.90604	7.46229	7.65685	5.80668	7.21304	6.56449	5.48162	6.66936	6.18062	6.78904	6.7887	7.05296	7.00805	5.85574	8.7141	7.58939	5.70839	6.61051	6.35519	6.82307	7.65899	7.17231	7.43012	6.73337	6.07044	7.32663	6.11397	7.7762	6.5906	7.34771	6.54894	4.78494	6.06633	5.90969	5.90984	5.54542	6.22814	6.86246
ATCAY	1.94777	1.14521	1.68296	1.31865	1.22103	1.75075	1.45929	1.68444	1.35449	1.29468	1.11384	1.8466	1.34221	1.34232	1.5517	1.16955	1.78914	1.22055	1.20197	1.4649	1.43961	2.95607	3.72857	2.99423	1.06764	1.04336	1.13148	1.21379	1.70301	1.76312	1.45427	1.14036	2.81162	3.16019	1.06501	1.23257	1.37227	2.02565	3.51144	1.56921	2.06218	1.22464	1.10793	1.68593	1.21302	1.65699	1.43419	1.36778	1.39589
ATF2	5.91298	6.02965	5.18839	4.1456	5.28689	5.26805	5.15208	6.14037	5.25677	5.49613	4.97993	5.49561	7.23723	6.31067	4.94224	5.30707	5.79264	6.20317	6.76872	4.7276	4.99529	4.87842	4.06224	5.03719	5.06694	5.32137	7.37347	5.22807	5.08713	4.34993	5.95627	6.3067	4.91308	5.02597	6.08392	4.64972	6.50123	3.75358	6.07337	5.87026	6.06294	6.00412	5.86276	6.0504	4.99533	6.008	4.90431	5.0289	5.98048
ATF3	7.87238	8.22032	7.87014	8.05787	7.40481	8.15778	7.36696	7.68727	8.12811	7.40866	7.64899	7.49986	7.78618	7.76496	7.63349	7.73672	7.38084	7.59761	7.73327	7.83817	7.67307	8.05361	9.21517	8.1497	8.11242	7.10754	7.80186	7.48603	7.66234	7.59396	7.79437	8.20968	8.55147	8.07428	8.06595	7.91698	8.1512	7.55492	8.04016	7.70936	7.90831	8.21479	8.68943	9.03822	7.91779	9.1429	7.8596	7.90815	8.30071
ATF7IP	5.51323	6.27704	5.63305	4.4092	5.46212	6.73611	5.57905	6.46627	5.9731	5.82341	6.25735	6.19123	6.40977	6.45619	5.30639	5.96052	6.06894	7.15206	6.54467	5.62943	5.77758	5.74808	5.27159	6.28082	6.61029	5.81649	6.69496	6.11597	5.82049	3.90455	6.82537	6.74782	6.6585	6.50206	7.56632	6.31188	6.02375	4.25569	6.86179	6.965	5.59837	6.88262	6.52123	6.66985	6.68501	6.65707	4.8562	6.49688	6.56813
ATG10	4.57967	4.77607	4.8625	5.7051	6.24501	5.34593	5.5708	3.18194	4.99546	6.17374	5.28505	5.76839	4.79312	5.84747	5.65481	4.88723	4.63237	5.69322	5.8254	4.51923	4.24461	5.25191	5.95078	5.13616	4.43524	5.36642	4.7537	4.99129	4.68484	6.38447	4.62711	5.13657	5.11007	5.14717	4.88359	6.02447	4.67572	5.66614	4.78704	5.79902	4.63115	3.69671	3.47708	4.68358	5.36286	4.77915	4.07681	6.43173	3.94915
ATG12	6.48855	5.86674	5.59555	6.19282	6.36866	6.52667	5.83736	6.42925	5.80832	6.18326	6.48571	7.17397	7.11631	7.81847	6.57081	6.41166	6.22325	7.24181	7.55563	5.56083	6.18198	6.4965	6.88422	6.39589	5.93483	6.08225	7.21831	5.86639	5.51893	6.09002	6.90912	6.9834	5.71416	6.12546	6.99368	6.96743	6.90196	6.14574	6.76469	7.37186	6.20055	5.71715	5.78067	5.68214	5.99216	5.73537	5.7531	6.8978	5.84189
ATG13	4.57578	4.48251	4.54936	1.12894	4.15274	4.21426	4.36925	4.43288	4.36763	4.08012	4.40614	4.55643	5.47899	5.58896	3.02504	4.53003	4.46763	4.81036	5.403	1.87884	3.57812	3.88682	2.24559	4.49665	4.51476	4.82023	5.74356	3.96294	3.12361	3.0808	5.39772	5.26152	4.23779	4.69984	6.07604	3.73509	5.03116	1.30811	5.99978	5.12502	4.52376	5.94371	5.6518	5.53926	4.60874	5.42183	5.37389	4.32142	5.38624
ATG16L1	6.57661	5.68901	5.71603	4.20395	5.48468	5.84544	5.72488	6.24533	5.52256	5.5141	5.73256	6.46381	6.51653	6.09917	4.93691	5.76653	6.08589	6.57078	6.60346	4.69856	5.97629	5.04788	5.13224	5.34942	6.39418	6.26149	6.79284	5.37433	5.70587	4.26722	6.41071	6.19637	5.21351	5.40971	6.29432	5.7617	5.27341	4.32239	5.83415	6.18074	4.72781	6.19878	5.7792	5.94358	6.41358	6.13912	6.23067	6.42314	6.68441
ATG2A	7.76656	8.8186	8.39224	6.31445	8.41022	7.81371	8.15876	8.13953	8.09365	7.86255	8.26338	8.0127	7.72516	8.17537	7.28255	8.32387	8.11468	7.97985	8.27066	7.40654	8.18233	7.47697	7.31568	7.96194	9.0304	7.99084	8.08179	8.13683	7.58834	6.95785	8.22547	8.11157	8.57728	8.30409	8.4367	6.92586	7.94232	7.33904	8.34333	7.83281	7.67101	7.92195	7.51581	7.01946	8.09027	6.95336	7.51025	7.29778	8.56263
ATG4B	8.41099	7.89553	7.67579	7.24374	7.71301	7.63328	7.77538	7.83172	7.45644	7.45141	8.01076	7.14065	7.64642	7.87999	7.66112	7.37394	7.70174	7.80922	7.78973	7.61715	7.62592	7.41448	8.37555	7.57184	7.84131	7.70765	7.8169	7.59768	7.63098	7.68824	7.65612	7.4976	7.92274	7.7853	7.97165	7.38414	6.84608	7.5676	7.60451	7.19593	6.95595	7.43492	7.01527	6.8433	7.28052	6.82898	7.39147	7.63307	7.65997
ATG4C	6.67069	6.72561	5.60461	7.25005	7.96423	7.32457	7.75516	6.91358	8.28407	7.89813	7.38207	6.95029	7.48635	7.13784	7.63602	6.95906	6.86438	7.47347	7.01136	7.03037	7.44908	7.87602	6.2835	7.39136	6.91567	8.0189	7.12107	7.83906	7.40192	7.37492	7.29203	7.40382	7.26923	6.86059	7.99834	7.72005	7.36095	7.1261	6.76284	7.48865	7.396	6.59871	6.5081	6.65141	6.98463	6.89763	7.05214	7.68771	7.16017
ATG5	8.64255	8.66988	7.93556	8.83913	9.25676	8.97413	8.38384	8.76473	8.99212	8.7837	8.76886	8.90331	8.69213	8.99376	9.00427	8.87122	8.88105	9.1079	9.69729	9.3224	8.49275	8.86607	8.4367	8.72044	8.38303	8.91451	8.88653	8.96176	9.44076	9.14237	8.94389	8.73058	8.60386	8.72643	8.41654	8.70159	8.76189	8.82538	8.60014	8.98589	8.75719	8.99547	9.62079	8.99877	9.29954	9.2653	9.3009	8.77994	8.99682
ATG7	5.88907	5.2519	6.82612	5.49446	6.37417	6.58805	6.2276	6.66865	6.54422	6.34737	5.9128	6.59716	6.98026	6.74396	6.68634	6.92441	6.29015	6.68835	7.60879	5.87155	6.17088	6.67255	5.05086	6.66432	6.42371	6.40937	7.16295	6.53958	6.16418	5.86411	7.03412	6.32147	5.89239	6.55067	6.69818	6.76226	5.9741	5.56812	7.03634	7.07811	5.99486	6.1429	6.29581	6.27692	7.2228	6.36971	5.77175	6.77141	6.29457
ATG9A	4.8602	5.33744	4.69232	5.48577	4.67005	4.82624	4.37318	4.6874	4.66412	4.65821	4.74848	4.75083	4.52347	4.94455	4.29147	4.15266	4.66951	4.6183	4.82085	4.66167	4.78451	4.0924	4.9387	4.60923	5.05854	4.25965	4.95763	4.64355	5.04343	4.97413	4.9332	4.77153	4.87653	4.93673	5.15097	3.80377	4.59935	4.95183	4.59227	4.87405	4.45417	4.98912	4.60264	4.24715	4.60563	4.14701	4.55061	4.3052	4.91941
ATG9B	4.16195	2.87928	4.31703	3.14795	2.28359	2.88118	2.98994	4.39589	3.5138	3.58358	2.98922	3.73171	4.55688	2.65717	4.92128	2.92483	2.83154	2.89843	1.91006	5.42289	3.54805	4.5516	7.45551	3.62992	2.37421	3.79955	3.53383	3.96841	3.51375	5.1815	3.06108	4.4395	4.90835	3.08014	2.5369	4.75671	3.55137	5.86677	2.18987	2.52936	4.34822	3.77067	3.95586	4.65972	5.4758	4.50438	4.69458	2.55692	2.89918
ATHL1	5.10176	8.04559	6.41116	3.96793	5.136	8.58501	4.39564	6.10477	4.7494	6.81324	7.07733	5.05969	6.34153	7.11177	4.74734	5.97927	6.83175	6.33781	4.82082	4.29453	5.61127	5.07863	7.43044	5.09299	7.34224	6.56461	6.70244	5.33327	4.35106	5.37498	5.68187	4.75811	7.12455	5.45912	6.12661	6.26545	5.21256	4.92134	5.72453	5.9524	4.92848	5.23918	5.14957	4.21933	6.47453	4.56576	4.72236	6.48876	5.71159
ATL2	8.80354	8.82592	9.96264	8.58856	8.50714	8.57577	9.22479	8.30248	8.71015	9.10254	8.81826	9.74918	8.64924	9.09727	8.32877	8.70709	9.1479	9.8087	9.33527	9.83782	8.66274	7.71085	9.41521	8.84368	8.15902	8.49027	8.83439	7.87383	9.61266	8.33866	10.3102	9.35819	9.65397	9.40095	10.2643	8.44831	10.7592	8.5296	7.73105	9.50266	10.4046	10.4357	9.46838	10.5002	8.31542	10.0909	9.04005	8.42208	8.26121
ATM	5.13523	5.69599	5.61651	7.54207	5.92548	6.49403	7.27712	7.49083	6.62801	6.56002	5.58139	6.57849	6.39939	6.02742	6.92652	6.28476	6.92652	6.62056	6.43031	6.51652	6.50623	6.90888	6.38541	6.36599	6.43031	5.98757	6.26495	6.14436	6.46027	6.76126	6.90946	6.34299	5.57107	5.88066	6.84937	5.81959	7.30372	7.29373	6.08683	6.0194	5.89532	6.09707	5.80386	5.89972	5.81013	6.08683	5.81186	5.94161	6.34299
ATMIN	7.3171	6.84806	6.98022	7.40194	7.13753	6.98834	7.60156	7.45975	6.85725	7.55203	7.23854	7.47502	6.98375	7.16368	7.65423	6.91204	7.1003	7.46715	7.38718	7.61744	7.22116	7.28186	6.21591	7.31881	7.46902	6.75564	7.05375	7.3696	7.85465	7.33142	7.38399	7.52741	6.81571	7.1639	7.65467	7.38811	7.38585	7.51823	7.60642	7.76414	7.25008	7.51556	7.55232	8.25216	7.2091	8.22662	7.35375	7.70559	7.35388
ATOH8	4.67424	5.15087	5.82122	3.95232	5.1143	5.50352	5.86017	3.96742	5.39183	4.49719	5.1219	4.07579	3.93571	4.09098	5.45681	5.52153	5.2189	5.20602	5.69683	4.02575	5.24135	4.84524	3.5863	4.79268	4.78569	3.60964	4.2357	4.83699	4.51022	4.53995	4.33218	3.76985	4.83873	4.83614	4.28455	4.84935	3.30819	3.25219	4.00027	5.70524	3.94325	4.47652	5.36036	3.77733	5.40796	3.15739	4.79366	4.82506	4.47119
ATP10A	3.84758	5.23193	5.02331	5.47694	5.45514	5.4994	5.60688	3.97821	5.75077	5.3565	5.32775	4.39915	5.16291	5.16703	5.74916	5.04467	4.95431	6.24323	4.96401	5.46368	5.09803	4.99997	5.90836	5.07108	5.41935	5.12004	5.4825	5.5632	5.38024	5.95911	4.07663	4.31831	4.95403	5.3104	3.41594	5.2039	4.45618	5.09931	4.4911	4.94676	4.50617	4.07459	4.14051	4.20596	5.31456	4.08026	4.38036	5.35219	4.46162
ATP10B	5.12626	8.0436	8.3705	8.94872	7.7921	8.2966	5.31617	5.66682	9.16245	8.05902	7.7853	9.19073	7.98355	8.12615	6.32322	6.63778	6.94713	7.359	8.23215	7.20068	7.20191	7.57478	6.09256	8.93899	9.86431	7.9516	7.70378	8.12345	7.21003	7.02959	7.17634	6.40331	7.77752	9.19261	6.8221	8.15687	7.36465	7.89605	7.00616	10.1905	6.84859	6.97165	6.94154	5.49945	8.38264	5.5272	8.44516	7.20191	10.1342
ATP11C	7.58544	7.56027	8.50938	9.76177	9.13358	8.08897	8.57871	7.28659	7.58351	7.90006	8.4449	7.77761	8.6074	7.6459	8.20143	8.0156	8.58798	8.09108	7.64913	8.85501	8.35949	8.82284	9.25402	8.07296	7.79079	8.27253	7.7024	8.38444	8.76751	9.11607	8.89814	8.69022	7.66526	7.98484	8.12493	8.56721	8.18887	9.01471	8.0808	7.87736	8.46702	7.79071	7.40133	7.78109	8.2145	7.95364	7.86446	8.59552	7.42063
ATP13A2	5.85588	6.06308	6.03507	6.15236	5.52532	5.50473	5.638	5.55742	5.437	5.83708	5.88545	5.80934	5.86699	5.79594	5.946	5.46327	5.10529	5.34206	5.67833	6.50816	5.78898	6.40205	7.60908	6.23633	5.7732	6.14052	5.85705	5.84592	6.13352	6.46493	5.88031	5.8721	6.31432	6.00205	6.14708	5.9404	6.0358	7.02553	5.70129	6.01607	6.18565	5.90965	5.65832	5.70496	6.07266	5.41896	5.35113	5.17322	5.86896
ATP13A3	9.0473	8.81815	7.88845	8.34462	7.53326	9.05338	7.80514	9.63809	8.44483	8.30393	8.2887	9.01114	8.39578	9.47585	7.19575	8.23358	8.66392	8.5332	9.08945	7.1714	8.291	8.01888	8.85428	8.4522	8.23382	10.1713	8.35348	8.19229	7.04364	8.20015	8.76073	9.92578	7.91954	8.29079	9.02003	7.65591	9.58265	7.93875	10.4049	8.59199	9.25476	10.3781	10.1923	9.33023	8.07267	9.16651	8.18377	7.97804	8.81078
ATP13A4	3.75354	7.39577	7.71213	5.99913	7.10553	6.88335	5.55964	2.31453	7.79782	7.18763	8.64451	5.13957	7.21061	8.10216	6.3021	6.94449	3.37028	6.16835	7.74125	6.40414	7.048	4.06868	6.70327	6.96434	6.87413	7.78749	7.41409	5.39896	6.29891	6.31466	2.22832	1.68658	7.51912	7.72267	3.43369	5.71459	2.24416	5.41851	3.33477	7.14951	3.7656	1.28414	5.84237	1.13168	6.76741	1.62239	4.87213	5.68916	3.70387
ATP1A1	7.22411	6.92559	5.99352	5.72004	6.39629	5.85533	6.27281	5.73382	6.12907	6.203	6.17951	6.62655	6.60847	6.66384	6.31322	5.9677	6.4454	6.63351	6.17093	5.97279	6.71684	6.33547	5.98729	6.66388	6.40604	7.11244	7.30189	7.12235	6.28066	5.9494	5.92342	6.04492	6.07694	7.0597	6.7662	7.18773	6.81623	5.77145	5.91356	9.07009	6.27153	6.41691	6.30391	7.33565	6.5512	7.46637	5.99428	7.47144	6.81927
ATP1A1OS	3.3096	2.91354	2.94364	2.63254	3.1506	2.77814	3.39715	2.66337	2.56081	4.20507	2.72632	3.02523	3.3637	2.77844	3.7732	3.01992	2.97863	2.98578	2.66476	3.05135	3.07091	3.52752	3.23136	2.9614	2.65141	2.99655	2.99581	2.79516	2.85127	3.42919	3.34005	3.13299	3.02048	2.92369	4.20839	2.61415	2.82651	3.00597	3.55425	2.62298	2.50637	1.65799	1.45292	2.14574	3.06001	2.47206	2.79795	2.6798	2.95243
ATP1A2	4.37863	2.45105	5.40335	3.51262	4.49869	3.39053	4.36036	3.29443	4.5524	5.07377	3.97889	3.97134	3.56859	2.96953	5.77896	5.15698	4.41962	3.75267	4.20176	4.74784	4.3072	6.60817	5.92371	4.14472	3.49381	3.90404	3.08919	4.89411	4.18286	5.53643	3.51247	1.46257	4.4961	3.5786	3.09785	3.78039	1.90474	5.63075	2.13232	3.42415	4.51304	2.42769	2.27773	3.71486	5.04136	3.51116	3.6625	3.72443	4.43752
ATP1A4	8.31687	7.38032	6.26584	6.2128	7.50386	6.73074	7.4201	6.20259	7.25149	7.44407	7.16591	7.74539	7.34056	7.23146	7.14165	6.46225	6.7614	7.99317	7.30825	6.73741	6.89285	6.13353	6.22695	7.21763	7.29647	6.26765	7.64364	6.6892	6.81665	6.71756	6.97628	7.32154	7.02601	7.62862	7.96115	7.54133	7.4855	5.81481	6.60993	9.56339	7.03587	7.84355	7.59272	7.53438	7.73117	7.28962	7.141	8.12895	7.99657
ATP2A1	2.02014	1.38629	1.39196	2.50016	1.91057	2.43434	1.40897	1.78913	1.68048	1.68598	1.53849	1.74271	1.39598	1.73643	1.30805	1.40057	1.47335	2.04029	1.42642	3.55926	2.60708	1.10682	3.67984	1.15836	1.38084	1.81712	1.56816	1.94426	1.28243	2.04952	1.47046	1.36446	1.74936	1.39619	1.15091	2.61729	1.18097	2.53098	1.59968	1.33	1.73142	2.0117	1.38062	1.90845	1.82401	1.39104	2.18621	1.65442	2.09888
ATP2A2	8.66931	8.47137	6.82241	6.03271	8.42804	7.90578	8.26399	8.39475	8.16208	7.81162	7.79554	7.78542	8.21242	8.4771	7.18233	7.94271	8.32567	8.2489	8.39388	6.84604	7.71985	7.91109	6.33759	7.69974	7.90174	8.292	8.63777	7.6523	7.34628	7.16758	8.48208	8.80307	7.43103	7.71222	8.58222	7.66739	8.39613	6.79005	8.31127	8.43634	8.28725	9.42981	8.8523	9.3211	8.2799	9.2841	8.02853	8.14469	8.48652
ATP2A3	4.37517	2.42136	3.4314	1.24521	2.14608	3.26303	2.04053	4.7713	2.74704	2.51302	3.1271	3.4448	2.88748	3.18326	2.65152	4.20601	5.37453	3.11682	3.95789	1.71877	2.71681	3.88402	1.2248	3.45128	2.99673	3.60481	3.06843	3.27401	2.48834	1.13649	5.18418	4.60934	3.93976	3.3669	6.28557	2.82394	4.63201	1.04264	5.05486	3.38552	4.01399	2.99021	2.57805	2.83789	3.89442	2.58898	1.13813	3.27615	4.09461
ATP2B1	6.11404	5.18279	4.6652	5.2745	5.49094	5.38	6.31854	5.8285	5.35795	6.02224	5.73166	5.31844	5.66984	5.12427	5.54499	5.36446	5.42253	5.17637	5.52105	4.91573	5.29324	5.26025	4.00202	5.01082	5.16768	4.65101	5.63377	4.99522	5.76865	4.95777	5.81996	5.75508	4.46734	4.68612	6.11681	5.58336	5.24973	5.51402	5.10778	5.66482	5.03215	7.0561	4.96076	7.58439	4.91468	7.18583	6.01167	5.57632	4.99664
ATP2B2	1.47046	2.23797	3.01208	3.16584	3.33677	1.63911	2.77981	1.96969	2.60466	2.74688	1.83778	1.28651	1.49627	2.93866	1.27976	1.43301	2.27051	2.43931	2.13209	2.99037	1.66019	1.18635	1.94493	1.42514	2.3381	1.39467	2.82284	2.72927	1.37711	2.01586	2.14911	2.22753	1.59024	2.12006	1.36909	1.96868	1.31737	2.92208	1.57546	1.29533	1.41194	2.62316	3.62714	2.56028	2.70497	3.47017	3.81399	1.29116	3.40014
ATP2B3	4.90628	4.99334	5.23759	5.94455	4.82551	4.23323	4.76288	3.9819	4.61498	3.92393	4.37683	3.73617	4.22546	3.02051	4.88728	4.85674	4.08475	4.73422	4.09871	3.77991	4.33941	4.47863	6.12561	4.24319	4.5686	4.07641	3.09627	5.16033	4.81772	5.03662	4.18871	3.84589	4.36745	4.3989	3.81338	4.86713	3.90976	5.87176	4.36457	4.28991	4.27493	3.37485	5.08674	3.43869	3.60384	3.55511	4.02738	3.78108	4.13203
ATP2B4	6.74354	7.51522	4.65511	8.1773	7.20239	7.69914	8.65806	6.78334	7.84736	6.25027	6.20101	6.33216	7.26451	6.42827	5.24053	6.263	6.54711	6.99544	7.65101	7.55137	7.02368	6.79243	5.70354	8.28407	7.31409	5.50261	7.49439	7.3025	7.70889	5.53132	7.01083	7.65793	7.52873	9.00738	7.15189	6.63222	8.05816	5.01212	6.49369	8.58091	7.7204	6.97469	8.15706	6.68573	6.78122	6.56824	6.26796	7.07684	6.74605
ATP5E	9.47195	8.17421	8.51838	8.34255	10.3238	8.15492	9.36309	9.2503	9.87715	9.08508	9.40296	9.04239	8.43133	9.31871	9.54424	9.52294	9.31244	9.82215	9.06268	10.3896	9.11966	9.29034	8.4904	9.23947	8.285	8.22837	8.30533	9.45226	10.3958	8.79114	9.47225	9.70867	9.31984	8.63376	9.374	8.989	9.04155	9.23243	9.64459	9.86789	9.41753	8.11488	7.91853	9.00647	8.3217	9.41556	9.30991	9.17705	8.17417
ATP5J2	11.1282	11.909	11.7038	11.5093	10.5455	10.5323	11.0858	10.3255	10.1618	10.6488	10.817	10.8149	10.7382	10.5356	10.7432	10.8928	11.0621	11.0035	11.2388	11.0965	10.2656	11.005	10.2534	11.3312	9.94557	11.8882	10.9408	10.1568	11.0887	11.417	10.5647	11.223	11.048	11.5088	11.3035	10.513	12.3115	11.1632	11.2345	11.201	12.1	11.4896	11.3065	11.5674	10.7876	11.5009	11.4386	10.5338	11.0993
ATP5L2	6.16854	6.84311	6.67545	6.78205	7.11771	6.87945	7.03454	6.7625	6.81219	6.95493	6.50708	6.74123	6.23543	6.52886	6.87643	6.62675	6.85479	7.32416	7.13388	7.11224	6.47912	6.75583	7.94359	7.07534	7.18686	7.12663	6.41787	6.95184	6.83132	7.00747	6.26138	6.55543	6.84966	7.05417	6.27433	6.89512	6.97028	7.17314	6.26211	6.59657	7.01321	7.33805	7.18351	6.82762	6.8167	7.06593	7.17	6.35279	7.4259
ATP5S	7.03197	6.77686	6.5091	7.45262	7.06931	6.83514	7.74657	5.88006	7.23785	7.10752	6.16578	7.02282	6.03605	6.57417	7.19745	7.0901	6.7863	7.4652	7.36697	7.44421	6.53033	6.68482	7.47322	7.06514	6.04002	6.61308	6.22245	6.62923	7.70859	7.02661	6.44118	6.67083	6.57144	7.32746	6.65465	7.22499	5.81103	7.1943	7.10524	7.30849	5.82104	6.5236	6.65036	7.6754	6.41962	7.78433	7.05009	7.33085	6.09403
ATP6AP1L	6.093	6.15119	7.55463	8.33397	7.01412	8.52851	6.66455	6.41795	6.07614	8.42573	7.67204	6.52219	7.28771	6.94163	6.68328	6.92455	7.04792	6.89516	7.25512	6.34109	7.77983	7.30075	8.35284	6.81536	6.37613	6.40536	7.35434	7.51021	6.30234	8.83075	6.90214	6.90869	7.64672	6.86787	5.0944	6.76001	6.88804	6.97937	6.99765	6.33302	6.76662	4.66322	4.3243	5.86308	6.14872	6.01498	5.56789	6.79148	5.8164
ATP6V0D1	6.31503	7.36642	6.75907	6.56959	6.93558	5.94295	7.02434	6.56693	7.02794	6.2553	6.92567	6.67574	6.8035	6.71488	6.09509	6.78219	6.2434	6.69658	6.63406	6.54782	6.25062	6.63132	6.3693	7.17263	7.39256	7.11537	7.27999	6.76805	6.45319	5.8703	6.45094	6.42054	6.05489	7.7099	6.89281	7.09603	6.74347	6.31767	7.14951	7.21778	6.40779	7.61148	6.68923	6.93141	6.12135	6.72641	6.47887	7.22411	6.07134
ATP6V1C1	9.91976	10.1363	8.96456	9.86672	10.2376	9.97207	10.3542	10.0975	9.81915	10.1818	9.42431	10.3249	9.70517	10.9921	9.52879	9.76854	9.98854	10.0672	10.665	9.51592	10.438	10.034	10.1508	10.0163	9.76978	9.68781	9.69442	9.87241	9.49985	9.73503	9.41744	9.63126	9.82538	9.771	10.2925	9.85973	10.2326	10.0908	9.85314	9.76446	10.0835	10.3469	9.94381	9.3792	10.202	9.68237	10.1888	9.6118	9.34791
ATP7A	6.02774	6.80917	6.37194	6.18307	7.22923	7.44677	6.57719	6.84184	6.17383	6.99129	7.5644	7.34385	6.72123	6.05448	6.56166	6.41787	5.94749	6.9575	6.52902	6.08645	6.83951	5.87704	5.96686	6.04689	6.51094	5.84116	6.0858	6.42033	6.25264	6.6458	6.15287	6.2835	6.46358	6.30635	6.20659	7.88163	6.59325	6.52873	6.52598	6.64419	6.31151	5.51935	6.22543	6.30304	6.51718	6.4513	6.66973	7.69353	6.18806
ATP8A2	3.46403	5.5395	7.22572	8.2151	6.86871	6.18194	4.72039	3.72493	9.28131	3.88455	1.7527	2.58479	4.87812	5.57616	6.31026	3.39085	3.77196	7.61692	5.34237	7.6975	5.30828	3.83088	6.03504	6.44621	6.19267	5.59442	4.48361	6.69452	7.29436	1.91976	2.95213	1.62632	7.14596	7.23985	3.30013	6.25807	3.64448	8.34847	6.26021	5.71901	6.22483	3.34284	4.54345	4.71366	5.9585	4.60987	2.64928	5.87217	4.89706
ATP8B3	1.94251	1.53119	3.9114	2.1146	2.29811	2.91689	2.46299	5.33088	5.76406	3.09507	3.9651	3.05553	3.3069	4.66466	2.77954	2.44652	2.90823	2.95444	5.38058	2.17151	2.49691	2.55398	2.13126	2.52665	2.24803	2.60844	4.03419	3.21205	2.03057	3.01881	1.85212	2.59113	3.34285	1.96219	2.85968	1.98104	1.73092	3.82307	2.01755	2.29656	1.69368	3.01014	5.45089	3.28878	2.66178	3.48055	5.01209	2.59956	1.80927
ATP8B5P	4.24172	4.54147	5.70302	6.63466	7.28462	6.3489	7.01143	4.42056	6.78001	6.31138	5.50139	5.73888	5.01864	5.37499	5.46242	5.59321	4.76779	5.32057	4.82453	5.91131	7.38619	4.23888	6.10693	4.74718	5.2634	4.39973	4.72057	5.33064	6.64178	6.67218	4.4364	4.43214	6.08019	5.52634	3.95964	4.47658	4.1688	4.81837	3.97091	5.12798	3.99504	5.27583	5.21855	4.97087	5.05689	4.93474	4.94952	4.54073	5.42871
ATP9A	7.95514	9.0219	8.46754	8.6718	9.09849	8.78708	9.16978	7.88935	7.78899	9.17754	8.552	7.9663	7.51149	9.04689	8.56431	8.58689	8.23376	8.60856	9.307	9.27949	8.37126	7.26655	9.11051	7.74137	9.29026	9.75562	7.60651	7.37718	9.25391	8.9203	6.02222	8.08433	8.71557	8.17482	7.81769	8.81996	7.88261	9.29637	7.55441	6.97301	7.96983	8.44299	8.09445	7.04312	8.62396	7.06773	7.33724	8.86334	8.57042
ATP9B	5.73906	6.50736	6.06433	5.33628	5.45453	6.06407	6.91372	5.589	7.57562	7.27679	6.16932	5.7425	6.29779	6.1262	6.50063	6.37951	6.66021	6.06223	5.89078	5.33007	6.18115	6.3756	5.08044	6.38997	5.72491	7.34596	6.37642	6.11741	6.03416	5.16732	6.67474	6.19714	5.89	6.17303	6.78447	6.64566	6.33641	5.04244	6.96174	7.47746	5.8228	4.77803	5.7503	5.98623	6.57538	5.82168	5.7018	7.07699	6.61929
ATPBD4	3.71585	2.69	1.3008	2.83068	4.02596	2.30483	2.9854	2.91226	3.5901	2.57767	3.12007	3.67115	2.5359	3.32446	2.76459	3.61431	4.23919	4.25417	4.07209	2.14884	2.03016	2.23305	2.47176	2.70754	1.44033	2.18374	3.01999	2.76446	2.66	2.42151	3.02844	3.21974	2.58659	2.74689	4.09806	4.16569	4.66824	1.33905	2.77604	3.47902	3.9368	4.22245	3.63245	4.74942	1.85367	4.95737	2.38377	4.24082	3.12553
ATPIF1	11.6128	12.1999	12.6896	13.9815	12.5388	11.7915	12.4385	11.4935	13.3646	13.1214	12.679	12.411	11.097	11.7381	13.0929	11.5887	12.1964	12.1276	10.216	13.3284	12.3334	12.3969	13.0245	12.7229	12.0758	12.2081	11.0709	12.0462	13.4873	13.639	11.6967	11.6175	12.709	12.9573	11.0486	12.3372	11.9484	13.5435	10.8314	11.7302	12.3269	10.8742	11.7346	11.348	10.9965	11.2154	11.7414	12.4839	12.315
ATR	8.91108	8.21119	8.57497	8.13907	8.12527	7.53656	8.21018	7.74497	8.14348	9.17601	8.05708	8.0817	8.02852	8.60096	8.74522	8.29777	8.31985	8.16835	8.5415	7.67983	8.50204	8.27407	5.92486	8.15704	7.86528	8.22232	8.17759	8.43589	7.71877	7.33833	9.10618	8.61119	8.08021	8.09938	8.92991	8.61443	8.6029	7.94106	8.31271	8.27557	8.42018	9.77421	9.70413	8.92283	8.11217	8.79682	8.41952	8.70652	8.33076
ATRIP	3.91539	2.61181	4.50262	2.22392	2.0719	3.60535	3.88341	3.0117	3.63044	2.64852	3.57917	4.11088	3.66026	3.75009	3.22784	3.7136	3.4264	3.48024	3.86995	2.97716	3.5167	3.15866	2.74612	3.66749	2.91286	4.32891	4.12978	3.98454	4.04465	1.04955	3.9381	3.72183	4.07665	4.11359	4.28906	3.01602	4.08721	1.74881	4.19597	3.99746	3.14653	4.44898	3.11182	4.68867	2.69086	4.63822	2.01652	3.66821	1.27667
ATRNL1	4.82738	3.63274	2.45378	3.6406	3.56566	3.57894	3.32867	3.32025	3.69899	3.59654	3.32078	3.13545	2.93846	3.32222	4.11664	2.86084	3.36199	3.68146	3.20754	2.95548	3.16425	3.09256	4.18236	3.18425	3.44407	2.8785	3.28338	3.52796	3.11755	3.80829	3.26692	3.27841	3.38892	3.23043	2.64343	2.92163	3.08037	3.37984	3.08239	3.2489	3.11993	4.21812	4.28763	3.92836	3.23393	3.99797	3.6934	3.34867	4.12744
ATRX	6.77126	7.01308	8.01861	8.80354	7.57631	6.97641	7.25391	6.16315	6.66871	7.2062	7.88069	7.07147	8.04334	7.04009	6.63789	6.90108	8.22187	7.32487	6.90141	8.40624	7.01112	7.80034	7.69318	6.8258	7.14412	8.04876	7.23667	7.3071	8.28567	8.70122	7.58971	7.4361	6.67929	6.9465	7.12544	7.29373	6.44865	8.76186	7.12747	7.09183	6.46328	6.10045	6.20693	6.6427	7.35808	6.84686	6.10133	7.51169	7.08201
ATXN1	6.23628	6.08173	5.46526	6.19231	6.18194	7.43486	7.02084	6.14155	5.31821	5.83651	7.29169	7.55169	7.8898	7.90746	5.00598	6.71912	6.82803	7.29893	6.22451	6.52198	5.69184	6.11047	5.46612	5.97457	6.69061	5.12119	8.0285	6.89344	6.65078	4.79309	7.74811	7.85967	6.99129	6.55491	7.05914	4.8824	7.91389	4.51106	6.92579	7.45469	7.54721	6.8628	7.20151	7.41694	6.48072	7.4567	6.35375	5.53064	7.11017
ATXN10	9.52708	8.82958	9.0761	9.26569	9.70006	9.10947	10.1681	8.75663	9.93945	9.23437	9.12347	9.17806	8.54545	8.25662	9.64252	9.64771	9.00561	10.0534	8.87174	10.0043	8.98293	8.94466	8.64224	9.35068	8.9021	9.3146	8.47554	9.17526	10.0321	10.3146	8.597	8.54274	9.91855	9.75903	8.37873	9.40047	8.17551	9.47771	8.28368	9.09097	8.76681	9.80204	9.36493	8.04334	9.39452	8.04434	9.22287	9.41064	8.16335
ATXN1L	6.22405	5.75274	5.55038	6.70212	6.82974	5.80503	6.56174	5.8769	5.90569	6.28606	6.05643	5.9779	5.8151	6.02686	6.22555	6.10705	5.87955	6.55842	6.18641	6.20469	5.68981	5.93995	6.27588	5.98769	6.59767	5.88196	5.96132	6.52592	6.18675	6.36152	5.39488	5.46289	5.91877	5.98325	5.26465	6.842	5.94607	6.44857	5.61907	5.93916	6.09496	6.25971	6.66165	6.03494	6.33272	6.34266	6.83176	6.93669	6.34926
ATXN2	9.28612	9.56319	8.57264	9.78584	9.61267	8.89824	8.95762	9.3408	9.25674	9.21462	9.0045	8.30405	8.66896	8.7309	8.9282	8.93131	8.78719	8.31424	8.00716	9.52591	10.0058	8.69425	8.98894	9.02501	8.42414	9.12404	8.50238	9.17475	9.50695	9.56197	8.76405	8.21019	8.58339	9.39632	7.85318	8.06063	8.2657	9.02989	7.64231	8.2473	8.24948	7.70953	6.97926	8.11169	8.41861	8.05854	7.65317	7.87241	8.09806
ATXN2L	9.1489	8.73537	9.52549	8.84368	8.00339	8.70021	7.76635	9.17083	8.7039	8.79211	8.77738	8.70275	9.23807	8.67985	9.16512	8.61144	8.32709	8.248	9.23774	9.42769	8.90502	9.55663	11.7908	9.34129	8.71489	9.01166	8.89765	8.75048	8.66071	9.67473	9.09378	9.35862	9.58773	8.90954	10.403	9.51947	9.03031	10.5189	9.2549	9.08852	9.59367	9.30921	9.36788	8.77887	9.79408	8.71786	8.70021	8.48622	9.18154
ATXN3	6.34867	6.64938	7.29079	6.24611	6.59444	6.90891	7.08716	6.90184	6.28108	6.07099	6.66354	6.37081	6.80186	6.82453	6.11023	6.92969	6.43077	6.80701	6.19311	7.07058	6.42801	5.91497	6.87785	6.38769	5.96053	6.55059	6.99688	6.86714	7.37608	6.69525	6.32947	6.3517	6.86468	6.89556	6.04085	6.11526	6.25014	6.38863	7.00776	6.02646	6.33914	5.73076	6.49565	6.60166	6.74017	6.52177	6.32442	5.93712	6.51992
ATXN3L	1.07286	1.88419	3.58427	3.80844	2.15257	2.41423	1.99724	1.43045	1.69656	1.58957	1.34055	1.2249	1.74414	1.76244	2.14691	1.44758	2.86677	1.82991	1.68291	1.6413	1.32692	2.44751	4.13368	1.37455	1.97601	2.68876	2.03632	1.69768	1.20149	2.84746	1.10514	1.55165	1.25208	1.4508	1.98641	1.14592	1.4267	2.31726	1.15387	1.26937	1.32818	2.15846	2.0073	1.59472	2.76411	2.10187	2.77394	1.20937	2.46949
ATXN7L1	4.75047	4.81739	5.50108	4.95991	4.30425	4.42147	4.65706	4.56067	4.0766	4.42577	4.50229	4.16044	3.96807	4.02532	4.43627	4.66366	5.34327	3.50995	3.8583	4.26382	4.8152	4.88807	3.48824	4.9335	4.21103	3.68051	4.40451	4.07862	4.58621	3.34785	5.15998	4.99577	5.37432	4.91419	5.20474	3.66885	5.82524	3.66211	4.85673	4.67009	5.40466	4.85708	3.99997	5.30026	1.15544	5.03807	4.64445	4.28487	4.00956
AUTS2	7.18547	6.2799	8.36217	8.57759	6.56462	6.79157	7.85306	6.87671	6.40473	7.29268	7.015	6.73635	7.40924	6.71055	7.34385	7.10985	6.76284	6.33216	4.99949	9.12007	7.47318	7.60346	10.9636	7.44648	7.05214	7.18979	5.59683	7.11893	7.80794	8.67001	6.87815	6.46541	8.4646	7.68568	5.66624	8.54737	6.55578	9.12937	6.0716	7.06045	7.95873	6.35375	6.10244	6.59147	8.49061	6.39823	6.65354	5.88413	6.01541
AVL9	6.01782	6.99477	5.97285	4.89622	5.15734	6.22631	6.07438	5.52987	6.12823	5.69777	5.69598	7.74201	7.01672	6.94291	5.58708	5.57131	5.92467	6.91969	7.20187	5.78228	5.52443	5.37446	4.50507	5.58955	6.45255	6.96717	7.17722	5.25582	5.90933	5.62092	5.70689	5.87382	5.37271	5.63646	5.68108	6.24738	6.44297	5.14754	5.26388	6.902	6.18959	7.39468	6.96079	7.5949	6.20955	7.51703	6.91544	6.35678	6.57534
AVPI1	7.86296	9.29269	11.5394	9.21289	8.74271	8.35359	8.94478	8.14589	10.1646	8.44931	8.94818	8.15344	8.69813	7.6006	9.83562	9.03369	10.0303	8.80656	7.44458	9.1017	9.34975	8.71934	9.25129	8.87104	9.49247	7.94618	8.82393	8.22107	8.86561	9.11888	8.61247	7.8182	10.0303	8.86597	8.80494	8.48613	8.62949	9.18143	8.49819	8.45067	8.83407	9.30623	9.1408	10.5183	8.02449	10.3956	9.24567	8.41829	7.94436
AXIN2	4.60243	4.89362	5.15436	4.29625	5.97233	4.93761	7.4019	5.64843	4.37007	4.76725	5.79868	4.784	5.8747	4.64047	5.04891	5.69839	5.47327	4.69738	4.75376	4.83919	5.09393	5.40138	4.579	5.90192	5.41817	4.81248	6.23437	6.64053	6.03553	4.10281	4.82636	4.78654	4.98897	6.19632	4.59128	4.4229	5.15247	3.89654	6.07967	5.95137	4.92734	4.5007	4.51346	4.1443	4.95365	3.9573	4.59565	4.84241	5.39799
AZI2	8.49149	7.99078	7.81074	8.69593	8.47101	8.58646	8.6852	8.18483	9.02687	8.68092	8.18416	8.43443	8.42688	7.92237	8.66596	8.35126	8.50464	8.69176	9.2021	8.50072	8.40788	9.10885	7.76931	8.65456	8.21572	6.86033	8.35215	9.01698	8.57645	8.85043	8.31498	8.68276	7.92137	8.23025	7.90113	8.89718	8.2194	8.45641	8.19318	8.35407	8.41822	7.82921	7.7588	7.77868	8.55361	7.80352	8.00647	8.90701	8.54497
B3GALNT2	5.70433	7.60769	5.5708	6.1984	6.4284	5.31797	5.99894	5.42611	5.86038	5.9053	5.20817	5.83385	6.09038	5.91169	5.31178	5.20605	6.1976	5.51443	5.59517	7.10898	6.23045	5.54758	5.55098	5.48547	6.27717	5.71372	6.59233	5.80763	6.97003	4.38296	5.95954	6.24119	5.10289	5.55714	5.79551	4.73132	6.81443	6.0367	5.36511	6.14163	6.4919	7.37405	7.27738	7.29856	5.75672	7.22524	7.42349	5.20791	6.06475
B3GNT7	5.2631	6.99411	7.60321	5.06494	5.4654	6.0563	6.07386	7.0812	5.21283	5.78309	6.11556	6.81519	6.05924	5.08975	6.26196	5.82268	5.58907	6.34567	6.27618	6.02567	6.75201	5.71629	7.06792	6.10518	7.44845	7.8032	6.29251	4.868	6.30278	6.05335	5.85813	5.77703	6.97283	6.41152	6.64341	5.78005	5.66885	5.71773	6.30795	6.44472	5.56338	5.02025	5.21004	5.03897	5.27215	4.74506	4.79677	5.89789	5.3586
B4GALNT3	2.66438	4.19674	4.0012	3.58897	4.60807	3.06352	4.23075	1.60678	2.86821	3.21814	2.98927	2.39997	2.57459	2.70687	3.60483	3.19125	3.42265	3.28722	3.41614	4.88333	2.89895	2.85122	3.46785	2.19192	4.60069	2.31992	2.31234	3.76844	3.97128	3.88257	2.18634	2.79257	3.08709	2.76695	1.78802	3.71532	2.16676	5.20117	1.93488	2.80302	3.54734	2.944	4.69654	3.93569	5.35053	4.00482	2.84724	1.97194	2.91789
B4GALT3	7.83714	9.52559	8.6202	6.57928	8.1661	7.39792	8.10832	7.98064	8.61469	7.61476	8.07802	8.71084	7.97965	8.01001	7.24292	7.85577	8.3449	7.65338	8.22508	7.92027	8.29736	7.43693	7.22283	7.96506	8.48268	8.63833	8.07853	7.93833	8.09215	6.87715	7.89677	8.77823	8.18232	8.21018	8.6261	7.44494	8.43797	6.95686	8.14327	8.49091	8.18257	8.83579	8.04755	8.03527	8.26379	7.96935	7.49104	7.63216	8.41352
B9D1	7.19737	6.04394	8.1013	6.5239	6.3168	4.68397	6.20486	5.40761	6.31933	5.08451	7.03747	7.31563	5.49026	6.0692	8.45189	6.90125	6.88545	6.91347	6.19365	7.16069	5.39959	7.14444	6.7477	7.12932	6.24573	6.69244	5.84152	6.89022	7.20779	6.30547	6.481	6.78032	6.69057	6.79175	7.80847	8.28553	6.29395	6.59862	6.8495	7.61197	6.41978	7.91589	7.388	9.30645	7.50531	9.0865	6.83733	8.52832	6.22367
BAALC	5.45014	4.6876	4.86192	6.09156	5.22216	5.04922	5.40743	5.73556	4.66781	5.47838	4.73912	5.49025	6.14343	5.00603	5.53738	5.10989	5.34077	5.58233	5.46529	4.75219	5.48567	6.08157	4.44646	5.94956	5.85854	4.38938	5.40299	5.82737	5.0208	4.38406	5.4632	5.97677	5.01302	5.68084	5.60866	5.46589	5.55562	5.35117	5.78298	4.47934	5.67296	5.80263	5.2059	5.82068	5.97339	5.76271	5.71507	5.65812	5.81981
BACE1	10.3358	10.1333	10.1913	10.9029	9.36865	10.7179	10.1668	10.056	9.13921	10.3912	9.68687	10.0632	9.93391	10.2112	9.51744	9.91642	9.44815	9.79834	9.23215	10.3425	10.4647	10.5627	10.2744	10.2222	10.728	9.85442	9.85524	10.746	10.2538	9.96449	8.39496	8.74245	10.1739	10.2668	8.11371	9.82042	10.5148	11.2183	9.35783	9.21089	10.3704	9.80158	8.81352	9.82305	9.75814	9.82742	9.35465	9.80061	8.85513
BACH1	5.96856	6.13824	5.67589	5.21091	5.82929	6.22107	5.39682	6.52684	6.26539	5.96174	6.02373	6.06425	6.7057	7.05548	6.18841	6.15074	6.39807	5.86372	6.31904	5.24901	6.52108	6.4229	4.39863	6.53533	5.98426	6.11161	6.983	5.87465	5.57691	5.21099	6.64428	6.98758	6.32229	6.0361	6.95318	5.7809	7.39449	5.5743	7.26648	5.83887	6.79175	6.23203	6.71945	6.7314	5.90986	6.11531	5.65226	5.73902	6.96036
BACH2	3.65094	2.53877	3.54731	3.10957	3.83281	3.54343	3.50863	4.10471	3.36483	3.78022	3.53681	3.35252	4.40643	4.20999	4.12422	3.93671	3.83267	3.73101	3.67804	3.21305	3.39578	3.65335	2.17176	3.40187	4.14112	3.30346	4.52778	4.70364	3.14686	3.30369	4.68078	3.69312	3.25618	2.7955	4.40576	2.63296	3.61451	2.99692	4.11372	3.08058	3.65656	4.46852	4.4141	5.09064	4.06426	5.01728	5.28346	2.91331	4.36566
BAD	5.22401	7.33306	6.76205	5.1714	6.04504	5.25182	6.1556	5.13015	6.41288	5.50616	6.50404	5.61684	5.29489	5.88891	5.4801	6.19705	5.96337	6.34881	5.81471	5.24877	5.51296	4.88814	4.40731	5.47608	6.78687	4.91381	5.95094	5.42707	5.89404	4.80969	5.69145	5.85783	6.12456	5.75561	6.25056	5.18136	5.54541	4.94683	5.90518	6.13944	4.95893	7.07221	5.95296	5.08299	6.01651	5.20612	5.61705	5.5748	7.18474
BAG1	11.2231	11.4338	11.6871	11.5615	12.332	11.3603	12.2761	10.8576	12.6239	11.6146	11.1833	11.3766	11.4209	10.6651	11.4119	11.678	12.3699	13.0196	10.9897	11.8921	11.0609	11.5624	10.5241	11.3554	10.8367	10.8342	11.266	11.5295	11.988	12.1562	11.3178	10.9511	11.9459	11.2546	11.7832	11.146	12.1151	11.0774	11.1332	11.2455	12.0121	12.9637	10.6025	12.7102	12.4684	12.5809	12.5163	11.0009	10.9059
BAG4	7.50296	6.6828	5.96693	7.38838	6.92616	7.03043	8.39144	7.38555	7.70988	7.07529	7.02934	7.08509	7.26368	6.9317	7.12352	7.01328	7.20781	7.72512	8.10953	6.99255	6.89955	6.70103	5.21752	7.04686	6.62086	6.89747	7.22458	7.11786	7.3707	7.16249	7.48833	7.91237	6.69656	7.08994	7.55561	7.5654	9.80516	6.03981	7.30978	7.49874	9.54604	10.6322	8.19045	7.39381	6.64447	7.57407	8.6276	7.69702	7.05241
BAG6	11.1955	11.836	11.1309	8.70526	10.0393	9.65451	10.3463	10.2501	10.1989	9.90805	10.2555	10.6382	10.4435	11.0417	8.72661	10.3113	10.0941	9.76707	10.0303	9.84838	9.75969	9.52407	9.36912	10.0448	9.59003	10.4775	10.8737	9.61219	9.98588	9.01208	10.061	10.8361	10.1169	10.292	10.589	9.44588	10.5688	8.52287	11.317	9.98335	10.2154	10.6135	10.2247	10.0574	9.77577	9.79972	9.32386	9.91161	10.4065
BAGE	3.39378	3.06903	3.47563	3.79379	2.92392	3.725	3.30551	2.99465	2.63518	3.06645	3.45144	3.43944	3.68067	3.2414	2.92942	3.39738	3.96136	3.19042	3.05679	3.18114	3.35353	3.09965	4.52196	3.6552	3.10473	3.77915	3.25511	3.00702	3.58357	2.68939	3.30327	3.1366	3.86367	3.61616	3.31896	3.42237	5.22457	2.44718	3.13306	3.30033	4.50155	3.44001	2.51736	3.09403	3.77781	3.2174	2.7911	3.10158	2.83211
BAI2	5.41817	5.5404	4.33467	5.9181	4.60705	5.09116	4.3027	5.43731	4.54048	4.70349	4.99725	5.33522	6.03154	5.83304	4.68675	4.35791	4.12542	4.05134	4.38761	4.7107	4.86113	4.62918	5.76527	5.40488	6.1949	6.73997	6.26818	4.95934	4.3664	4.53144	6.10563	6.70421	4.97636	5.47842	4.43858	5.09839	6.3145	4.08467	4.96783	3.19974	5.7431	5.37082	3.95935	4.7549	4.35667	4.46506	4.3435	5.34179	4.95696
BAIAP2	5.9163	8.93174	10.2257	8.15618	7.88594	8.3314	8.7994	6.79406	9.67775	7.23258	7.37176	6.70288	5.84737	6.69238	8.76369	8.58614	8.20418	8.70158	5.89748	8.72532	8.02814	7.18824	9.23807	8.53325	8.35425	8.97945	6.07066	7.67964	8.76681	8.43299	5.97916	5.88984	8.88612	8.89657	7.05977	8.17518	6.42543	7.25156	6.94524	7.98368	7.22809	8.06894	7.45566	7.39872	7.19644	7.22016	7.5644	7.97519	6.83497
BAIAP2L1	6.88535	6.74629	6.97674	7.58813	6.05725	7.39474	6.01196	7.07369	5.69551	7.23926	6.88627	7.12821	7.48853	6.87017	6.66841	7.20877	7.43623	6.21947	7.00913	7.95608	6.84243	6.54603	9.1274	6.88348	8.59527	7.79199	6.0862	6.27059	6.79997	8.13552	5.48309	6.67502	7.20285	6.98201	6.21252	7.88006	7.10594	8.33934	5.78244	7.1555	7.50016	6.23507	6.43077	7.17096	8.30476	6.50112	6.52222	6.4016	7.14513
BAIAP2L2	6.88188	5.54323	5.16472	5.49419	4.77294	5.55199	5.55538	5.04307	5.52061	6.03674	5.25495	4.56974	5.3405	5.57082	4.89859	5.3284	4.50989	4.70848	4.43665	5.37861	5.50882	4.85287	6.19799	5.46239	4.82208	4.05063	4.95457	4.65008	4.2158	5.75676	5.35953	5.13908	4.83775	5.20459	4.75275	5.44032	4.98982	6.02694	4.73914	4.64506	5.03959	6.6675	7.2754	4.74748	3.9979	4.52049	4.61118	5.35144	6.93319
BANP	4.08024	4.50169	5.57805	4.63964	3.3092	3.28717	3.74775	3.39618	3.46742	3.55449	4.11296	4.0063	4.15363	4.35607	3.09662	3.83228	3.8583	3.69534	3.6551	3.73439	3.47081	3.73472	4.30944	3.94319	4.23281	3.28202	4.35728	3.66715	4.28203	4.89579	3.89475	4.17193	4.23931	4.53202	4.61543	3.24624	4.3645	4.25777	4.53798	3.92999	4.179	4.62875	4.43627	4.60958	3.81818	4.56769	3.322	4.0063	4.7334
BAX	7.84193	7.44775	7.21283	7.31933	6.76138	7.43049	7.11299	7.93014	7.42723	7.04143	7.28339	7.55019	7.81156	7.13623	8.24751	7.56267	6.99873	7.58693	7.36557	8.00938	7.94488	8.1276	9.13237	7.90695	7.52191	7.47003	7.70916	7.61242	7.53763	7.33865	8.15761	7.73195	8.19438	7.50365	8.27607	8.25066	7.91414	8.06463	7.37284	7.88968	7.78284	7.04109	7.10002	6.88969	8.17704	6.81286	7.01186	7.35049	7.18893
BAZ1B	9.21718	10.3541	9.89353	8.42588	8.31556	8.77534	9.07447	9.1792	9.4544	8.22016	9.41761	8.84936	9.7398	9.89986	8.62488	9.33959	8.71163	8.98025	9.0472	8.82543	8.19458	8.22401	8.80896	8.79529	9.79441	9.36854	9.82753	8.32825	8.85706	9.71669	9.19185	9.9438	9.32045	9.22816	9.71118	8.62488	9.59344	7.65292	9.89624	8.8614	9.46924	9.84201	9.11436	9.46743	8.90529	9.39863	8.99408	8.73806	8.91707
BBIP1	8.2441	7.41405	8.44748	8.5722	8.01823	7.3853	8.05981	7.67894	8.27973	8.6149	8.138	7.59819	8.07724	7.85447	8.97893	7.89926	8.25449	7.60578	7.18409	8.58279	8.16181	8.74017	7.95191	8.37428	7.15723	7.81438	7.83835	8.19386	8.4103	9.45052	7.80528	7.21264	8.50548	7.98509	7.56151	8.69936	7.82198	8.92536	7.58043	8.10882	8.05915	7.05718	6.78687	7.63107	8.15343	7.60832	7.90451	8.28343	7.74505
BBS1	4.87663	4.79185	5.79246	4.29456	4.80666	4.81762	4.25414	4.58341	5.1564	4.61593	5.04493	4.66574	4.90447	4.20139	5.11183	5.1383	4.18751	4.77159	4.41933	5.29206	5.09103	4.74615	5.88684	4.50729	4.09807	6.5467	4.41744	4.45039	5.77054	5.93533	4.37311	4.99293	4.80987	4.78198	4.77306	5.2888	4.40299	5.65777	4.80791	4.94385	4.42916	4.269	3.89601	3.77204	6.21439	3.86689	4.12058	5.19186	4.72417
BBS5	8.38374	9.96007	9.61945	9.38417	9.26477	9.441	9.45114	8.86348	9.11173	9.33367	9.13122	9.70957	8.92252	8.81155	8.59227	9.83186	9.34762	8.77762	8.95107	9.46026	9.7763	9.06607	10.1534	9.14155	9.26577	9.45099	9.00726	9.31227	9.56629	9.94786	8.64109	9.21672	9.20535	9.16056	9.22821	8.46988	9.72652	9.83629	9.01942	8.11937	9.56126	9.60298	9.65833	9.41182	8.99128	9.76301	9.85003	8.70489	8.8578
BBS9	6.6702	7.40744	7.02495	6.45282	6.51406	7.53471	7.2446	6.67483	7.39577	6.70913	7.91311	7.97323	7.63464	7.78064	6.26628	7.51727	6.92176	7.10874	7.47934	6.907	6.72286	6.86369	7.57322	6.98329	7.67175	6.89635	7.7903	6.96073	6.86716	7.66782	6.53799	6.98901	7.00033	7.15776	5.8663	7.33474	7.11187	6.05416	6.85745	6.82963	6.75684	5.34586	5.41946	6.61889	6.78579	6.73764	5.33352	7.31812	6.10113
BBX	10.9219	9.73353	10.076	9.92077	10.6672	9.78575	10.1632	10.3318	10.3174	10.7639	10.33	10.2856	10.2023	10.3258	10.5887	10.7602	10.2	10.4365	10.8351	10.2568	10.6279	10.7638	9.27392	10.2812	10.2589	10.1403	10.2932	10.514	10.335	10.2207	10.8034	10.9834	10.5209	10.0856	10.655	11.0256	10.6777	10.0871	10.8213	9.31549	10.5654	10.0169	10.2063	10.3408	10.2494	10.4371	10.1686	11.0618	10.9557
BCAP29	7.75496	8.5889	8.23791	8.99998	8.81779	8.63483	8.5743	7.42485	8.17862	8.41454	8.6775	8.14175	8.3465	7.65765	8.70661	8.65091	8.22367	8.92874	8.952	8.88545	8.22796	8.43682	9.29465	8.41184	7.47966	9.45238	8.18289	8.75212	8.93054	8.96357	8.18822	7.91685	8.80392	8.76909	7.05883	8.13037	8.02037	9.34773	7.42678	7.97355	8.13154	7.46328	8.25601	7.00284	8.81158	7.21802	8.30906	8.12461	7.93948
BCAR1	6.10492	6.19362	5.66591	5.21827	5.67939	5.7782	5.85772	6.2919	6.08839	5.44497	6.30725	5.48192	6.44066	6.67376	5.48221	6.06969	6.10161	5.67542	5.23966	5.98727	5.41264	5.13454	4.90294	5.63746	6.22639	6.30094	6.34783	5.634	5.7129	4.77144	5.24775	5.42205	5.07885	5.93597	4.95702	5.69599	5.68408	5.25205	5.68701	5.37463	5.34058	5.19347	5.03046	6.58555	6.72282	6.41936	5.11181	5.66773	6.35496
BCAS1	7.74202	6.54604	10.3221	9.73152	10.4277	6.39103	6.61837	10.0659	8.19486	9.58977	8.29124	8.37626	6.00013	7.28936	5.59319	8.10195	9.88802	7.11607	7.2625	10.8619	5.34348	9.20097	10.1166	8.74714	8.307	6.62183	6.07383	5.97034	10.815	7.46337	4.99156	3.77444	9.32919	9.27739	8.21367	5.33884	3.4224	9.92694	2.3177	7.39136	8.49545	3.34726	6.9862	4.72576	10.6842	3.75793	7.25286	5.76351	12.3688
BCAS3	4.41722	4.78306	5.84204	3.01348	3.94478	3.91935	4.11173	3.79617	4.78306	4.71647	3.92999	4.52297	4.5585	5.00877	4.30538	5.51789	4.0766	4.64512	4.76019	3.6789	3.84959	3.86904	3.74904	4.4891	4.30164	5.48497	4.80825	4.19907	3.52975	3.35955	4.94049	4.88004	4.78127	4.58377	4.93724	3.60188	4.66073	3.93294	5.18252	4.59778	4.20337	5.16465	5.44287	5.89812	3.71207	5.68199	5.36975	3.89157	4.5674
BCAT1	9.29136	10.7209	6.10548	7.67094	8.51915	9.00223	6.21989	7.13164	10.1276	6.10356	7.79852	7.22366	8.62425	6.88051	7.24917	5.68369	6.06879	5.93439	7.43242	6.55416	8.77892	7.36782	8.5269	7.37843	7.95776	7.53843	8.40788	7.65713	5.81755	8.32495	7.42823	8.17874	6.08907	6.95423	7.3659	6.64037	8.12149	7.6441	8.78445	7.32758	7.79736	7.96819	6.33193	11.1066	4.81588	11.0898	6.99898	6.30617	6.13518
BCCIP	7.84033	6.88691	6.87615	6.2969	7.38978	6.2426	7.7511	6.23094	7.52294	7.10497	7.32677	7.24835	7.15815	6.72129	7.53427	6.64385	7.26278	6.92511	7.04055	6.94447	6.82914	6.96198	5.77385	6.90722	6.56795	6.96383	7.18224	6.85832	7.01919	7.53284	7.297	7.11185	7.6164	6.90236	7.26485	7.46656	7.15072	7.01386	6.83498	7.56263	6.89331	8.06732	7.01749	7.89177	7.15347	7.96811	7.40529	7.3508	6.284
BCKDHA	4.65371	4.61409	4.76772	4.42414	5.16104	4.47817	5.04263	5.04825	5.27297	4.4212	4.78754	4.64992	4.35093	4.73907	4.44219	4.61011	4.67855	5.24617	5.10841	5.36203	4.56701	4.45698	4.63233	4.90254	5.06949	5.00585	4.72349	4.93361	5.13621	5.18485	4.62666	4.83822	5.73146	5.79037	4.61418	5.82158	4.8111	4.39629	5.79906	4.95645	4.64621	4.9578	5.17963	4.42185	4.60267	4.26193	5.02685	5.1587	5.18527
BCKDHB	6.93512	5.37243	4.42208	3.26154	5.93779	4.86616	5.14808	5.13687	6.10551	5.66522	5.68167	7.16568	6.31954	5.8628	4.56404	5.50168	6.14401	5.59683	7.22016	5.82238	4.64543	5.04152	2.62417	4.97549	4.31734	5.74592	6.27039	5.21555	6.06395	4.53548	5.32411	5.95284	4.86013	5.3488	5.60805	5.14422	5.92829	3.12614	5.8628	6.97311	5.64148	6.06107	5.94073	6.30094	5.02837	6.26459	5.23207	5.61138	5.92635
BCKDK	6.72268	7.70878	8.81062	5.73382	6.71346	7.03723	6.18246	7.14163	6.75729	6.26942	7.98581	7.66893	7.75531	7.36404	6.19038	6.79366	6.23629	6.74148	7.4459	6.35779	6.22257	6.48777	5.41201	7.13445	7.58264	7.45758	8.03505	6.58903	6.52382	5.56224	6.99309	7.23464	7.56316	7.30884	8.23821	8.38139	7.20235	5.61694	8.52652	7.77393	6.97536	8.33757	7.37582	7.23643	7.17397	7.03967	6.30388	8.50964	7.71541
BCL11A	6.86265	5.33061	5.91478	5.86179	6.77632	5.42282	8.47446	5.25576	4.45832	6.43924	5.49974	4.96124	4.24402	5.46054	5.52395	4.75395	6.11614	4.73879	3.98035	6.81884	5.65284	5.50313	6.21723	5.81937	6.49816	6.64832	4.23888	5.25876	6.48558	6.0025	8.04883	7.93881	6.59036	6.6287	8.46387	4.85668	7.24062	6.49015	3.17622	5.8921	6.96474	7.50065	5.87707	8.90362	6.09651	8.85682	7.66301	5.04726	4.18438
BCL11B	5.62615	2.30022	4.71259	3.86515	3.97441	3.65134	3.72666	3.98574	3.43851	4.9743	4.27524	3.80334	4.45561	3.39409	6.49729	4.98967	3.19277	4.80124	3.95465	5.62582	5.56923	6.17273	6.88239	5.38193	3.79767	3.93163	3.26737	5.33639	4.26312	4.81422	6.1715	3.93044	6.34931	4.46273	5.47803	6.08874	3.60606	6.20896	4.56972	4.37083	4.87746	4.72439	4.26917	4.5023	5.43714	4.04913	5.1843	4.27523	4.35621
BCL2	5.01822	4.72072	5.15405	5.53358	5.71491	6.26234	5.93957	5.93995	5.89695	6.4229	5.71306	5.85441	5.57122	5.54857	6.24739	6.41024	5.53485	5.7348	5.3663	5.07016	6.47959	6.34743	6.232	6.28267	5.95519	5.1518	5.65233	6.00843	5.73683	6.01431	8.491	6.86663	6.38643	5.96279	7.93674	5.58778	7.72334	5.65062	7.6677	5.73638	7.42427	4.65845	5.71003	6.56273	4.53968	6.56209	6.56537	5.74125	4.80935
BCL2A1	7.80619	7.71764	8.5774	8.32097	8.58257	9.13631	8.22044	9.25957	9.61445	8.13548	8.92967	9.31869	8.95829	8.08283	8.77805	8.53714	8.40005	8.24402	8.63642	8.34484	9.72033	9.82615	7.7539	9.9233	9.18292	7.65509	8.88239	8.29494	8.24886	8.55338	9.56131	8.88479	8.81292	9.21805	9.19898	8.18694	8.6546	9.58628	10.1245	9.65088	8.8426	8.52646	8.31803	8.11075	8.44925	8.10079	8.87593	8.02466	10.1696
BCL2L11	7.38207	7.36538	6.20888	6.69396	6.1958	6.55371	6.44924	7.41058	7.24913	7.91862	6.43949	6.34402	6.59211	7.48672	6.54742	6.11723	6.96962	6.8612	7.89588	6.5081	6.39734	7.94178	8.22293	7.91389	6.30934	7.54325	6.06873	6.86159	6.7263	7.27434	7.37211	8.00823	6.90916	6.77324	9.45181	8.4523	10.2168	8.71941	8.77924	8.70158	9.46566	8.68502	9.07238	7.74977	7.54657	7.99834	8.65881	7.50012	9.27387
BCL2L12	9.83336	9.02724	8.45364	8.60523	8.56362	8.91153	8.83448	9.71998	8.66374	8.81451	9.08472	9.05239	8.68619	8.88258	8.45045	8.84893	8.85067	8.40578	8.67835	8.67239	9.23815	8.61361	8.71575	8.82474	9.30437	8.43882	8.78911	8.77544	8.76519	8.27816	9.23951	9.63069	8.94217	8.83665	9.41198	7.99265	9.67578	8.48366	8.63688	9.03228	9.30317	9.25723	9.29767	9.11517	8.6462	9.15391	9.34261	8.16256	9.27706
BCL2L13	5.40718	6.01913	6.53342	5.37184	5.54132	5.88625	5.75846	5.99245	6.20888	6.14127	5.89624	6.01627	5.65066	5.24305	6.20416	5.71112	6.33473	6.06356	5.27047	6.72189	6.5648	5.50386	5.10502	5.6449	5.51756	5.34298	5.36031	5.90564	6.45225	5.96955	5.36457	5.64281	5.368	5.6895	5.5338	6.39552	6.17319	5.0952	5.01486	6.40143	6.40473	6.28894	6.38693	7.56502	5.04117	7.34324	4.85349	6.11206	5.32411
BCL2L15	5.24599	5.61771	3.6127	5.0624	5.57645	6.85687	5.12656	5.29829	5.96312	5.82036	5.33993	6.16125	5.19478	5.95404	4.58168	4.93365	5.30531	6.9736	5.99632	4.38454	5.12132	4.467	6.28456	5.26519	6.14783	4.81171	4.84341	4.55574	5.1896	6.20914	5.15296	5.48118	5.1126	5.4749	5.62354	4.95131	4.86088	4.78838	4.20343	6.52364	4.51549	4.40759	4.89541	3.58858	5.18811	4.0542	3.95605	5.39893	7.73138
BCL7C	5.27566	4.91458	5.70247	3.46127	4.26283	4.94021	4.861	4.92488	5.00835	4.51702	5.2814	5.24742	5.3718	5.21754	4.89854	4.4386	4.31736	4.35118	4.37522	4.89567	4.73078	5.03302	4.59378	5.02834	5.41	4.76251	5.76512	4.48193	5.13532	4.0717	5.0155	5.22407	5.58295	5.39894	5.43975	5.38835	5.38533	4.16018	5.61812	5.38602	5.17296	5.2102	4.68701	5.7017	4.42024	4.63512	4.15398	5.61669	4.77651
BCL9L	5.66287	6.91072	6.16846	5.10088	6.07979	6.53049	5.8868	6.8798	6.53898	5.92073	6.33852	7.07204	5.91935	6.0587	5.48964	6.20168	6.43512	6.51815	7.19413	5.67672	5.6888	5.29989	5.2861	5.93763	6.24832	5.66607	6.25329	6.1238	6.35079	4.85891	6.22211	5.86049	6.70488	6.37717	6.76841	5.49671	6.7476	4.85745	5.86888	6.98709	6.41511	6.76906	6.89587	6.61709	6.65214	6.53909	5.24583	5.95688	6.79369
BCLAF1	10.9108	10.8906	11.6418	11.3307	11.4893	11.0196	10.7499	10.9738	10.8087	11.1646	11.165	11.3155	10.9089	11.0513	11.3526	11.4764	11.2009	10.9432	10.8485	11.9755	11.235	11.0878	11.2134	10.8647	10.8896	11.2785	10.8124	11.3619	11.9672	11.4185	11.308	11.2049	11.105	10.7653	10.8566	10.4838	11.024	11.1494	10.4001	11.0665	11.1707	11.1193	10.5771	11.2006	11.3084	11.2417	10.9131	10.5069	10.7748
BCOR	7.61941	7.81687	7.36808	7.14757	8.16367	7.01968	8.5512	6.63671	7.88827	7.4527	8.26616	7.58271	7.48319	8.52568	7.28122	7.5552	7.98106	7.25224	7.07878	7.63515	7.2062	6.2838	6.37488	7.75375	8.3971	7.19644	7.14254	7.21763	7.6429	6.4459	7.96914	7.75754	7.47482	8.3052	7.82525	6.29162	8.73245	5.84807	6.99157	7.47127	8.42515	6.77807	6.79128	7.07909	7.58733	7.20646	6.77443	6.21777	7.37857
BCORP1	3.33624	4.0831	3.03539	3.56476	3.69855	3.45228	3.79576	3.37504	3.68112	3.34085	3.31902	3.08681	2.87354	3.75193	3.10964	3.38628	2.96047	3.78015	3.80758	3.42525	3.12039	3.23347	2.97513	3.21849	3.7365	2.69194	3.62245	3.63554	3.51921	3.86899	3.58173	3.94965	3.05277	3.06718	4.56327	3.3284	3.58239	4.39638	3.49519	3.67318	3.31943	4.42781	4.66376	3.93872	4.02257	4.2295	4.67752	3.41776	4.79957
BCR	5.85617	6.75439	10.5437	7.41089	7.90658	8.86425	7.28157	6.99696	6.93607	6.83983	7.707	7.83074	8.12356	6.69567	8.28876	8.49373	8.05044	7.26923	6.21845	8.53172	8.02741	7.79279	8.04472	6.44895	7.88333	7.47256	7.45437	7.6722	7.72391	8.15226	6.66615	6.1328	7.05977	6.43429	7.22601	6.34598	6.08173	6.73228	6.16378	6.53772	6.54244	6.60805	6.83341	6.58185	6.77092	6.86345	5.82826	6.83367	6.28289
BDNF	3.49411	2.17228	2.05741	1.60748	2.38222	1.64012	2.28069	1.35	1.84625	1.54704	1.42541	1.17356	2.16408	1.77882	3.37677	3.73223	3.31015	2.36751	2.19298	1.80414	3.38712	2.08344	2.56583	1.97991	2.54166	3.84537	2.64338	3.45003	1.43437	1.69894	2.7577	1.65999	1.19543	1.16542	1.96884	2.96749	1.25378	2.0554	1.49646	2.48791	1.32306	3.83583	2.81758	3.52192	2.32723	3.61681	5.277	3.15051	3.04985
BEND2	1.95483	2.20161	1.87839	1.1061	1.07005	1.65923	1.05618	1.70388	1.92355	1.57666	1.67107	2.06595	1.65753	1.83413	1.8568	1.8277	1.04573	1.1007	1.17199	1.70739	1.96003	2.09549	2.44134	1.9763	1.80653	1.80905	1.05992	1.17876	1.95234	2.14494	2.1005	1.90274	1.97261	1.30518	2.14771	2.04308	1.64037	2.02534	1.63164	2.10702	1.85942	1.06315	1.275	1.97718	1.12589	1.03351	2.97423	1.98968	1.11428
BEND3	6.95819	6.85234	6.7213	8.21126	7.18702	6.78034	7.19478	6.14047	6.84975	6.87665	7.63822	6.4643	6.67738	6.62073	6.8188	6.56467	6.0033	6.24874	6.05405	7.18353	6.9057	6.46009	8.96824	6.47908	6.52221	7.97773	5.84649	6.25382	7.49904	8.61533	6.29082	6.9423	6.92875	6.98918	6.12927	6.2119	6.59461	8.02329	6.31086	6.56808	6.76935	6.77783	5.6923	6.41904	6.22385	6.28262	6.53241	6.13917	5.09433
BEND4	3.18472	1.1362	1.07592	1.43175	2.07783	1.16973	1.13336	2.58695	1.21933	2.85204	2.29582	2.18911	1.18793	2.0783	3.9798	2.70435	2.01878	1.13423	2.1071	1.04233	2.90966	3.42595	1.08849	2.57584	1.65058	1.25722	1.14846	2.56085	2.28788	1.13789	3.1597	2.79825	2.49441	1.79397	3.24419	1.31061	1.55514	1.05866	2.01428	1.82666	1.27051	4.08568	1.43111	1.73856	1.08618	1.2561	1.55905	2.07926	2.55813
BEND6	4.88695	2.80509	2.49162	3.8605	2.0799	4.48475	1.59331	3.13683	2.6552	4.52874	2.67051	3.32356	5.98692	5.46074	4.6666	3.22512	2.66512	4.71385	5.46231	2.62949	3.72755	5.43974	2.97351	4.18647	2.97283	5.36566	6.1023	5.43927	3.90991	2.46745	4.76772	4.50035	3.40061	2.92439	2.60395	6.15091	5.53719	3.54477	3.53762	3.57141	5.12157	4.86971	5.68493	4.81342	1.11776	4.82816	3.21988	6.21937	1.11984
BEND7	8.8237	8.08508	8.13761	7.49636	7.50695	6.22352	8.69407	8.94628	7.92254	7.63917	6.99687	6.43424	8.2828	5.04948	7.60833	7.57329	7.74568	7.26481	5.52417	8.02863	8.21997	6.9255	8.21298	7.42597	7.48958	7.18517	8.27158	7.84853	7.94217	7.87272	6.77424	5.72966	8.36451	7.8664	3.66404	6.60432	7.83682	7.41378	6.94017	5.33993	7.58098	7.75088	7.361	6.58937	7.56266	6.76097	5.30013	6.84718	8.017
BEST3	1.17688	1.59509	4.19403	2.30102	1.31361	2.25692	3.32584	2.13277	2.63563	1.02764	2.9075	1.78882	1.5296	3.05677	1.10382	2.68909	2.32377	1.98299	1.22863	1.65728	1.29373	1.15018	2.78563	1.06849	3.2126	3.47432	1.55896	1.14057	2.8157	2.13825	3.07786	1.19053	1.7413	1.29517	1.19749	1.58448	3.46705	1.17618	5.38301	2.51326	3.6137	1.77278	3.13917	2.64385	3.05912	3.24939	4.14513	1.72241	1.78217
BET1	7.5908	8.19806	7.32125	9.39325	7.42922	7.92036	8.7336	7.87043	7.58406	7.40033	7.84557	7.69144	7.66137	7.06723	8.58308	7.56086	7.67552	7.7801	8.06055	7.88224	7.90798	7.52752	6.93131	7.79072	8.66436	7.42876	7.44385	7.27629	7.99054	8.05208	7.49474	7.46863	7.31438	7.95632	7.3962	7.86519	7.6658	7.72218	6.85291	7.56461	7.61239	6.94429	6.966	7.45541	7.86266	7.39067	7.18273	7.49834	7.29475
BET1L	4.80354	5.60178	6.42827	6.40535	5.04117	5.48881	5.40562	5.42168	5.99399	5.61461	5.31599	5.54416	4.33767	4.80588	5.25757	5.19668	5.11214	5.89131	5.253	4.74015	5.50133	5.51133	5.12216	6.10045	5.86462	5.64971	4.88476	5.30026	5.66242	5.21114	5.33186	5.17011	5.70134	6.18237	5.91122	5.24555	5.56118	5.07075	5.25757	5.84961	5.52765	5.74168	5.69347	5.31789	4.95104	4.93603	5.16529	5.78545	5.19513
BET3L	7.53583	7.67854	7.57545	7.85676	7.50549	7.69659	7.45889	7.85013	7.4104	7.64913	7.59778	7.33504	7.58062	7.515	7.54082	7.73286	7.39012	7.14499	6.70784	7.58844	7.84497	7.45523	6.98178	7.4097	7.52179	7.19237	7.14081	7.58907	7.54228	8.00016	7.40762	7.18662	7.50031	7.45539	6.80274	7.48202	7.45469	7.90701	7.2435	7.06693	7.39867	6.8597	6.83109	6.96174	7.33588	6.93943	7.11981	7.20948	7.23054
BHLHA9	3.23186	2.68242	3.68186	2.64635	4.00795	3.44446	3.93813	3.4649	3.71596	3.70508	3.56499	2.97555	2.53685	3.1612	3.83983	3.18132	2.72294	3.81287	3.56345	4.05639	3.0825	3.35867	2.45156	2.99967	3.97053	2.01826	3.3214	2.84734	4.09324	3.55794	3.19144	3.10565	3.55026	3.38485	3.39878	2.92779	3.35788	2.95532	2.94197	3.79143	2.57777	2.98035	2.52549	3.91763	4.23196	4.39579	4.8761	4.31362	2.64489
BICC1	3.76527	4.03032	6.75484	7.5487	5.07076	6.86913	5.82884	5.51617	4.51584	5.1575	5.66287	5.32313	6.85027	4.52799	6.43573	5.77178	6.8	4.46394	3.5588	5.64031	5.4707	6.70673	7.20028	4.84705	5.4387	6.561	6.48081	6.14252	5.35454	7.16631	4.80617	4.39427	4.4474	4.4556	4.13976	4.10131	4.81442	6.0373	4.05553	3.63112	5.17765	3.1153	2.71637	4.35846	4.91869	4.77978	2.74958	4.36444	3.11077
BID	9.91421	10.5197	10.1369	10.6431	9.59974	10.19	10.0346	10.3535	10.1634	10.5368	9.83219	10.4485	10.0201	10.5278	10.7004	9.42741	10.9662	10.4004	10.6208	9.87777	10.4907	10.4211	9.68341	10.5504	10.8968	10.7706	10.0878	10.4152	9.92587	10.688	10.6515	11.2015	10.3855	10.445	10.993	10.9623	11.1412	11.1519	10.2307	10.5902	11.0013	11.5704	11.3486	11.3921	10.2973	11.2867	11.7318	11.0017	10.7719
BK250D10.8	3.10828	3.67519	3.91738	2.93329	2.49841	2.69063	3.13171	3.86701	3.30298	3.78377	2.59241	3.15428	3.1685	2.68105	2.66885	2.51482	3.10431	3.07651	2.86649	3.57345	3.61158	2.71946	3.12422	2.38721	3.38951	3.24319	2.27119	1.87908	3.01111	3.8702	3.33924	4.09265	2.03546	2.30158	3.81894	3.39181	3.77037	3.42886	3.68423	3.25763	3.10525	3.71756	3.03466	3.38913	2.86229	3.60524	3.93897	3.89235	2.50496
BLCAP	6.11928	7.20072	7.38909	6.48406	6.38273	6.57987	6.73782	6.445	6.19055	6.57853	6.35989	6.94353	6.10641	5.97217	6.72178	6.41172	6.2027	6.17995	6.31819	6.44887	6.40746	6.33841	5.99637	6.44881	6.63398	6.71184	6.28841	6.26983	6.76227	5.91086	6.37756	6.42311	6.50759	6.37231	6.99324	6.56333	6.53563	6.68187	6.49726	6.10403	6.21954	7.41798	7.59352	7.33148	6.44195	7.35001	6.96621	6.65081	6.99155
BLNK	9.06171	6.84558	8.33656	7.48241	8.14429	8.16826	8.89841	8.02959	9.25741	8.62771	8.22181	8.17251	7.58393	7.65897	9.261	8.57937	7.73934	8.8668	8.01895	7.26232	8.6134	9.23063	6.27301	8.95271	7.56524	8.13485	7.55171	8.96969	7.18698	9.99519	9.8428	8.44138	9.20382	7.90294	10.2099	8.90536	8.40202	8.33679	7.46722	8.33586	8.55503	7.14362	9.33852	6.31135	8.25257	6.3779	7.85985	8.89816	9.03028
BLOC1S3	6.11403	6.06206	6.33381	6.64445	6.07894	6.38492	6.13359	6.97802	6.1062	5.86463	6.02147	6.12503	5.73706	5.92404	5.72975	6.02782	5.75201	5.94595	5.84848	6.15886	6.44207	6.0692	6.71084	6.18229	6.78959	5.63584	6.0473	5.95676	6.4173	5.97757	6.2086	6.05257	6.4435	6.88203	6.55404	5.78514	6.38297	5.57757	6.84077	6.12084	6.14892	5.89096	5.49361	5.43764	6.26677	6.22813	6.60696	6.1209	6.17948
BLZF1	6.33216	7.32062	6.29097	7.81882	6.91944	6.377	6.7716	6.41753	6.90208	6.58496	7.30941	6.59499	6.71761	6.33254	5.66714	6.3704	6.37224	6.4834	6.42033	8.29383	6.96312	5.9656	6.97974	6.35284	6.33533	7.94082	6.57047	5.96924	8.24463	7.39255	5.9622	6.72282	6.41753	7.01409	5.64519	6.31087	6.16743	6.91878	5.75932	6.17836	6.38628	6.96091	6.82037	6.83682	6.45864	7.05595	7.08951	6.42033	7.60088
BMF	5.57193	7.12327	7.08453	5.11289	5.94853	6.19755	6.59635	6.86261	6.46474	6.13822	5.97025	6.5863	4.88354	5.80233	5.44662	6.36606	6.21223	6.80342	4.75988	6.73219	5.86564	5.52318	3.86142	6.06474	6.08604	5.97942	5.19524	6.24756	6.54861	5.27695	5.70693	6.54933	5.91658	6.1801	6.24231	4.45619	6.11834	4.91988	5.95755	5.94888	5.97516	5.79892	5.61576	4.91345	6.2149	5.06298	4.96276	4.92297	5.95901
BMI1	10.1031	8.17513	7.54805	6.45956	8.99605	7.71279	9.10411	8.63655	8.93764	8.60087	8.12416	8.92261	9.18054	9.22656	8.01598	8.35569	8.6484	8.71714	8.65022	7.69127	7.54411	8.02513	5.30874	7.76974	7.15436	7.62876	9.19354	8.1452	7.98282	7.3554	9.26398	8.8915	8.32685	7.17286	9.10801	8.37963	8.78026	6.32322	8.87369	8.14487	8.44569	9.63844	9.44067	8.76309	8.36773	8.8994	7.9508	8.26701	8.85999
BMP1	4.18676	4.24876	2.94364	3.3866	3.10472	3.82925	2.63971	3.78889	3.34366	3.17069	3.3768	3.56116	4.96781	4.66537	2.51934	3.28339	2.94108	2.85797	4.52701	2.59533	2.9618	3.21655	1.464	3.5434	3.47794	5.11731	5.32209	3.3926	2.37459	2.84341	4.52417	4.99877	2.45532	3.59636	5.0262	2.26113	4.5812	2.34946	4.37639	3.83436	3.91309	4.85163	4.52244	3.96233	2.97008	4.05593	3.25424	2.72524	3.83398
BMP2K	5.93231	6.22451	6.66714	6.45499	6.67805	7.28413	5.75025	7.01779	6.70877	6.21623	6.33721	6.55614	7.53939	6.54955	7.17371	7.00473	6.59415	7.15505	7.95497	5.5965	7.07995	7.09653	6.20757	7.53133	7.65267	7.02306	7.54389	7.23013	5.76955	6.51501	7.75854	6.93985	7.54139	7.45924	8.61208	7.09871	7.27238	5.95501	7.87952	6.98832	7.06693	6.73996	7.06468	6.77357	6.75085	6.80289	6.88486	7.18917	6.65852
BMP3	5.82393	5.31793	7.67029	6.42189	9.01822	5.5101	7.80141	4.54369	8.58294	7.39907	5.8845	6.99749	6.04444	5.2064	8.46825	6.78719	4.25287	8.27729	4.54309	8.46314	6.31805	5.54589	9.48556	6.39144	4.53051	7.40365	2.82654	6.04989	7.85905	8.17619	3.70747	5.86846	8.62996	6.65905	1.9927	8.03029	1.75067	9.50077	1.62725	6.77563	7.88751	3.46483	4.79704	2.82376	7.91411	2.70886	6.14015	7.18616	4.44343
BMP7	7.23575	4.25383	5.47889	4.71084	3.42631	4.71117	6.13971	4.38302	4.42378	5.67511	4.70005	4.46968	4.02667	5.93849	4.73949	4.7717	4.28616	5.23807	3.84048	4.08707	4.70666	3.18253	9.77786	3.98186	3.6397	6.67835	3.61617	2.7904	3.73472	4.68874	6.74996	3.78924	5.07289	4.56955	6.08893	4.35162	3.64377	4.7152	4.4406	3.89157	3.42872	7.31253	8.49027	6.36856	2.96928	6.31613	6.57656	5.14331	2.42621
BMP8B	8.09684	8.56595	7.98758	8.23271	8.26998	8.49174	8.18503	8.3826	8.66269	8.17901	8.22143	8.49287	8.4341	8.1444	7.91665	8.17135	8.21339	8.2151	7.98094	8.10277	8.30054	8.05985	8.45209	8.59013	8.63768	8.13872	8.67719	8.379	8.00927	8.30254	7.93675	8.67859	8.07901	8.12207	8.50617	7.82506	8.43746	8.41246	9.32048	7.69805	7.8537	8.057	8.25265	8.1535	7.88793	8.56848	7.73742	7.7922	8.58923
BMPER	3.97218	2.84562	3.50261	5.18701	3.85596	3.70516	3.61933	2.86039	3.4467	3.44099	3.84972	3.2031	5.60229	3.76389	4.85431	4.31271	3.50822	3.29988	2.71051	3.46396	3.71264	6.48695	3.59467	5.92694	5.19824	5.19349	5.93493	4.68954	3.43801	3.36969	3.20751	2.5995	3.53006	3.96237	1.77596	3.49148	4.08028	3.31649	3.49243	2.39552	3.62565	2.94134	2.54982	3.28764	4.17014	3.92746	3.11012	3.50085	1.92316
BMPR1A	7.65822	7.91486	6.75146	5.14751	7.11761	6.69626	8.38633	6.91302	7.33789	7.4325	7.82748	7.23323	8.11809	7.8905	6.69881	7.19507	7.44265	7.3756	7.23608	6.66943	5.93712	6.81102	4.94533	6.92426	6.46084	6.40171	8.14818	7.22508	7.11825	5.42458	7.28446	7.74128	7.95627	7.10122	8.00409	7.71835	7.81782	4.07405	7.25515	7.08257	7.44042	6.99986	7.76531	8.05105	7.64118	8.05044	7.14225	7.63307	6.98898
BMS1	7.85743	8.06407	7.707	8.72979	8.45167	8.30969	8.09524	7.65563	8.04503	8.34669	8.49202	8.48995	8.09962	8.14143	8.73813	7.75375	8.3052	8.85016	8.76105	8.14688	8.38767	8.96493	8.50444	8.58188	7.93587	8.15649	8.25236	8.03011	8.29243	8.52334	7.89016	7.41448	7.97677	8.1056	7.7801	9.27071	7.8166	8.29312	7.11925	8.6204	7.65601	8.35127	8.48041	8.10335	8.04639	8.1446	9.17651	9.21374	8.07026
BNC2	5.85234	5.38366	6.86502	5.87476	4.39916	6.19547	3.91335	6.36882	4.47548	5.05326	3.83498	5.17462	8.13939	6.79438	5.93654	5.99613	5.47858	4.97032	5.68167	4.57944	5.20965	7.05686	3.80148	6.26888	5.0222	6.04595	8.36217	7.51102	4.68844	4.4298	6.7856	6.45259	5.70354	5.75435	5.47692	4.71582	7.11393	4.40451	6.42191	5.32008	6.69909	5.66091	4.29955	5.72843	4.95991	5.80769	4.33646	4.48539	5.50326
BNIP2	10.6377	10.2369	9.06729	10.3141	10.9382	10.1745	10.3595	10.3219	10.7087	10.6204	10.4057	9.77759	10.4076	10.1646	11.0371	10.4748	10.6181	10.5978	10.1821	10.455	10.0882	10.7982	9.95486	10.1578	9.80903	9.82358	10.2869	10.8869	10.6441	10.8913	11.1674	10.4687	9.97176	9.44233	10.7606	10.0995	10.7344	10.2027	10.3911	10.3721	10.7405	10.688	10.5695	10.3477	10.3211	10.4723	10.9712	10.0519	10.7751
BNIP3L	11.4799	10.182	10.1051	11.485	11.3121	10.8419	11.551	11.6915	11.2065	10.6521	10.5943	11.3461	11.7501	11.4234	11.4459	11.1614	10.3977	11.9586	12.1382	11.5667	10.3363	10.9975	9.43405	11.1465	9.97713	12.0991	11.7804	11.3782	11.7073	11.3137	10.7419	11.7231	10.6147	11.2594	11.0921	12.2039	11.1688	10.3233	12.0259	11.866	11.0201	10.1673	10.3615	10.7796	11.3634	10.9982	10.0047	11.8993	11.0698
BNIPL	3.8777	7.0728	7.89464	6.9428	8.18533	7.84162	8.06474	7.79485	5.92259	8.11071	8.0144	5.40497	6.69902	5.60471	5.4711	5.45573	5.39872	7.42429	5.50501	8.64195	8.54395	4.47692	4.85391	6.58738	4.09651	7.19282	6.62063	6.7615	8.84057	7.55528	4.54718	3.29431	7.45084	7.34139	5.78273	7.08371	3.75689	6.9316	3.27446	3.60293	4.89086	5.66722	8.11496	6.31124	6.9413	6.29059	5.02179	7.24969	3.29922
BOD1L	9.37718	9.23023	8.999	10.3717	9.0585	8.94398	9.19245	8.45295	9.08486	9.33212	9.3797	8.80004	9.07725	8.52891	9.62215	9.04402	9.1018	9.34179	8.52011	9.8096	9.7895	9.44976	9.41268	9.31855	8.91585	8.36907	9.00679	9.42086	9.81481	10.261	9.47034	8.72456	9.20636	9.43405	8.94466	9.2458	8.8393	10.1763	8.00247	8.73094	9.21777	7.9759	8.25995	8.3846	8.34017	8.33831	8.60473	9.31811	8.65275
BOD1P	3.76146	2.60181	3.31405	3.19266	2.78123	3.17476	2.58798	2.71272	3.02598	3.82985	3.25255	3.00776	3.7119	2.14955	3.49885	3.02378	2.75276	2.87437	2.80582	4.1922	3.07719	3.94289	5.28138	3.49189	2.77198	3.18876	2.4724	3.35332	3.45642	4.67543	3.14484	2.88817	3.72391	3.50805	2.61172	4.08087	2.87372	4.40212	2.64623	3.13204	3.46617	3.02367	3.10621	2.81624	4.55368	2.59487	2.40506	2.62859	2.75618
BOLA2B	10.3862	12.0347	11.8932	11.6888	10.2142	10.627	9.65234	10.4046	10.7935	10.6784	11.0355	11.5855	9.50474	9.85479	11.0734	10.4637	10.7546	10.0552	10.528	10.64	11.2489	10.9824	10.3962	11.1057	11.3694	9.90727	10.0769	10.5516	10.9643	10.2285	10.9328	11.1702	10.9884	11.0602	10.8746	9.50842	10.8286	11.1756	10.9253	10.8096	10.9997	12.1963	11.5501	11.7545	9.79662	11.2879	11.2901	10.1882	11.2944
BOLA3	9.98921	8.88359	8.72699	10.1906	9.37594	8.8314	9.16563	10.0029	9.83471	9.50366	9.25138	9.85423	9.15417	8.88457	10.3178	8.73866	10.3468	9.40757	9.60024	9.86618	9.6663	9.46597	9.93351	9.14803	9.74451	10.4112	9.1272	9.22158	9.92538	10.3062	9.12926	9.21567	8.7148	9.02751	9.16567	9.44837	9.86445	10.0333	8.82819	9.52624	10.1721	10.0215	9.79294	11.0181	9.10968	11.1156	11.0377	9.63798	9.03608
BOLL	1.0794	1.78444	1.25938	1.6136	1.92065	1.42729	1.82464	1.30578	1.50273	1.23774	1.26013	1.10595	1.10153	1.39676	1.28396	1.29821	1.41818	1.97288	1.75328	1.43303	1.14656	1.11574	1.62629	1.09829	1.90135	1.15118	1.6469	1.78966	1.26533	1.43047	1.08948	1.3909	1.09643	1.12957	1.16764	1.10004	1.18305	1.98454	1.10031	1.21846	1.1987	2.10611	2.2557	1.71653	2.11023	1.7817	1.85629	1.14888	2.47745
BPI	1.77516	1.63001	2.07262	1.2508	2.71625	1.45095	1.71151	1.24202	2.18831	2.33628	1.27415	1.21367	2.20254	1.38925	1.83116	1.34133	2.28478	2.62993	1.7358	1.49477	1.19482	2.9452	1.45961	1.49451	1.74678	1.39167	2.53994	2.50611	1.25448	1.50392	1.45247	1.3995	1.58693	1.60274	1.36954	1.08569	1.18512	3.29497	1.12438	1.21372	1.28395	1.85553	1.95145	1.56513	1.91685	1.52999	1.80167	1.18236	2.23421
BPIFA3	3.50736	4.45839	2.89963	4.03273	3.51733	4.0219	3.60138	4.06503	4.09244	3.95741	3.7122	3.39043	2.71928	3.59166	2.51022	3.42151	3.01659	3.41694	3.3364	2.91402	3.5168	3.2689	7.12878	3.42313	3.25453	6.52777	2.96005	3.34293	4.28586	3.77063	3.49381	3.92157	3.33016	3.47499	3.19732	2.61914	3.40547	3.59103	3.18567	3.28481	3.54714	4.20696	3.70056	3.35309	4.06628	3.92111	4.34286	2.87022	3.80301
BPIFC	1.69704	1.07094	2.0311	2.30594	1.07549	1.11895	1.07971	1.04284	1.05587	1.07562	1.6281	1.88266	2.2515	1.05655	2.08224	1.5307	1.10726	1.1135	1.13882	2.85762	1.7365	1.73216	3.8602	1.74015	1.3404	2.06881	1.06451	1.09879	2.41092	3.04618	1.42004	1.02617	2.12935	1.67969	1.48532	2.48747	1.56965	2.73809	1.20459	1.29721	1.84308	1.06782	1.23979	1.62853	1.09297	1.0405	1.0859	1.47388	1.12676
BPNT1	8.26723	9.71418	8.03665	8.95954	8.66238	8.3978	8.42513	8.78954	8.4103	8.6258	8.40408	9.34251	8.60825	7.69686	7.90613	7.90554	8.33001	8.44415	8.22928	9.70017	9.05578	7.83383	8.16557	8.22635	8.46501	9.68338	8.50643	7.90349	9.99826	8.33006	7.00305	8.58137	7.90526	8.52844	7.47783	8.68127	8.07048	9.03775	7.18506	8.66234	8.06117	7.93641	9.00934	7.26794	9.08128	7.36914	8.97188	8.68469	9.61294
BPTF	7.72208	6.42253	7.30866	7.07147	8.27672	7.00639	8.4153	7.30051	7.72766	7.90555	8.16398	7.0175	7.75341	7.72594	7.79211	7.74035	7.58766	7.74811	6.8487	8.05782	7.22365	7.94575	7.04103	7.49823	7.20186	7.65634	7.68187	7.57392	8.20936	7.36739	7.91862	7.42483	7.66268	7.60839	7.67605	7.77555	7.3593	6.41032	7.34718	7.12043	7.17434	6.10963	7.20374	7.16995	7.4806	7.12365	7.03708	8.01694	6.96375
BRCC3	9.29485	9.17167	7.91446	8.53542	9.82057	7.46891	9.36083	7.17861	7.72194	8.80923	8.58447	8.54028	8.15098	8.50898	8.50835	7.3477	7.62085	8.33723	8.63054	7.96938	8.33465	7.77803	7.404	7.95801	8.66713	8.30013	8.17868	7.63078	8.27514	7.99563	7.82561	8.13389	7.5496	8.06433	7.70707	9.37725	7.84307	8.62398	8.30431	8.7025	7.74098	8.0797	7.97112	7.18288	9.59952	7.28997	8.32258	9.39651	8.21529
BRD3	7.56537	7.933	8.4043	6.70432	7.6623	7.90002	7.47781	8.19528	6.9029	7.50037	7.96859	7.60795	8.28849	8.4004	7.20825	8.2169	7.98245	7.52432	7.18042	7.8946	7.88979	7.53917	7.38472	7.57927	8.19583	7.50697	7.44917	7.90306	7.7911	6.80601	7.97242	7.25125	7.99724	7.709	7.20348	6.88822	7.2494	6.35199	8.14236	7.07243	7.44018	7.07313	7.09213	7.24399	7.9958	7.28577	7.35481	6.98351	6.95379
BRD4	4.4264	5.81249	5.84234	4.99042	4.5897	5.19398	5.06067	5.14204	4.61018	4.60824	5.17587	5.04284	5.06495	5.4469	4.81009	5.32501	5.29808	5.0623	5.61395	5.15998	5.01111	4.85837	3.87311	4.87905	5.38335	4.48142	5.50786	4.97183	5.32287	4.29177	5.34031	5.83336	5.26635	5.36333	6.288	4.17634	5.26606	3.42252	6.2429	5.06067	4.9366	6.06076	6.29373	6.24964	4.39602	6.09255	5.62396	4.61387	5.00506
BRD7	8.09665	8.56126	8.74661	9.18633	8.89916	8.17412	8.45279	8.35436	7.82851	8.74772	9.02069	8.19368	8.32627	8.53764	8.84825	8.11637	8.33397	8.15679	7.69032	8.92777	8.47793	8.44182	8.66952	8.28235	8.30386	8.48718	8.27608	8.35764	8.81363	8.59979	7.98502	7.80575	8.47424	8.2174	7.59776	9.04385	8.4061	8.9746	8.10053	8.17398	8.27296	8.23921	7.74869	8.79128	8.45287	8.83121	8.30808	8.48903	8.23409
BRD8	7.68592	9.35279	7.9206	8.77091	9.73169	9.13819	8.25795	7.08283	9.0782	9.71642	8.67236	8.37539	7.50016	8.62047	8.43825	8.42676	7.75964	8.39438	7.46852	7.37164	8.31427	7.82395	8.43188	8.24842	8.17609	7.57902	7.08831	8.55781	7.98846	9.6818	8.43835	8.08152	8.05272	8.39726	6.74506	8.93884	6.15086	7.43786	7.24485	9.09279	6.92068	6.62617	6.24526	6.00685	7.96503	5.98195	6.82743	9.12952	7.06323
BRF1	9.32062	9.40671	9.65211	9.61918	9.01335	9.56631	9.64702	9.41803	9.75531	9.42064	9.5328	9.27791	9.06388	9.16927	9.15551	9.06422	9.36578	9.22132	9.02485	9.41557	9.69865	8.74704	9.14679	9.26326	9.17727	8.7444	8.56401	9.31539	9.58859	9.44565	9.24896	9.17513	9.32939	9.50766	8.50348	9.02402	8.95413	9.5417	9.04648	9.27682	9.08832	8.95936	8.84709	8.86162	8.46399	8.7624	8.80931	9.44273	8.47214
BRI3	11.6961	13.198	11.7643	12.6949	11.8612	12.7091	12.8627	12.8467	12.6404	11.5465	11.9538	12.5838	12.518	11.3936	12.1578	12.3943	11.9067	12.5109	13.4804	12.6466	11.9343	11.7796	11.2999	12.5159	13.4585	11.1922	12.2098	12.0275	12.4916	12.528	11.3072	11.5276	12.0624	12.8099	11.3001	11.7652	12.2784	11.8336	12.3004	12.0499	12.1238	11.6164	11.8675	11.6092	13.1968	11.5148	11.2813	11.3998	11.9616
BRK1	10.5398	9.0969	9.99213	9.39771	9.93135	9.6628	10.3906	9.27423	10.1129	9.65321	9.77139	10.2595	10.4051	10.4707	10.5027	10.0256	10.2045	10.381	10.3993	9.79369	9.20553	10.3244	8.39692	10.1882	9.40803	9.56713	10.4383	10.1578	9.75942	9.52506	9.95295	9.75066	9.51084	10.0472	10.1297	10.5558	9.67473	9.59416	10.1942	10.9517	9.95064	10.2011	10.1036	11.0336	10.5844	10.8921	9.79494	10.5719	10.3066
BRMS1	7.11606	7.62567	7.47654	5.65303	6.7533	6.67918	6.61111	6.97157	7.28681	6.83197	7.21809	7.26927	7.2046	6.95492	6.48036	6.98651	7.21674	7.28402	7.41723	6.4669	6.62917	6.58016	5.91372	6.77817	7.81367	7.1426	7.3681	6.51151	6.54429	5.74186	7.48274	7.30811	7.04097	6.81124	7.43787	6.6427	7.28748	5.86579	7.50901	8.04126	6.97395	8.47673	8.04495	7.56225	7.30492	7.25402	7.48664	6.97269	7.54695
BRP44L	8.57794	10.2913	9.43885	10.6433	10.4871	9.36843	8.84249	9.02523	10.2777	9.47793	9.99349	10.2796	9.28926	9.61647	10.6635	10.2375	9.27164	9.5222	10.6029	11.0744	9.60229	10.0238	9.13885	10.3094	9.65947	9.44698	9.34182	9.68604	11.0398	10.0326	9.46373	9.56729	9.51251	10.3726	9.66613	9.34868	9.80486	9.64582	9.67621	10.1098	9.8052	9.44542	8.89887	9.02968	9.78032	9.0106	9.27234	9.32299	9.79948
BRPF3	5.74024	6.60045	4.80854	5.63293	5.47951	5.2377	5.89332	5.00892	4.73364	5.35015	5.75022	5.29666	5.2592	5.83564	4.83438	4.854	4.58769	5.50459	5.66075	7.02562	5.59472	4.96091	5.30775	4.68823	5.25244	5.2622	5.39749	4.99943	5.51252	5.04315	4.37758	5.20565	4.89563	5.09391	5.39109	5.29866	5.84699	5.00085	4.84127	5.25079	4.63601	5.81303	5.11109	4.71885	6.27621	4.70554	5.01414	4.93553	5.51192
BRSK2	7.11009	3.58974	3.91955	3.63386	3.42215	4.32582	3.31081	5.14814	4.03593	3.66372	4.4162	4.24545	3.97352	4.11343	4.04617	3.79954	4.50195	3.47209	3.23207	3.75457	4.41387	4.0234	4.30144	3.62322	3.6932	4.08779	3.24161	3.46282	4.26249	4.27613	4.30123	6.48184	3.95739	3.59246	3.8866	4.16741	4.48471	3.79918	6.15158	4.3721	3.80277	3.38861	4.03251	4.17197	3.54782	3.28079	3.17342	4.07691	3.53405
BRWD1	6.8631	6.88933	6.64707	6.70385	7.33526	6.02425	6.32876	6.22222	6.08258	6.54769	7.83145	6.26427	6.43644	7.14166	6.22703	6.28049	6.86941	7.16017	7.28055	7.16568	6.52902	6.26673	6.024	6.57625	7.01241	7.13657	6.73765	6.50713	7.24333	5.91527	6.24926	6.40295	7.63602	6.80379	7.14596	6.44066	7.3904	6.39495	7.07245	6.47451	7.27838	6.99318	6.90549	7.32855	6.12438	7.32855	6.24199	6.59994	6.86534
BSDC1	6.74194	8.29243	7.96423	7.73869	7.81184	7.34941	8.08614	7.48156	7.11983	8.1153	8.37799	6.54616	6.67929	7.49316	7.25515	7.53849	6.7281	6.43429	5.92364	7.23803	7.84274	7.02472	6.47297	7.35192	7.93462	7.43909	7.05283	7.08728	7.50543	7.21188	7.47969	6.7347	7.92599	7.82013	5.86798	5.71538	6.99544	6.07129	6.28708	6.35854	6.6969	5.56365	5.10529	6.09107	6.06048	5.99773	6.37105	6.36472	6.93206
BST2	9.59874	13.819	10.8444	11.9318	12.2433	12.7199	9.32354	10.8866	11.49	13.1712	13.4074	10.2912	12.6305	11.9641	10.3604	11.4937	11.8644	9.72271	12.2448	9.68964	11.6269	11.3129	11.2418	12.3338	12.5646	11.9831	12.768	11.3118	9.60623	9.3999	12.8304	11.288	11.3887	12.8362	11.3751	9.89071	10.2167	11.4407	11.9623	8.89801	10.2978	9.51846	9.82431	9.22806	12.6724	9.0433	9.95141	9.97303	11.4365
BTBD19	2.58745	2.10361	2.88334	2.13988	1.75725	2.30575	1.66965	2.55644	1.9017	1.95114	2.60325	2.31833	2.67999	2.59037	2.48649	2.02551	1.81823	1.73588	1.86374	1.93972	2.43438	2.28477	2.70111	2.47972	1.85581	2.48335	2.59295	1.83407	2.23456	2.65468	2.83164	2.40638	3.27937	2.33226	3.06776	2.41415	2.79276	1.57982	2.86738	2.53476	2.6474	1.79502	1.97063	1.89322	1.63623	1.66182	1.82741	2.06508	2.15286
BTBD7	6.12075	6.48447	7.08436	6.65204	6.55781	5.9804	7.94952	6.05951	6.31946	6.71728	6.6439	5.84691	6.34982	6.56991	6.6208	6.13815	6.34358	6.84231	6.15201	7.38547	6.83941	6.27521	5.48044	6.67792	5.37008	5.8449	6.45415	6.35077	7.5005	6.84479	5.98618	5.8384	6.65694	7.06724	6.10523	7.45645	5.06481	6.05801	5.74358	6.78521	5.0443	5.74454	6.28259	7.38518	6.27892	7.25258	6.52676	7.59636	5.96593
BTBD8	4.08915	4.3388	2.57633	3.75617	4.74075	3.84904	4.46434	4.17469	3.66251	4.36979	3.66663	3.32681	4.05706	3.95885	3.58515	3.88872	4.35418	4.03353	3.77638	3.66352	4.01945	3.45406	2.61489	3.51351	4.11343	3.5319	4.11655	4.14441	3.52761	3.91713	3.47045	3.97559	3.00752	3.78418	3.23669	3.06088	3.23574	3.21664	3.33793	3.4697	3.24652	4.06378	3.73393	2.62805	3.80845	2.89949	3.44137	3.31737	4.69584
BTBD9	2.96333	6.83311	4.95675	6.41129	5.65809	4.90633	5.59442	3.78666	5.96802	5.96686	5.45186	4.95261	5.30616	6.30664	5.33251	5.56796	4.29674	4.93037	5.09422	5.6734	6.43975	3.60188	6.7725	5.13424	5.44349	5.01212	5.53727	4.18427	5.50679	5.78993	4.28677	3.7972	5.38079	5.73099	4.28831	5.43418	4.12993	4.13084	4.54345	5.29034	3.68894	4.5233	4.35728	4.99709	5.47106	5.23297	1.18469	5.61202	5.80734
BTF3L4	7.65569	7.25816	5.93062	5.65409	7.38136	6.85419	7.30654	7.1406	6.82985	7.09797	6.77174	7.18315	7.31773	7.64934	6.47843	6.8043	7.00539	7.38663	7.19375	6.63948	5.94066	5.87795	5.0692	5.92399	6.84606	6.82541	7.52327	6.49928	6.77223	5.93924	7.35261	8.19554	6.66975	6.11261	7.22869	6.61969	7.93895	5.74335	8.0973	8.03791	7.51541	6.05685	6.78985	7.05831	7.42503	7.09705	6.48002	6.68973	6.55746
BTK	5.86329	5.73979	7.55985	7.38665	7.75018	8.08412	6.66729	7.54551	7.92411	6.99456	6.82373	7.35929	7.35366	5.97101	8.32984	7.83934	6.53241	7.08484	7.01948	6.51887	8.47339	8.40269	6.4527	8.33558	7.98738	6.71719	7.33915	7.9403	6.42221	7.35723	8.1437	7.46023	7.42159	7.78521	8.20097	6.72364	6.22936	6.58229	7.44622	7.5023	6.52179	5.85046	5.85579	5.73771	6.68129	5.76998	6.70088	6.85666	6.81237
BTN1A1	2.94839	2.38312	2.39995	2.99093	2.71558	3.06463	2.7638	3.18763	3.50443	3.21769	3.27413	2.886	3.39134	2.44784	2.85576	2.54568	2.5081	2.68984	2.59136	3.09289	3.05896	2.47419	1.88194	2.52896	2.57789	2.13097	2.20496	2.88401	2.78363	3.59209	3.05948	3.11173	2.08438	2.19012	2.77221	4.1645	2.93985	3.80821	2.58097	3.33356	3.06991	2.91174	2.97842	2.58017	3.48176	2.62903	2.89283	3.10393	3.10417
BTN2A1	7.23016	10.2668	8.75011	9.80823	9.26698	9.55528	9.08315	9.42007	8.95314	9.40985	9.61225	8.88579	8.51991	8.59862	9.15226	9.11899	8.90924	8.34912	8.52173	9.40362	10.1448	9.29514	8.29757	8.86355	8.68412	8.94437	8.32471	9.06456	9.52787	9.32573	9.2583	7.72911	8.52669	8.89185	8.03779	8.08392	8.28362	8.74667	7.96821	7.80786	8.62557	7.62332	7.07067	7.12906	8.55214	7.0829	8.35236	8.10606	8.56978
BTN3A1	5.61587	8.36311	7.99926	7.77794	7.58434	7.53475	7.13108	7.44722	7.24002	7.25501	8.27409	7.29839	7.60054	7.10809	7.76956	7.95702	7.28966	6.49798	7.46217	6.9528	7.99974	7.87409	7.32342	7.31573	7.00853	7.66551	7.51837	7.55263	6.7171	7.19863	8.58953	7.05635	7.04849	7.12789	8.00947	6.24427	7.0907	6.86268	7.51419	6.40076	6.84049	6.45822	5.53435	5.37169	6.10433	5.4061	6.12277	6.6157	7.54662
BTN3A2	7.20677	10.3031	8.80439	9.50407	9.93281	9.44956	9.12198	9.63349	9.55653	9.70506	10.6235	9.70075	9.5711	9.36832	9.99084	9.99502	8.79741	7.88822	9.90513	8.66061	10.0502	10.0951	8.15616	9.76381	9.30115	9.63006	9.49676	9.68668	8.63164	9.12278	10.6011	9.17856	9.2302	9.44631	9.73192	9.27249	8.98285	8.79245	9.49468	8.57847	8.64212	8.63039	7.70653	7.36771	7.63727	7.52209	8.71478	9.3634	9.75586
BTNL8	4.56148	4.57202	4.49901	4.82484	4.70732	4.55123	4.68965	3.14503	4.46605	3.24841	4.00125	4.43308	3.78591	3.12344	4.81933	4.05701	3.89646	3.28735	3.16235	5.10547	4.81193	4.85472	4.53349	5.19351	3.4203	4.38661	2.99855	4.93668	5.17996	3.54578	4.38546	3.2253	3.50689	4.98566	3.57856	4.6589	3.42119	6.22683	3.64975	4.29419	4.2992	3.43201	3.56182	3.78895	5.16878	4.10089	4.9164	4.24016	8.12725
BTNL9	4.69474	4.2799	7.29212	4.84278	4.93985	4.63474	5.10869	3.58983	4.56797	4.44345	4.74791	4.48617	5.82601	4.07737	6.33852	5.97784	4.80376	4.87859	2.89533	5.14073	7.33443	7.21156	7.53117	6.05688	6.46159	5.55304	3.88378	7.63956	4.32455	5.27751	6.04631	3.38918	5.65183	4.16091	6.42707	4.84427	2.62152	4.89612	2.17837	4.54776	4.41771	3.33676	3.76449	4.50869	6.24397	4.50609	5.04062	4.48719	5.2152
BUB3	9.9466	8.845	7.59458	8.05151	8.89572	8.337	9.32767	8.51011	9.0127	8.90352	8.84281	9.02259	9.31929	9.15993	9.05675	8.6737	9.02523	8.96513	9.44805	8.63938	8.67137	8.91391	6.89913	8.67888	8.72689	8.00468	9.44925	8.8071	8.75741	7.93825	9.70043	9.68511	8.43706	8.4426	9.96883	9.32327	10.0493	7.8198	9.85959	10.0981	9.7954	10.0171	9.49863	10.451	9.06387	10.5536	9.72375	9.40841	9.06886
BZW1	11.4591	9.87802	9.95699	9.95295	10.6702	10.4846	10.4056	11.1743	10.233	10.9997	10.2413	11.2503	11.7757	11.0021	10.4936	10.3083	11.6261	11.1688	12.5699	10.2299	10.2725	10.774	9.60077	10.6176	10.3384	10.6514	11.8265	10.68	10.2564	10.1982	10.9701	10.8679	10.4712	10.3773	10.9101	11.5118	10.8714	10.9146	10.6937	11.123	10.6914	11.2231	10.3441	11.8026	11.2349	11.9415	10.6633	11.4376	11.2073
BZW2	10.3992	10.3805	10.2183	8.84215	9.05699	9.7487	9.69099	9.41479	11.0852	9.26219	9.78961	11.508	9.93963	9.89259	9.34201	9.9615	10.3093	10.2537	10.4214	9.84274	9.1054	9.04917	10.2597	9.39243	9.7862	9.75693	10.0504	9.63606	9.8069	10.5908	9.80025	10.9148	10.2749	9.50597	9.25379	10.6317	12.768	9.03844	8.87545	11.013	12.4694	10.8937	11.2572	11.3123	9.69228	11.3884	10.0691	10.7891	9.72915
C10orf112	3.03169	4.96755	3.42252	4.03798	5.17368	4.04666	6.16109	4.69415	5.82919	5.57016	5.56826	3.20153	3.99109	3.7559	5.1988	4.21469	3.66013	4.25984	4.40921	6.35342	4.20267	3.63565	5.51472	3.21533	4.17454	4.63061	4.82412	5.18688	6.41688	2.95569	2.7527	2.7238	4.34508	3.4427	2.15425	2.70248	2.46392	4.79246	2.24601	2.81892	3.17841	3.93875	4.80557	3.95669	3.76608	3.41169	3.09766	3.14997	4.78769
C10orf118	4.55763	4.9274	5.22152	4.76502	4.82241	4.29995	5.03207	4.96275	6.2145	4.68159	5.43594	5.21239	4.93211	4.84233	4.25754	4.71954	4.92052	4.81125	4.84458	4.69691	4.4137	4.38879	4.08798	4.8328	4.71665	4.02342	5.04938	4.71274	4.87284	4.2256	4.62531	4.3665	5.26638	5.17919	5.05433	4.52111	5.19561	4.03661	4.37646	5.52953	4.77409	4.4334	4.45217	5.03119	5.18841	5.40756	5.03534	4.62754	5.07124
C10orf120	2.34073	2.24059	2.85138	2.93103	1.77195	2.41129	1.71552	2.08764	2.09641	2.28402	1.85929	1.90859	1.56521	1.62181	2.31061	1.98225	1.73677	1.7877	1.50896	2.53146	2.39045	2.20864	1.17409	2.10501	2.57436	2.4486	1.73171	1.38634	2.14907	2.09271	2.12385	1.87763	2.55721	1.89462	1.64663	1.54031	1.67729	2.67956	1.43337	2.03966	1.96053	2.20617	2.13093	2.24186	2.13209	1.59818	1.64859	1.56941	2.3698
C10orf128	1.34001	1.99175	3.34819	3.20085	4.59628	1.84843	4.2332	1.9966	3.70432	2.90268	2.19862	1.20865	2.1781	1.63396	2.35221	3.3446	1.9786	3.54725	3.37893	2.94682	1.74742	2.30909	1.49912	1.98443	2.47241	1.63588	2.66718	4.44736	1.37475	3.14028	2.1161	2.30773	1.16867	1.59051	1.85553	1.29216	1.29693	1.85258	2.27153	2.24601	1.80714	2.39135	3.43436	1.79454	1.71971	2.00079	2.48658	1.22055	3.94086
C10orf129	1.19976	1.91872	1.2302	1.75618	1.73847	1.18641	2.02443	1.11666	1.25375	1.13743	1.7143	1.20007	1.06849	1.1549	1.15597	1.10368	1.10285	1.57923	1.21876	1.78316	1.44209	3.26755	4.42768	1.6518	1.69941	1.20993	1.89628	1.14728	1.74715	2.98222	1.163	1.34806	2.50016	1.4494	1.22909	1.90091	1.05883	2.41623	1.29861	1.85258	1.47532	2.42055	2.00014	1.55398	3.21645	1.50871	1.80714	1.027	2.01841
C10orf137	8.33726	8.13351	7.19479	6.11723	7.59325	6.97681	9.00228	7.30773	8.03539	7.5552	7.71772	6.98463	7.88475	7.59928	7.80007	7.48352	7.48635	7.30051	7.25675	7.1382	7.23258	6.97875	5.2272	7.30977	7.48897	7.8367	8.08238	7.89658	7.15758	7.39012	8.30482	7.56055	7.37176	7.23013	7.58766	7.10273	7.707	5.79986	7.40097	7.18035	7.61044	7.62275	6.85601	7.33148	6.87555	7.24816	6.67737	7.23767	7.40414
C10orf140	3.9444	2.29092	2.33371	3.27383	3.80231	2.26558	4.03607	2.38202	3.95321	2.44037	3.44555	2.4579	2.58535	3.15802	3.31927	2.70469	3.153	1.73371	2.09037	1.86654	2.46161	2.63415	2.76097	2.54146	2.50775	2.63994	2.23835	3.01243	2.31473	1.24167	1.90603	1.87279	1.94563	2.71881	2.21129	1.88286	3.3953	2.57046	3.35705	1.05205	3.2286	2.61816	3.04658	1.59947	2.55721	2.16982	1.03762	1.85286	1.26494
C10orf27	3.1429	3.47562	4.15982	4.5064	3.92675	3.63452	4.12732	3.30945	2.95458	3.13402	3.45393	3.23747	3.41901	3.89597	3.44294	3.42735	3.70366	3.7058	3.84197	4.41588	3.41231	3.60269	4.97018	3.19325	3.62692	4.23438	3.50063	3.32551	3.23683	4.46188	3.31404	3.75271	3.26716	3.04514	3.53916	3.81694	3.57279	4.74993	3.17639	3.57673	4.41033	4.04537	4.73611	4.29037	4.51105	4.24533	3.82361	3.59397	4.34986
C10orf28	6.41283	5.94425	7.44952	6.8233	6.35935	5.0269	6.27712	5.24237	7.0642	7.13418	6.66367	5.99986	6.10593	5.96464	7.89183	6.00753	5.94818	5.59128	5.28711	6.98302	7.09015	6.45529	4.92447	6.29036	5.97348	6.01253	6.41333	6.60582	6.91103	7.0939	6.74936	5.80235	6.5219	6.05206	6.43457	6.03143	5.63569	6.72162	5.46201	5.97443	5.7069	5.36704	5.33141	6.4675	5.52055	6.17603	6.38022	6.33556	5.96356
C10orf46	8.07484	7.04261	6.78608	5.82818	7.05795	5.90627	6.96399	6.79482	7.35373	7.17409	7.45071	7.26459	7.53663	6.957	6.93044	6.53483	6.57931	6.78999	7.46181	6.26711	6.68033	6.51189	3.66713	6.74347	6.786	7.11056	7.66724	6.91699	6.6849	5.49966	7.64604	7.09416	6.93939	6.78396	8.35895	7.28166	7.2722	5.14122	7.17126	7.29798	7.02196	7.79595	7.24957	8.18463	7.10488	8.04141	6.70528	7.45471	7.00128
C10orf47	5.00678	5.02322	5.4809	3.80936	4.85149	3.73794	5.09278	4.18419	5.38939	5.049	5.00322	4.97634	4.15501	3.85084	4.675	5.0343	4.732	4.27538	4.95805	4.1276	3.97739	3.84119	4.02538	3.8147	4.38828	4.05691	4.96103	4.34296	5.21454	4.60239	4.28244	3.03642	5.20605	4.04656	5.21667	3.56053	4.18997	3.32647	3.22499	5.17663	4.01427	6.0563	6.14924	5.70068	3.81253	5.71197	5.4256	3.77017	3.71939
C10orf53	1.9882	2.06349	2.59495	2.39493	2.13996	1.87811	1.11343	2.06037	2.12602	2.1723	2.08163	2.1178	1.77289	2.2697	2.1632	2.09833	1.84034	1.97483	2.15979	2.23192	1.99903	2.56858	2.76321	2.42664	2.13981	3.37509	2.13635	1.96525	2.8898	2.0037	2.39846	2.48245	2.24464	2.25218	3.1008	2.00854	2.46516	2.37944	2.41052	2.16753	2.0765	2.61603	2.88199	2.43487	2.36261	2.8044	3.05032	2.11289	2.43502
C10orf57	4.62183	4.78518	4.45208	4.45482	3.68473	3.63206	4.62371	4.30293	3.78897	4.42952	3.79752	4.50887	4.28297	4.16847	3.97124	4.306	4.35607	4.26076	4.58467	4.58404	3.43207	3.83665	5.6503	4.13581	4.36124	3.72885	4.70257	4.21307	4.87077	4.13181	4.10525	4.32984	4.19614	4.57136	4.83789	5.08945	4.7177	4.91283	4.69481	4.85154	4.39854	6.33021	4.66102	5.50786	4.81756	5.29905	3.86001	5.19317	4.67997
C10orf58	8.61643	8.23364	7.46624	6.54923	7.45612	6.87232	8.45061	7.87268	8.41427	8.49657	7.45573	8.25868	7.48201	7.24306	8.24344	7.25494	7.94945	8.14475	7.92258	7.97837	7.71781	7.55571	5.60352	7.43552	7.22206	7.18543	7.64784	7.14881	8.1412	6.93073	8.90391	7.39903	8.22003	7.48709	9.1305	8.4803	7.42341	7.07805	7.82026	7.93179	7.22557	10.7136	8.11201	9.44732	7.42702	9.29578	8.75028	8.6605	7.74696
C10orf67	1.80455	1.95061	5.01559	1.32662	1.76568	1.47819	1.29208	2.04516	1.60746	1.71788	2.01549	3.46086	1.67898	2.41795	2.12832	3.25013	3.16151	1.23989	1.135	1.12374	2.79007	2.04264	4.48762	1.79303	1.61218	1.10171	1.29077	1.96275	1.70171	1.57264	1.89879	2.95009	2.63301	1.8931	1.61854	2.10513	1.80454	1.92888	1.84385	1.99324	1.79574	1.41863	4.23787	1.8964	1.97767	1.25	1.70644	1.71205	1.4809
C10orf68	2.55319	2.21557	4.54453	3.03809	4.66474	2.72235	4.52045	1.14572	5.5773	3.76427	3.63931	1.3536	3.92229	3.82603	3.39308	2.47913	1.76743	1.25064	1.23133	5.25834	4.54668	3.37582	5.37371	3.15326	1.26385	5.56167	4.18367	3.02289	5.11161	4.88221	2.68402	1.2122	4.54392	3.33142	2.23223	4.52878	1.75434	4.304	2.02535	3.31476	1.85464	1.37554	1.35416	1.09526	1.89721	1.81484	1.59272	4.61742	1.59138
C10orf71	1.21876	1.27273	1.34371	1.92151	1.37275	1.07142	1.40449	1.3811	1.60315	1.55859	1.12115	1.01813	1.17063	1.94607	1.12346	1.32588	1.16592	1.35893	1.28782	3.39216	1.09083	1.35137	3.00966	1.08613	1.22554	1.02617	1.44012	1.1919	1.1224	1.59771	1.32397	1.28714	1.2876	1.31613	1.09975	2.31668	1.07706	1.17481	1.09727	1.14661	1.4174	1.50623	1.09881	1.08287	1.78687	2.53422	2.45737	1.38907	1.96969
C10orf76	6.77421	7.99615	8.73961	8.44552	7.83955	7.82645	8.21828	7.05313	7.85133	8.16799	7.90264	7.43766	7.26471	7.00467	7.96967	7.61911	7.26429	7.49374	7.14217	8.80951	7.96965	7.8693	7.52645	7.92368	7.74985	7.17352	7.32733	7.52511	8.66176	8.51395	7.56853	6.87652	8.43824	8.20544	7.42058	7.95271	7.60665	7.96146	7.23227	7.86024	7.65243	7.52449	7.04715	7.4701	7.18151	7.43519	7.57806	8.00224	7.10186
C10orf81	2.46605	5.51595	7.18102	3.60785	5.93318	4.71484	1.23191	6.31712	3.74019	7.90746	7.32983	7.4806	1.99238	3.73534	3.21533	5.62871	8.65035	6.4119	3.47143	7.34519	3.35892	7.48605	7.77111	5.5808	7.07995	2.60287	1.30411	2.72057	7.53387	3.95193	2.2842	4.36251	8.30248	4.06602	3.41528	7.6985	3.41494	8.40031	2.36071	3.22997	5.18188	1.73247	3.45826	2.24188	5.41983	2.07463	6.35829	7.75986	6.24135
C10orf90	1.03362	1.42408	1.81227	1.3431	1.55654	1.38029	4.69871	1.16694	1.31561	1.20392	1.13887	1.04491	1.12871	1.24399	1.16913	1.17534	2.20457	1.72475	1.56372	1.28774	1.23218	1.31309	1.2834	1.41107	1.80878	1.16047	1.44932	1.59671	1.17558	1.27493	1.18323	1.20948	1.44368	1.2485	2.92476	1.17312	1.1265	1.57809	2.24088	1.54976	1.1519	2.80255	1.98023	3.17898	1.66301	2.99191	1.55135	1.11792	2.14139
C10orf92	1.28372	2.45737	5.01426	2.53182	2.51326	1.70884	2.71593	2.04029	3.14797	3.47606	6.81543	7.05214	1.28918	2.04164	1.76913	4.96322	3.9793	2.65177	2.23363	2.11501	2.13277	4.28732	8.48341	1.07161	4.16977	1.31019	2.55087	2.16316	1.44046	1.65502	1.11916	1.74601	6.39367	2.12641	1.93442	2.89295	1.30689	5.27895	1.23386	1.48014	4.34734	3.06459	3.12925	2.27051	3.30249	2.27612	5.07604	3.19248	3.52903
C11orf1	3.56477	4.20766	4.94405	4.50264	4.47682	4.10559	4.28107	4.90534	4.32529	4.90589	4.34136	4.43472	3.93955	3.93994	5.10207	4.4755	4.43586	4.85235	4.8737	4.52971	3.90469	4.43957	4.35416	4.08455	4.06847	4.71212	3.94913	4.25892	4.68478	5.3545	4.0038	3.90046	4.44076	4.03933	4.22484	5.23213	4.5227	4.97872	4.06656	4.76	4.62922	4.4295	4.48957	5.20292	4.19974	5.27493	4.94674	5.14598	4.51241
C11orf31	13.6584	13.5666	13.5339	13.7838	13.7801	13.7073	13.378	13.7949	13.7187	14.24	13.7135	13.8377	13.4838	13.6275	13.8582	13.6837	13.9823	14.0273	13.4778	13.8312	13.6837	13.4142	13.4088	13.3913	14.0394	13.9794	13.3199	13.556	13.9598	13.3982	13.2412	13.5471	13.5706	13.3905	13.6067	13.6152	13.2987	14.1207	13.4302	13.6983	13.3891	13.4892	13.206	13.4124	13.642	13.5243	13.41	13.6782	13.57
C11orf41	1.90809	1.14066	1.17742	2.03224	1.18735	1.92443	1.155	1.15191	1.24863	1.42182	1.11246	1.74742	3.54659	2.96928	1.12025	1.21986	1.10674	1.25274	1.25375	1.28938	1.3261	2.28692	2.92644	1.74564	1.11239	2.69539	3.91966	1.11775	1.0814	1.18066	3.32371	3.50513	2.01211	2.62742	2.39341	1.56989	1.79089	0.998645	3.02996	1.06976	1.84809	6.56137	1.05876	5.10201	1.13408	5.08674	6.25234	1.63122	3.75419
C11orf49	6.70228	7.23326	8.193	7.1649	7.24744	7.32151	6.99369	6.43682	7.07669	7.38991	7.28129	6.78426	6.75944	7.2882	6.5912	7.5068	6.68673	7.38992	6.75387	7.05394	6.90051	6.46735	8.42357	7.09529	7.64874	7.67572	6.72788	6.75229	6.97107	6.72521	6.58887	6.55795	7.75755	7.5427	6.46885	6.90814	6.62527	7.18612	8.00391	6.87931	6.5094	6.45372	6.69984	6.11723	7.58974	6.25404	7.02876	6.80126	7.20385
C11orf54	8.3979	9.00304	9.10897	9.4574	9.66702	9.95671	9.51542	10.0267	9.57887	9.98318	9.47481	9.4052	9.34448	9.38428	9.82579	10.1442	10.1232	10.3005	9.07244	9.99295	9.11494	8.94911	9.89804	9.17745	8.92638	10.0434	9.2393	9.33548	9.97009	10.6051	8.41384	8.15851	9.45431	9.3418	8.81101	9.42862	9.12169	9.58838	8.30768	9.92817	9.08114	7.56648	8.39094	9.63886	9.98837	9.71061	9.28318	9.22845	9.98422
C11orf58	9.87267	9.12055	8.93011	9.88059	10.2894	9.30021	10.3574	8.99731	9.96474	9.30245	9.55675	9.68914	9.3691	9.69059	10.0885	9.69473	9.44106	10.4109	9.93906	9.94885	9.38605	10.2486	9.08877	10.0675	9.4881	9.92234	9.3245	9.9736	10.0692	9.92473	10.1813	10.2013	9.63393	9.79329	10.1084	10.3771	9.83844	9.87412	10.2815	9.82251	9.79319	10.2736	9.93486	9.9879	10.1483	10.0098	9.84221	10.3156	9.87902
C11orf63	4.70908	5.41454	6.21567	4.09736	5.61015	5.60045	3.09211	5.72103	4.81736	5.25694	5.5485	4.94211	4.9816	5.01708	6.29644	6.02977	5.99769	6.16732	6.39103	5.57621	5.77269	6.11294	7.12789	5.06361	5.40338	5.37627	5.44289	5.83862	5.13921	5.9822	5.32281	3.58113	5.84897	4.58399	3.97169	5.51085	3.45253	6.48282	4.4478	4.68374	5.21344	5.90512	4.8112	4.72762	5.90084	4.36531	4.58143	4.66708	5.01778
C11orf70	5.07709	5.25215	6.76143	7.20546	6.18848	4.19831	3.3533	6.36774	6.14924	6.77549	6.90538	6.6393	4.84896	4.91324	6.65761	7.23548	7.41971	5.34413	6.11425	7.39847	4.97519	5.37384	6.55954	5.50475	5.48743	6.86182	5.36458	5.59081	7.48521	3.01633	3.57734	3.83128	5.29699	6.13101	3.34891	7.97169	4.30679	7.92287	4.72594	4.90837	5.119	4.57451	4.99364	4.48766	6.71332	4.44995	7.00102	7.8597	6.3295
C11orf86	1.60882	1.77195	1.8182	1.85778	1.77482	4.55218	1.89639	1.52389	1.39904	1.82988	2.25177	1.19991	1.59282	2.49629	2.67378	2.08009	3.02954	2.06984	1.5594	2.15019	1.57582	1.87677	3.26429	1.75786	1.78927	2.44698	1.81748	1.50756	2.08324	2.3576	1.57563	1.38126	2.05931	2.3644	1.78371	1.94526	1.54756	1.58813	1.56545	1.93801	1.64307	2.09741	2.22921	1.59435	2.50882	1.66279	2.49865	2.19923	5.65123
C11orf9	5.55011	4.75383	5.77677	4.6875	4.89281	4.36953	4.42286	5.12379	5.18909	4.2869	4.23712	4.52942	4.28443	4.73258	4.09928	4.23066	4.21479	4.41789	4.39063	3.84403	4.73314	4.59677	4.35466	5.00036	5.54458	4.55189	4.4229	5.07851	3.574	4.76313	4.63039	4.91318	4.71221	5.03802	5.38409	3.97244	4.80522	5.41671	4.59827	4.36334	4.83527	5.23533	5.41781	4.76548	5.08823	4.5989	4.32436	3.98294	7.16997
C11orf95	8.82146	8.13984	9.38502	9.34331	7.90106	8.48949	7.91205	8.42823	8.00719	8.66525	8.46004	8.15878	8.8005	7.74472	8.77844	8.2358	7.89608	7.95613	7.00159	8.4656	8.54634	8.31711	9.17502	8.07588	7.8343	8.61262	8.27118	8.48263	8.12922	8.63816	7.73056	7.22197	8.19707	8.4601	6.94378	7.59962	7.76345	7.65715	7.10314	8.07574	7.79834	7.36092	7.64194	8.36018	8.04295	8.15449	7.52785	7.67153	7.00821
C12orf11	9.43361	7.01917	7.20462	7.32676	8.08118	7.761	8.17137	7.72229	7.70563	8.30375	7.9445	7.82233	7.85247	7.42108	8.13197	7.06165	8.20773	7.90528	7.91027	7.72447	8.11734	8.07105	6.60336	7.73146	7.79526	8.21507	7.90413	8.27893	7.72013	7.05701	8.76239	9.09143	7.38143	7.43341	8.1745	8.10899	9.05009	7.35021	7.35153	9.02454	8.83736	9.45337	9.38168	9.17175	7.7782	9.35936	8.82975	8.11268	7.92993
C12orf12	1.08278	2.02555	1.5544	2.2384	2.12938	1.60941	2.09969	1.404	1.74734	1.59219	1.41765	1.10502	1.19151	1.89385	1.35898	1.46935	1.54958	2.01897	1.90473	1.66836	1.16338	1.33249	1.53215	1.11167	2.06548	1.18018	3.47501	1.87283	1.75187	1.70168	1.08145	1.60566	1.28119	1.15648	1.35104	1.13804	1.28318	1.91357	1.16655	1.30764	1.35148	2.31546	2.58374	1.75515	2.24897	2.15493	2.80925	1.26952	2.67034
C12orf33	2.2679	2.76084	2.13056	2.44776	3.26747	2.80739	2.94736	2.20261	2.84082	2.55686	4.15072	2.16987	2.33373	2.7303	2.88296	2.3032	2.84147	3.49038	3.145	3.67564	2.84966	3.25035	3.79866	3.54759	1.87748	3.27674	2.91455	3.19245	4.67647	3.09139	2.33632	2.09031	3.2455	4.08547	2.28672	4.1896	1.97315	2.81148	2.22003	2.91447	2.04656	1.84336	3.37435	1.64666	1.80318	2.61859	3.39381	4.72753	3.72204
C12orf39	7.47684	1.97958	2.63581	3.12837	3.60431	1.13641	2.09247	2.65346	1.69614	1.47489	1.38628	1.56481	1.03845	1.63539	2.83719	2.5245	4.73946	1.79489	1.69615	2.31413	1.71536	2.263	1.54735	1.4297	2.17945	1.2789	1.98732	3.40342	2.22464	1.43023	1.41981	2.51053	1.77384	1.14608	1.54801	1.38691	1.69138	3.00298	2.94944	1.22667	2.26145	3.28152	3.33519	3.52958	2.89446	3.83752	3.02	1.21385	2.28724
C12orf40	1.88127	2.35523	1.21749	1.72785	1.51162	2.04941	1.28859	1.51887	1.39075	1.78306	2.04318	1.74464	1.60693	1.49095	1.75239	1.44438	1.25924	1.31794	2.24484	1.36037	1.93436	1.20151	1.6341	1.4676	1.24178	1.54718	1.42459	1.36917	1.77757	2.08993	1.80949	1.19579	1.60007	1.72588	1.76773	1.64883	1.60501	1.3363	1.28138	1.47106	1.09248	1.28397	1.133	2.22418	1.54972	1.84221	1.93013	1.46749	1.68626
C12orf42	1.29938	1.22541	1.36909	1.50846	2.14484	1.56661	1.18366	1.28071	1.12008	1.30733	1.27093	1.70626	1.21824	1.57841	3.19976	2.15902	1.26796	2.30165	1.8766	3.21502	1.83882	2.18929	3.42519	1.43643	2.34432	2.42262	1.195	1.75585	2.13745	1.22126	2.1971	1.49182	1.50335	1.54336	1.7398	1.36672	1.75712	3.25583	2.05314	1.25072	2.41301	2.71625	2.83623	1.94145	1.23465	1.82749	2.1906	1.81991	1.34159
C12orf48	5.18407	4.00164	1.28598	1.37546	2.13745	2.78049	2.00819	3.71968	2.48292	2.3457	1.32866	3.53428	2.73025	3.84313	1.40449	1.91623	4.23281	2.20241	4.36156	1.57045	3.80852	2.3191	1.62291	3.02275	2.37959	1.95097	2.92308	2.69423	1.75343	1.67183	4.15156	4.38719	2.3374	2.60215	4.37642	2.71102	4.71677	1.95901	3.75986	4.14959	4.11173	5.14656	3.45652	4.9329	1.95755	4.8458	4.23418	2.93582	2.81819
C12orf50	2.16601	2.45551	2.5785	3.38076	2.09356	1.87855	2.78317	1.57072	1.52317	2.09149	1.87918	1.71687	2.50231	1.38294	2.42179	1.6704	2.13198	2.62356	2.15038	3.72135	2.85389	2.72511	5.86827	2.32221	1.88808	3.19079	1.85994	2.07883	2.32023	3.43389	2.52726	1.69126	3.09148	2.51135	2.0342	3.38667	1.90485	3.63455	2.05059	1.8508	2.98993	2.51051	2.30636	2.14646	3.77629	1.67573	1.88015	1.78302	2.58179
C12orf51	7.23779	7.79121	7.52579	6.80294	7.48246	7.14591	7.38307	7.2823	7.59446	7.08706	7.52693	6.97876	6.78089	7.36506	6.3656	7.57392	6.82407	6.77308	6.51876	7.06862	7.46486	6.76764	5.39253	7.43877	7.43591	7.54634	7.17578	7.04318	7.23208	6.58124	7.45092	6.8115	6.98323	7.79532	7.02634	6.56374	6.64541	5.5897	6.76727	7.08908	6.63956	6.44383	6.03254	6.34787	7.5349	6.38018	5.88653	7.06719	7.16653
C12orf52	7.67889	7.83652	8.07823	7.6508	7.06609	7.09546	6.93773	6.97267	7.1077	7.57627	7.1687	7.04424	7.0924	6.8263	7.30886	6.75946	6.66525	7.18875	7.1407	7.80844	7.47651	6.94117	8.79787	7.08099	7.06908	8.016	6.69875	6.96852	7.38701	8.0742	7.16677	6.87177	7.47536	7.19571	7.21221	7.78304	6.89161	8.13316	6.59302	7.55065	7.46815	8.11605	6.96193	7.27261	8.00777	6.98343	6.84152	6.89965	6.90823
C12orf54	2.18648	2.76637	3.63206	4.02564	3.87717	2.6275	2.85791	2.01365	2.3178	3.17902	2.69882	1.92138	2.33461	1.57918	2.95404	2.38244	3.45895	3.12933	2.90632	3.56908	3.34436	3.08153	3.5858	3.01507	2.33021	3.15263	2.25152	3.27442	3.57039	3.32455	3.95351	1.58617	3.54392	3.33035	5.19784	2.5135	1.80445	3.91225	1.48807	1.97051	2.27402	3.22751	5.56609	2.93946	2.67526	2.75143	4.70949	2.48405	2.1839
C12orf63	1.05923	2.29734	1.2322	1.14402	1.46992	1.04264	1.0442	1.25986	1.41104	2.89795	2.44206	3.02958	1.40329	1.88431	1.52179	4.10655	3.19538	1.09041	1.23684	1.21337	1.51208	2.22583	3.0718	1.39848	1.30775	1.05327	1.52024	1.23512	1.11098	1.19663	3.1069	2.20164	1.03521	1.06783	2.79311	1.85653	1.09032	1.06052	1.3929	1.10419	1.02489	1.06458	1.08878	1.17426	1.27168	1.10874	1.79224	2.11969	1.66736
C12orf66	3.76696	3.52614	2.48566	1.76865	3.26065	2.04538	2.92688	3.17341	2.73257	3.40929	3.62084	3.9346	3.38165	3.07425	3.17664	3.35216	3.95334	3.05519	3.74752	2.78388	2.57327	3.38821	2.18819	3.3571	3.39119	2.78486	3.28813	2.55787	3.01939	2.57604	4.31348	2.95973	2.37097	3.03432	4.16396	4.13353	3.45655	3.38626	3.83894	3.44193	3.18118	4.03545	3.79357	5.64235	2.93429	5.72525	3.9455	4.33022	3.51224
C12orf76	5.9061	7.14282	5.93395	6.93818	7.7352	6.98884	6.93992	6.86163	7.49098	7.36445	6.1151	5.85025	6.19351	6.66455	6.45864	7.35369	6.22906	6.8864	6.60639	6.99973	6.45011	5.95089	5.99058	6.15215	7.84189	5.5445	6.54273	6.33096	5.79451	6.71516	6.49616	6.57231	5.35612	6.49397	6.11559	5.69949	5.85796	6.15568	6.42564	6.63847	5.81141	7.05538	6.26931	6.88192	7.6168	7.06269	7.05976	5.65477	6.29476
C14orf1	5.08803	5.49923	4.92996	3.42831	4.88889	4.64712	5.75266	4.90153	5.18899	4.74527	4.69883	5.54648	5.14797	5.36908	4.21158	4.38291	4.6539	4.93133	5.22396	5.34632	4.00904	3.55761	3.99041	4.37636	4.3396	6.01119	5.51329	4.11981	5.21504	3.60872	4.00723	4.78982	3.96817	5.07092	4.49607	4.8795	4.06872	3.98946	4.72933	5.39693	4.08846	4.38654	4.95127	5.4078	4.31138	4.58283	3.67757	5.0848	4.95176
C14orf118	6.0946	5.65484	5.25184	4.38314	5.52466	6.44985	6.34546	5.49796	5.14371	5.39299	5.61081	5.04616	6.12625	6.09617	5.18559	5.59745	6.4062	6.10922	5.78856	5.74211	5.46454	5.6085	3.61012	5.86319	5.21524	5.3405	6.32133	5.88387	5.7818	5.21854	5.73714	5.42397	5.32495	5.72477	5.65238	6.4058	5.29553	4.94777	5.91711	5.42889	4.89779	4.03373	5.14097	5.93046	5.74688	6.02787	3.8387	6.61652	4.37849
C14orf128	6.37673	5.17709	5.9393	6.09977	6.67296	7.65148	6.68426	5.54645	6.13918	6.21247	6.41778	5.96203	5.95986	6.59842	6.41538	6.12158	6.60233	7.16153	6.13656	6.49773	6.00347	6.41106	7.07725	5.94103	7.21084	6.72194	5.91812	5.99458	6.36126	7.0166	5.28786	6.24211	5.68373	5.42356	6.1432	8.41753	5.97428	7.39196	5.39946	6.39939	6.07013	6.69691	6.82928	7.27012	6.30263	7.29238	6.92652	8.45224	5.71853
C14orf135	8.65973	7.82451	7.69896	7.78546	8.03205	7.58468	8.53498	7.49985	7.73943	7.99129	7.85306	7.30592	8.13237	7.63901	7.9647	8.17774	8.21371	8.23748	7.50374	7.67729	8.07065	7.70124	7.67409	7.41416	7.3088	8.44743	8.30161	8.42291	7.7443	7.98123	7.47249	7.7183	7.77461	7.50162	7.43532	8.1976	7.74204	7.78833	7.24908	7.15674	7.60811	7.21122	6.52962	7.65437	7.51857	7.75246	6.89603	8.4526	7.19539
C14orf159	6.21353	8.13086	9.30948	7.87829	7.08192	7.13135	7.81733	6.7693	7.48101	7.0283	8.52171	6.44798	7.44042	7.33198	7.18558	8.16201	6.85567	6.9214	6.89807	7.67943	7.32044	7.10599	6.99367	7.90135	7.21419	7.95382	7.69844	7.41586	7.46364	6.92933	7.43202	6.67406	7.34861	8.37174	7.10337	7.319	6.02253	7.15113	7.11901	7.20157	6.29025	6.19351	6.54167	6.92038	6.48948	6.89479	6.71731	7.60145	6.73581
C14orf165	2.02897	3.05046	3.88694	2.97218	1.49266	2.63615	1.33317	2.76251	3.24709	2.61335	2.82649	2.61036	1.95641	3.04399	1.78099	1.80991	2.13994	1.40989	1.66736	2.0012	2.65879	2.39693	2.25974	2.46127	3.23196	3.03479	1.42024	2.54804	1.87167	2.37095	2.65936	2.92023	2.39473	2.68706	2.8707	2.00843	2.4311	2.346	2.17268	2.582	2.07272	1.3953	2.2157	2.14923	1.40535	1.73022	1.65189	2.17621	2.56849
C14orf167	8.46262	6.71186	9.48564	8.77647	8.03149	7.76587	9.77968	7.69456	7.36861	7.67994	8.53057	7.5748	8.43782	7.32023	8.50886	8.03698	7.38986	8.34009	7.12916	8.72896	7.95118	8.12251	9.30032	8.13035	8.21031	8.908	8.3279	7.81415	8.34055	9.26502	7.65751	7.15325	8.12723	8.34338	7.84732	9.34812	7.23142	9.03623	8.39873	7.09303	7.80887	7.19645	6.40188	8.08534	7.5804	7.84067	7.86356	9.25392	7.58995
C14orf182	1.98271	2.84132	2.70273	2.95704	3.50215	4.2104	4.28489	4.29024	2.52521	3.70845	3.25666	3.26019	2.50659	3.1558	3.9107	4.44203	4.506	4.04863	3.62999	3.63579	4.22042	3.33817	4.0084	3.53308	3.855	3.16128	3.29145	3.61017	3.66712	3.64508	3.81805	3.06719	3.40582	3.1525	3.06844	4.56253	2.4172	3.05136	2.84124	3.71881	2.57432	3.38728	3.42015	3.83473	3.89608	3.82154	3.34169	5.02321	3.42178
C14orf23	1.32843	1.24341	2.75719	1.72241	1.09089	1.26127	1.23565	2.38856	1.1317	1.18003	1.09817	1.23966	1.07456	1.211	1.09562	1.06052	1.0827	1.12646	1.15994	2.41301	1.3511	1.02723	1.08841	1.14977	1.09888	1.46161	1.15252	1.22974	2.44563	1.18857	1.21277	1.11895	1.40687	1.40687	1.06043	1.01746	1.05378	2.58188	6.67103	1.03804	1.17824	1.40519	1.79482	1.04035	1.11999	1.17542	1.36067	1.12331	1.21066
C14orf37	5.59996	5.69307	3.52385	5.80183	4.98849	5.54919	4.02685	4.32062	4.47255	5.72361	4.11116	3.92379	6.3046	6.35517	4.69556	3.73489	4.61089	4.94174	5.53916	4.50868	3.58049	5.24161	4.40662	4.86234	4.82796	4.79242	6.61315	5.68551	4.6279	3.04162	3.91223	4.94284	3.88467	4.80012	3.15482	3.97583	5.88069	4.74908	5.76028	4.51307	5.64062	5.41667	5.96621	6.33516	3.76069	6.55447	5.26186	4.37083	3.97013
C14orf45	5.42938	5.5094	7.43778	6.50422	6.2604	4.85888	5.39989	5.05906	5.33526	7.39717	7.48701	7.22128	6.72291	6.29479	7.25395	7.74414	7.30396	6.20948	6.2187	7.48356	6.08598	6.01288	6.47316	6.03353	5.36353	6.04534	7.05377	6.30993	7.47113	5.87611	4.83801	5.57663	6.51598	6.30284	5.44237	7.18208	5.58077	6.72048	5.04027	5.91423	5.57573	3.78527	3.18757	5.96099	7.6128	5.82818	6.33121	7.25245	6.07114
C14orf48	1.01023	1.28699	2.32126	3.72586	1.49072	1.26848	1.39388	1.129	1.17977	1.04613	1.09003	1.01813	1.11065	1.12981	1.11546	1.0905	1.082	1.57494	1.27729	1.1121	1.02847	1.24932	3.90031	1.02952	1.89701	1.13248	1.4356	1.16146	1.12358	1.16223	1.0624	1.13575	1.05515	1.4196	1.13753	1.06559	1.00638	1.14475	1.07049	1.11722	1.08626	1.78589	2.20433	1.38024	2.17635	1.20794	1.33122	1.00072	1.98086
C14orf80	8.60574	8.63122	9.61757	7.59739	6.93939	8.04201	7.61835	7.82738	7.94999	8.10588	8.34299	7.96268	6.93434	7.84707	7.73346	7.77033	8.14097	7.27925	6.82442	8.36648	8.25046	7.34056	7.8075	7.93556	7.3962	6.88809	7.39453	7.27988	8.6645	7.32081	7.87612	7.49111	8.92016	8.31251	7.21333	7.0865	7.19304	7.33989	7.63371	7.36395	6.81683	8.51009	7.4714	7.83324	7.18264	7.73459	8.1479	7.68845	6.7838
C15orf33	2.85802	2.23227	1.66109	1.13983	1.16223	1.2009	1.20286	1.11469	1.11876	1.11914	1.40801	2.21881	1.43133	2.07223	1.18092	2.10449	2.95305	1.23163	1.29059	2.74787	1.19856	1.43281	2.87332	1.84141	1.38452	1.88519	1.14255	1.19132	2.62297	2.08861	1.775	2.14253	2.12952	1.74927	1.17994	2.4808	2.60637	2.76247	1.8244	1.33255	2.34893	3.1397	3.99749	3.82011	1.13546	3.70313	4.29871	2.48986	1.3195
C15orf55	1.65868	1.69832	1.85293	1.78888	2.06985	1.92565	1.74363	1.63102	2.24735	1.95248	1.49449	1.82893	1.50358	1.58363	1.94441	1.67843	1.50728	1.88471	1.78612	1.60497	2.04333	2.35353	2.63349	2.15026	1.83435	1.33828	1.6021	1.82027	2.33868	2.30364	1.99765	1.74263	2.49429	2.14609	1.72454	1.54975	1.79588	2.31281	1.3647	1.65468	1.94375	1.95147	3.48122	1.6949	1.98798	2.1677	1.93381	1.82601	2.40545
C15orf62	7.60641	7.98973	6.6401	6.46412	6.27471	7.20234	6.15629	7.38782	7.28357	6.94069	7.43387	7.15439	6.11988	6.56785	5.6002	6.46694	6.04752	6.35991	6.6388	6.35567	7.24174	7.05034	9.43442	7.18416	6.56712	8.7165	5.54869	6.23294	6.34628	6.602	7.68969	7.62061	7.02647	6.96327	6.88258	6.17351	7.17963	6.70069	6.76588	6.90681	6.86157	7.10806	7.28794	7.36325	6.26281	6.53615	6.75671	6.25071	6.8904
C15orf63	7.38521	8.61711	8.61028	8.58695	8.66241	8.25946	8.10307	7.79786	8.08742	7.98383	8.07703	7.95316	7.37878	7.62252	8.93049	8.05547	8.71776	8.62033	8.00411	8.64239	7.7486	7.87492	6.69525	7.37267	8.0307	7.50265	7.81891	7.98722	8.84457	8.66771	8.2072	7.86424	7.5063	7.50332	7.78665	7.77682	8.08369	8.11647	7.31678	8.36417	7.72883	7.45024	7.95225	7.94698	8.32831	8.05108	8.40539	8.03033	9.15123
C16orf5	8.43803	8.52648	9.12408	8.71429	8.52418	9.40921	8.86681	8.6389	8.86308	8.19635	8.75271	8.75398	8.09513	8.59138	8.86203	8.51156	8.59485	8.15744	8.24595	8.20822	9.18053	8.86019	9.42445	8.37142	9.10398	8.46811	8.12128	9.28256	8.14243	8.68164	8.26011	8.05012	9.12697	8.35335	8.27018	7.85073	7.7565	8.75583	7.88101	8.06022	7.8131	8.71107	8.39222	8.20297	8.80237	8.0175	8.24713	7.89341	7.55174
C16orf7	8.39826	8.58638	8.78452	7.90207	7.31069	8.04655	7.43709	9.12661	8.40371	7.6154	8.2061	8.61416	7.96827	8.65453	7.81799	8.05651	7.91623	7.73257	8.53405	7.98485	8.31073	9.22518	8.76502	9.43918	8.48542	8.73728	8.15201	8.25384	8.15494	7.65686	9.30685	9.37519	9.02437	9.25641	10.5819	8.64882	8.97573	8.11527	9.36065	8.95891	8.68339	8.59564	8.96769	8.32415	8.07933	8.31725	8.49011	8.72037	9.13406
C16orf72	4.49854	4.97027	5.03918	4.93398	5.27985	4.95182	5.25242	4.74352	5.40121	4.85986	5.29447	4.78943	4.88614	5.0109	4.79315	4.96639	5.08134	5.42834	5.03667	5.52993	4.53076	4.87025	4.24723	4.971	5.54838	4.64669	5.09198	5.14733	5.51234	4.87628	4.75461	4.97147	5.0078	4.91995	5.26652	5.19712	4.72607	4.75908	5.05569	5.18521	4.82986	5.38181	5.47567	5.07787	5.42095	4.97959	4.86287	5.21373	5.76875
C16orf86	4.05411	3.96657	5.05463	4.30189	3.35908	3.68778	3.90957	4.41966	4.1718	4.0823	3.81729	3.5858	3.59484	3.71983	4.30878	3.85068	3.57456	3.81529	3.7635	4.11091	3.84557	4.7075	3.7091	4.31049	4.28354	3.17235	3.27804	4.36278	4.15073	3.83023	4.23604	4.24037	4.29121	4.35206	4.38618	4.62289	4.21025	4.10146	4.74837	3.59467	3.87858	4.3177	2.82357	4.13912	4.31451	4.19269	3.26305	4.87146	3.48956
C17orf104	1.01023	3.68051	1.13349	4.41143	1.11123	1.08418	1.09521	6.11898	1.06508	1.11759	1.05656	1.01813	1.00094	1.04322	1.10011	1.13498	1.1404	1.06248	3.1849	1.21201	1.02847	1.0153	1.01042	2.3348	4.10496	1.0624	1.13459	1.35063	1.0342	1.01593	1.01544	5.36333	1.00871	3.47784	1.07551	1.01518	4.15849	1.27329	1.00704	1.03731	3.19976	1.12981	3.70653	3.4212	1.44426	3.76783	1.58326	1.13716	1.19033
C17orf109	5.55645	7.43123	7.54345	7.06153	7.02983	7.16688	6.49013	6.14664	5.98176	6.05547	7.32131	7.06705	5.40706	6.30789	6.49931	6.80727	6.78958	6.98094	4.91664	7.69706	6.58992	6.24226	9.27311	6.28312	6.61305	7.3567	4.92811	5.85215	7.42807	7.86881	4.77482	4.56879	7.01853	6.48624	4.83769	6.18735	4.74094	7.64354	4.50878	4.75484	6.28064	4.51976	6.48855	5.06823	8.36368	5.47435	7.72184	5.83133	7.53187
C17orf39	5.12884	5.12596	5.22347	5.89052	5.41458	5.34619	5.51029	5.05911	5.04235	5.00095	5.21134	4.95227	5.48868	4.95081	5.39414	5.02673	5.08903	5.25056	4.72926	5.80557	5.28385	5.42615	6.36216	5.3584	5.05835	5.2105	4.82404	5.45452	6.04107	6.1328	4.79477	4.81783	5.31556	5.16316	4.61106	4.98331	5.18734	5.83785	4.81966	4.7454	5.50741	6.29165	5.04081	5.74044	5.13625	6.06303	5.47362	5.00763	4.34369
C17orf53	4.71902	4.7003	3.65485	3.91237	3.02025	3.46895	3.20863	4.13905	3.25164	3.25923	3.75288	3.99243	4.27651	4.1604	3.8385	3.45674	3.72266	3.00099	3.20737	4.45267	4.23203	3.52783	4.24764	3.67008	3.49962	3.74999	3.79411	2.94496	4.23382	4.84107	4.50503	4.76558	3.1309	3.46249	4.93117	4.75453	4.39486	5.13287	4.63999	4.42164	3.97408	5.38417	3.4513	4.46826	4.19995	4.39057	3.08733	3.55833	3.07059
C17orf57	1.19099	2.18871	1.64729	1.35302	1.40245	3.14426	1.41598	3.42717	2.6791	2.88421	1.93196	2.39471	2.81502	2.47863	1.89652	2.89175	2.50472	2.54588	2.99684	1.14479	2.53824	2.02045	1.13588	2.39025	2.82492	2.70119	2.9539	2.63367	2.32951	1.45683	2.49933	2.16049	2.18496	2.84202	1.87151	3.14577	1.67966	1.21625	2.62002	3.30068	1.10408	1.56753	2.0166	2.66383	1.47888	2.56364	1.66076	3.20249	1.85142
C17orf59	5.09668	4.62956	4.83617	3.05107	4.57326	4.23398	4.53357	4.63031	5.21109	3.70829	4.59383	5.26043	4.69569	4.66239	4.30998	4.25421	3.78428	4.51859	4.64243	4.20288	4.29	4.50887	2.30486	4.60594	4.60358	4.60342	5.00981	4.83324	4.53589	3.98028	5.16066	5.04809	4.84469	4.78743	6.09097	4.09125	5.41543	2.29279	5.10633	5.27425	4.85919	5.30059	4.97709	4.19546	3.42162	4.11847	3.3797	4.7082	3.61243
C17orf62	7.08973	7.56154	6.81518	5.93987	6.09498	7.10376	6.56017	7.39205	6.83156	6.4105	7.26264	7.13555	7.97095	7.11294	6.42759	7.07186	6.59644	6.42106	7.36885	6.62761	6.58587	6.99848	7.44872	7.10623	7.68762	7.74734	7.92569	6.92814	5.79195	6.71469	7.85123	7.61238	6.74081	7.00179	8.41336	7.59361	7.36729	6.86051	7.87229	7.11612	7.26508	7.52297	7.3858	6.67153	7.87727	6.62557	6.65389	7.11463	7.72843
C17orf63	7.4683	7.36767	6.702	7.09537	6.84051	7.53679	7.19283	7.60042	7.05053	7.20069	6.47993	7.42594	7.08298	7.67067	7.24233	7.35092	6.8791	6.89028	7.42644	7.17951	7.42958	6.95361	8.6634	7.04415	7.58578	7.04121	7.19611	6.96991	7.03486	7.20335	7.00271	7.41529	7.45701	7.23852	7.19943	7.46584	7.2696	7.61361	7.27012	7.9435	7.50848	6.79975	7.8538	6.89229	7.59279	6.79807	7.03377	7.39071	7.75967
C17orf67	6.02626	5.77974	6.13303	7.52351	6.43859	6.58845	5.35339	5.95719	5.29575	6.41806	6.28831	5.6009	6.69066	5.45987	7.02228	5.72794	5.8511	5.63792	6.58453	5.71034	7.07109	6.84512	6.40774	6.25801	7.01393	7.00194	6.41045	6.71862	5.47186	5.51186	6.21763	5.20135	6.00194	5.98712	5.93177	5.61101	6.15648	7.57835	5.91549	4.47328	6.30052	5.1912	6.18708	5.41386	6.11356	5.51057	6.37178	5.6746	6.5138
C17orf69	3.39247	2.99287	4.0548	3.91727	4.9644	3.35325	5.45336	5.35164	4.13851	4.27177	3.3079	3.29771	2.96829	3.59943	4.30134	4.02789	4.33305	3.90633	2.81858	4.62622	5.08216	3.25266	3.8694	3.47996	3.82147	4.73611	3.58281	3.20861	5.22467	4.16486	4.56216	4.26135	3.47745	3.40336	3.83228	2.65032	4.24126	3.70106	4.34979	3.5508	3.69169	3.76276	3.59486	4.50378	1.33989	4.53663	5.55878	3.091	2.02588
C17orf76	7.90656	6.30121	6.27302	6.24594	6.52583	5.56317	7.32247	5.34854	6.37394	6.25968	5.6052	5.35621	5.72013	5.81323	6.45882	5.07494	6.35235	5.07271	4.51093	5.89232	6.03382	5.93018	5.6694	5.7161	6.17728	7.43334	5.74053	5.4008	5.87787	6.16648	5.47025	5.92577	5.83529	5.79523	5.44937	5.42236	5.98695	6.5949	5.40706	5.26263	5.96024	4.79455	3.45512	4.64914	4.29287	4.66705	4.08302	5.53664	6.45591
C17orf80	6.46537	5.61645	6.49469	5.66237	6.81527	6.26431	6.74943	6.59853	5.76774	6.4323	6.05377	6.13409	6.6036	6.58684	6.73763	7.0944	6.43124	6.95391	7.16799	5.95513	5.82431	6.16937	4.87387	5.98922	6.92215	6.56808	7.07107	6.51706	5.79473	5.13326	6.58602	6.41704	5.89917	5.95672	6.29475	6.27369	6.31457	5.02263	6.66461	6.33601	5.87128	6.38795	5.99607	7.22079	7.04658	7.07222	6.91975	6.68203	6.00709
C17orf87	3.53325	4.19646	5.94275	4.70517	3.96064	3.98478	5.07408	4.91482	4.32357	4.80354	3.91064	4.03251	5.2813	3.69935	6.95159	5.70797	3.42349	5.00478	5.55148	4.91383	6.64301	6.6027	6.78334	5.3488	6.41721	4.127	5.29353	4.17546	4.14084	5.33689	6.57849	6.38047	5.53317	4.88424	5.5705	4.10972	3.66179	5.75682	5.59472	5.20965	5.09388	4.84125	3.87383	3.92965	5.07574	4.23673	5.18031	2.74822	5.77079
C17orf89	11.2041	11.2361	11.2143	12.0552	11.4234	11.9049	11.1393	11.6743	11.7832	11.8007	11.9542	12.1346	11.3141	11.3622	12.294	12.402	12.3559	12.037	11.3842	12.067	12.5412	12.0075	12.4479	11.8049	12.5349	11.8348	11.0723	11.758	11.8298	11.872	11.7077	11.6363	11.5621	11.7917	11.5987	11.6055	11.8412	12.4868	11.4048	11.7134	12.1528	13.9144	11.8632	11.9115	12.3511	11.8144	12.5946	11.5375	11.0335
C18orf34	2.66754	2.2262	3.3546	3.63106	2.56893	2.46713	2.32609	1.45568	1.94782	1.45758	1.4898	1.35729	2.52552	1.27361	2.92519	2.60745	4.20204	2.48046	2.28767	4.28951	2.3306	4.05607	4.56291	3.44367	2.5538	2.83425	1.89266	2.34404	4.78363	3.99513	3.52801	1.74676	2.96113	2.66645	1.30966	1.71361	1.27761	3.81661	2.22657	1.74061	1.41842	2.44305	2.47897	1.86423	2.48189	2.08748	2.30773	1.75554	2.53572
C18orf45	3.1726	3.69533	3.32137	3.04616	3.59165	3.34281	3.4724	3.6557	3.36363	3.24021	3.06025	4.19583	3.50064	3.61337	2.70484	4.23576	3.20788	3.4397	3.99799	3.41677	3.70616	2.87588	2.47934	2.96226	3.55998	4.3321	3.47812	3.53375	2.88656	3.33058	3.02715	3.45671	2.44317	2.82393	4.72547	2.60545	4.54627	3.11062	4.35559	3.92678	4.47641	4.07601	3.73616	4.5522	4.0442	3.94347	3.30185	2.91674	3.44682
C19orf12	7.30886	7.81852	6.97404	6.73463	6.3966	6.51534	6.57043	7.61599	6.5942	6.36265	7.0911	6.2999	7.13268	6.80852	6.53566	6.77669	6.28702	6.55007	7.45318	6.21679	6.46785	7.08886	5.60076	7.25293	6.56185	6.41208	7.45903	6.69654	6.48168	5.66147	7.50969	7.15514	6.72263	7.4009	7.36675	5.76145	7.19245	6.23908	7.79967	6.69935	6.83361	7.52533	7.19474	7.60048	6.25836	7.61979	6.65598	6.30094	7.48034
C19orf25	5.72506	5.75399	5.2244	4.69862	5.31844	5.80986	5.53089	5.53818	6.06393	4.75731	5.57931	5.74004	5.56407	6.23249	4.83258	5.61635	4.99516	5.97575	6.28044	5.24491	5.32753	4.56549	3.95661	5.21335	5.85918	5.43337	5.96429	4.96774	5.61184	4.91375	5.78697	5.79598	5.5363	5.41944	6.35063	4.65475	5.21652	3.94936	6.24162	5.7592	4.85511	5.93462	6.07942	5.18678	5.41598	5.20288	5.13315	5.13657	5.81288
C19orf26	4.06034	4.55935	4.21973	3.29956	3.59374	4.13226	3.74934	4.24782	4.35572	4.00749	4.28342	4.07626	3.47304	3.23081	3.29366	3.94544	3.43802	3.65885	3.52416	4.29052	3.93625	4.03531	5.89931	4.36819	3.80887	3.23105	2.93712	3.52903	3.42753	4.25271	4.31692	4.53433	4.68773	4.33055	4.78127	3.89736	4.29626	4.48677	3.88047	4.49231	4.23931	3.67633	3.90629	4.24222	3.91687	4.04719	3.36148	3.84176	3.98014
C19orf29-AS1	2.57846	2.20466	2.7827	2.84601	2.00086	2.51302	1.07515	1.62518	1.74413	2.15416	1.96942	2.06291	2.99111	2.37643	2.5656	1.91771	1.95508	1.09788	1.96093	3.32772	2.66202	2.51408	5.39917	2.60727	1.29975	3.29183	1.72275	2.48285	3.0809	4.23597	2.24247	2.47796	2.9145	2.52178	2.40657	3.52366	2.38063	3.49971	2.6802	2.58844	2.824	2.65233	1.19633	2.51698	2.8961	2.33761	1.29407	2.83421	2.37999
C19orf42	8.90318	8.7595	8.93476	8.76092	9.41198	9.68651	9.61979	8.91341	9.58388	9.55606	9.31789	9.13787	9.046	9.32683	9.12501	9.43133	9.44356	10.2373	9.82719	9.11055	9.12111	8.96551	8.31449	9.5481	9.22509	9.87871	9.19134	9.44339	9.15276	8.59636	9.39114	8.73046	9.39871	9.93101	9.32765	9.58987	8.33961	9.07385	9.00672	9.66094	8.36738	9.19494	9.91883	9.65475	9.65556	9.85817	9.84757	9.68396	9.33663
C19orf54	3.73534	4.77439	3.77233	3.41472	3.71495	3.29273	3.08813	3.86148	3.63939	3.48571	3.1841	3.41279	3.84449	3.2259	3.39417	3.85436	2.91133	3.09625	2.81283	3.22958	3.23063	3.1272	3.76123	3.39252	3.61189	2.9714	4.04117	3.16424	2.96455	3.29199	3.92148	4.24573	3.24368	3.39878	4.54731	4.21302	3.99812	3.22423	5.12955	3.79177	3.62115	3.73458	4.62911	3.73498	2.95964	3.11342	2.99437	3.95629	3.66628
C19orf55	5.50973	5.50246	5.89305	4.87708	3.54997	5.52637	3.2362	5.81655	4.20868	4.57705	4.69947	4.83805	4.59598	4.29581	4.5732	5.76189	4.33215	3.33455	4.44419	4.03759	5.4673	4.25696	4.39758	5.02101	4.07912	4.93592	4.87882	4.49198	4.95876	4.21384	5.37276	4.91831	4.75506	5.37896	5.16137	4.34753	4.55674	4.16213	6.09815	4.84591	4.52822	3.55015	5.35898	4.73756	3.59645	4.77036	3.31175	4.43206	3.8267
C19orf60	9.39551	8.50617	11.1392	9.37262	9.03674	9.54952	8.87872	10.02	9.34832	10.1941	9.69969	9.37442	9.31157	9.38277	9.62501	9.29246	9.19326	9.29993	8.85093	9.48691	9.74203	10.0935	11.8082	10.3627	9.78958	10.848	9.50102	9.5294	9.51098	8.86841	10.0875	9.32733	10.4672	10.5442	9.66645	8.95197	9.57285	9.41184	9.89371	9.4703	9.62615	9.78139	9.54439	10.647	8.6621	10.5534	9.49803	9.41427	9.58125
C19orf63	8.75554	7.62592	8.69063	7.46746	8.48388	7.56552	8.48218	8.35706	8.74234	8.39427	8.16415	8.3342	8.66215	9.09349	8.55716	8.535	8.92528	8.81133	8.10718	8.06676	8.02608	8.15258	7.24945	8.35985	8.52974	8.74015	9.15285	8.2405	8.27635	6.84258	8.36544	8.22442	8.80773	8.34645	9.48052	7.50659	8.4679	7.49064	8.50714	8.98004	8.15526	8.2135	8.4986	8.2788	8.43693	8.17134	7.73173	7.91935	8.87757
C19orf69	5.89833	5.64773	5.3363	6.54852	6.07808	6.02661	6.59226	6.42431	6.65847	5.37569	5.91714	5.65118	5.99794	5.33695	5.88861	5.62337	5.32793	5.62945	5.53983	6.24025	6.72623	5.88737	7.02035	6.21757	6.19636	5.74871	5.83402	5.8751	6.35702	6.32574	6.00206	5.70044	6.02951	6.46831	6.10193	6.1969	5.82734	7.61915	5.73402	6.0639	5.8487	4.89755	4.84355	5.75223	5.44207	5.81828	5.95831	6.09704	5.20187
C19orf73	3.13017	4.31633	4.08009	4.21495	2.89985	3.45647	4.03685	4.46335	3.89129	3.90588	3.63699	4.25506	3.74783	3.95058	3.28316	3.83242	3.50586	4.33659	3.60534	3.78938	3.13852	2.73182	3.1778	3.08707	4.284	3.38771	4.29605	2.74902	3.54837	4.42338	3.0897	3.49743	3.45299	3.58016	3.82737	3.19968	4.02179	3.22454	4.05304	4.42632	3.45282	4.11345	4.61817	4.34065	4.28739	4.12109	4.51606	4.13108	3.05852
C1D	8.82275	8.6762	8.17376	9.24492	9.39459	8.42626	9.32799	7.93242	8.56892	8.05344	7.76649	8.63325	9.04369	9.54184	9.36745	7.4149	9.3767	8.41031	9.80494	8.09321	8.29284	8.97123	7.38782	8.81916	8.66188	8.41002	9.0646	8.88862	8.40203	9.22631	8.84875	9.40083	8.68907	9.02287	9.35705	9.7996	9.47453	8.86753	8.31816	9.64589	9.23587	9.49209	9.96363	9.94977	7.53427	10.0018	9.6969	9.90727	9.05526
C1GALT1	8.20721	8.78402	8.63801	8.53316	7.64972	8.56449	8.80585	9.35387	9.4418	8.99013	8.46683	9.79697	9.48091	8.86192	8.60169	8.46174	8.14846	8.98151	8.81256	8.48326	8.50721	8.35885	8.8697	8.68856	8.81124	9.86929	9.4932	7.45922	8.70292	6.9077	7.88462	7.71545	9.00184	8.84894	7.53046	9.35116	7.80335	9.15966	6.99339	8.22697	7.73508	7.35272	7.82935	8.26789	7.42264	8.41478	7.41628	9.37391	9.86633
C1orf110	1.69774	2.03603	5.275	1.0574	1.02067	1.10467	2.45681	1.03176	1.04652	1.12187	4.52341	3.53321	1.01868	1.12191	2.06025	4.21896	4.65676	1.0607	1.05007	2.17614	1.16538	3.41203	5.62309	1.49329	1.03372	3.00811	1.02043	1.09281	1.01639	2.69935	1.08074	1.02541	1.69465	1.26366	3.01131	1.22346	1.03841	2.98596	1.01775	1.00807	2.78145	1.01818	1.03754	1.0686	2.27605	1.08469	6.74646	1.36701	4.3094
C1orf124	6.85674	7.13129	5.76766	6.80812	7.03558	5.97621	7.27831	6.07997	6.5884	6.71309	6.10561	6.88961	6.48005	6.67925	6.96848	6.28579	6.54058	6.53006	6.72796	7.55003	7.05962	6.28873	5.31286	6.3272	6.78423	6.26735	6.60978	6.66664	7.60392	6.84069	6.8377	7.13182	5.99632	6.37655	7.28737	6.58084	7.53096	6.70918	6.71789	7.05056	7.16413	7.76025	7.80363	7.53309	6.87221	7.69483	8.06569	6.76561	7.0497
C1orf129	1.12084	1.22363	3.52875	1.02412	1.17352	1.01401	1.26214	0.997612	1.1008	1.04534	1.82986	3.78105	2.0286	1.02748	1.08035	3.76561	4.26209	1.08583	1.00973	1.28852	1.02847	2.04681	2.89466	1.22236	1.0376	1.07442	1.22004	1.15935	1.06478	1.03122	1.17674	1.10695	1.59173	1.19859	1.06587	1.65886	1.8081	1.83858	1.02193	1.02316	1.5995	1.28967	1.10945	1.15137	2.06723	1.24375	1.87136	1.99387	1.14775
C1orf141	1.09508	1.85438	3.76562	1.71243	1.99203	1.51931	1.96432	1.34983	1.65764	1.55919	3.36797	3.67774	1.16368	1.78071	1.32415	2.20959	2.62977	1.93044	1.83621	1.65782	1.15375	1.72495	3.84559	1.07768	2.0294	1.74028	1.90702	1.85602	1.31728	1.62942	1.08422	1.50902	2.23992	1.29092	1.64126	1.39792	2.55776	1.92622	1.15047	1.29755	3.05952	2.06835	2.21757	1.71256	2.0782	1.99398	2.40608	1.29921	2.44387
C1orf144	8.42665	8.79828	8.53813	8.11082	8.59744	9.39992	8.3378	8.85393	8.25079	8.42367	9.08719	9.22829	8.6124	9.40595	8.50505	8.66044	9.10098	8.9903	8.83854	8.55429	8.40336	9.18571	9.86515	8.81512	9.82767	9.20539	8.91705	8.45953	8.06352	8.40972	8.70206	8.97115	8.95843	8.68126	9.38456	8.84708	9.02133	9.27371	9.28667	9.10046	9.02491	9.03517	8.74108	9.2339	8.74008	9.23191	8.81203	8.55554	8.77109
C1orf146	1.62604	2.69231	1.88495	2.78037	1.89852	2.27425	2.21423	1.93627	2.21585	2.14385	1.83315	1.48885	1.42156	1.42755	1.2962	1.71938	1.73203	1.8217	1.65732	1.80293	2.04502	1.11015	1.67638	1.23616	2.10092	1.18271	1.74036	1.94767	1.28385	2.35069	1.37118	1.91597	1.08481	1.17683	1.19907	1.09291	1.45684	2.49431	1.11287	1.22967	1.19448	2.06902	3.52733	2.18478	2.29515	1.63972	1.83807	1.11503	2.38628
C1orf159	5.89131	6.14306	6.03504	4.48685	4.66073	5.30214	3.70782	4.73145	5.48132	4.75111	6.04751	5.50108	5.42959	6.10045	2.97714	5.25584	4.68597	4.7324	4.92637	4.05702	4.54893	3.98878	3.3435	5.52031	5.57466	5.0274	5.79173	4.39136	4.72139	3.61826	5.69184	5.84354	6.01575	6.13092	6.10682	3.62959	6.00063	3.17982	5.22128	4.85094	5.48157	6.42543	5.07941	4.76459	4.13851	4.59321	4.29444	4.15491	5.84866
C1orf172	6.62683	7.06731	5.97918	5.88543	6.38409	6.40146	7.28011	6.10967	7.53768	7.27364	7.66581	6.40976	6.00178	7.41064	5.67926	5.82366	6.45252	6.39685	5.55525	6.13869	6.20427	4.9178	6.0176	6.29201	6.05148	7.32732	6.10936	5.14721	6.9634	5.97676	5.63118	6.77948	6.98183	6.94443	6.13505	7.32287	7.29092	5.93673	5.968	7.3021	6.54615	7.21475	6.77551	6.83995	5.57068	7.0447	5.76932	7.59605	7.06031
C1orf185	1.01023	1.04818	1.01177	1.05994	1.00701	1.0887	2.02859	1.02546	1.01395	1.93252	1.00791	1.01813	1.01875	1.07234	0.993603	1.01831	1.03827	1.03297	1.07282	1.05179	1.02847	0.989989	1.05957	0.979904	1.0628	1.0204	1.82106	1.05354	2.04384	1.1131	1.01544	1.00831	1.48982	1.14889	0.994691	0.985984	1.02919	1.21978	1.19934	0.997156	1.03211	1.02785	1.07898	1.09451	1.04927	1.02736	1.18701	1.09928	1.03758
C1orf186	8.70603	8.63079	9.43438	9.28663	9.59589	8.5937	9.10616	9.16746	9.52509	9.70347	8.95832	8.94617	8.21457	8.63028	9.88685	9.50179	8.0739	9.03648	8.27466	9.71343	8.61742	9.20134	8.18645	9.46166	8.70349	9.44698	7.82058	9.30383	9.64724	9.40361	8.86504	8.815	9.25215	9.28708	9.37803	9.20428	8.4413	9.31489	8.67354	9.49594	9.10237	8.12356	8.62913	8.20722	9.11109	8.18463	10.8716	9.20452	8.71967
C1orf194	5.63258	5.69281	8.06709	6.08488	5.93871	3.94938	5.33324	4.60069	5.88295	5.94813	7.18403	8.03169	5.50269	5.41771	5.77594	7.89531	7.61906	4.72274	5.39887	4.8847	5.12936	6.21765	9.0719	4.91044	6.24046	4.69954	3.38765	4.15447	5.2814	6.40715	4.36183	3.42554	6.51548	5.22781	4.08401	6.5448	5.47831	8.7383	5.45152	4.94646	7.51851	3.77038	4.95575	5.74736	6.98074	5.62986	7.38459	6.42717	6.07929
C1orf201	5.51155	6.0632	7.72653	6.95664	6.39435	6.17517	6.02378	6.33892	6.42942	6.53208	6.98394	6.31022	6.26444	6.6289	6.1361	6.59018	5.86161	6.33459	5.36235	7.15352	6.58981	5.53412	8.6601	5.94033	5.5337	7.16021	6.35698	5.36015	6.63079	6.88625	5.20887	5.53605	7.1628	6.42779	5.28487	6.45937	6.7547	6.83683	5.7599	5.70717	6.76887	6.31297	5.1127	6.88922	5.82181	6.64601	6.26665	6.04355	6.35742
C1orf21	7.16171	7.80186	7.62657	8.46638	8.58581	7.30475	8.36038	7.28193	9.81183	7.65222	7.70916	8.29274	6.67712	6.6441	8.62775	8.1708	7.16228	6.67496	7.90016	9.26544	8.60357	8.05603	7.84018	8.09234	8.16698	8.6294	6.44317	8.66546	9.44494	9.23454	7.29672	8.14535	7.41064	8.50877	5.54267	6.46424	8.17909	8.05027	6.66286	7.59539	8.06303	5.65657	8.00925	7.82052	7.98033	7.93984	7.20471	6.47442	6.94778
C1orf213	4.80857	4.9614	5.09502	5.25962	4.81389	5.71492	4.56804	5.54528	4.87906	5.6601	5.21356	5.11764	4.84096	4.89778	5.30065	5.08983	4.26362	4.57517	4.17338	3.73194	4.65825	5.47667	9.7448	5.13248	4.6896	10.4708	4.65872	4.76906	3.96316	4.97202	5.52543	4.9824	5.27429	5.03944	4.8124	5.46664	5.68729	4.2446	5.73039	5.3757	5.53758	4.17228	4.38385	4.88514	4.31405	4.58869	4.96887	5.73583	4.77554
C1orf226	5.55648	7.18862	5.46426	6.264	5.68161	6.49503	4.99933	5.90181	6.71763	5.45288	5.97913	6.14727	5.52005	5.39787	5.65238	5.55181	6.27056	5.21291	4.64504	6.52194	6.58219	4.99334	6.97666	5.92431	6.7537	6.77195	5.40194	4.69272	7.3838	5.76667	4.32224	5.79967	6.08571	6.62443	5.1483	5.25024	5.10977	6.9859	4.34757	6.05903	5.18558	6.02094	5.69047	6.20113	4.90282	5.35824	5.25012	5.32361	4.66019
C1orf227	1.24047	1.6591	2.14212	3.49856	1.78644	1.53197	2.46854	1.18354	1.51691	2.01919	1.26556	2.23871	2.18613	2.63763	1.36659	1.39395	1.32751	1.72333	1.62415	5.07184	2.38252	2.2801	4.18479	2.74848	1.79887	3.61559	2.63154	1.80588	5.36429	1.91199	1.55236	1.40873	2.69616	2.94445	1.17831	1.76694	1.20413	2.84806	1.27945	1.61411	1.58364	1.87074	2.00152	1.51707	1.88384	1.87813	2.27207	2.06052	2.21759
C1orf229	5.19766	6.706	5.7149	5.82909	5.59413	5.73901	5.32939	5.48544	5.17339	4.51112	5.80437	5.89136	5.75226	5.7095	5.08816	5.71717	4.98269	5.50353	5.7346	6.142	5.79489	5.63711	7.2214	6.46162	4.4897	5.65427	5.51361	4.32521	6.12191	5.81335	4.55293	4.80451	5.95232	6.72352	5.37664	5.71666	6.34574	5.74865	6.18903	5.72944	5.83722	6.28575	5.24509	4.86406	6.04171	5.19498	4.24689	5.27747	5.10937
C1orf35	9.92869	11.5372	10.7264	11.0848	10.4841	9.81736	9.94161	10.086	10.1011	10.1592	10.2799	9.99831	8.77827	9.77151	9.77152	9.68827	9.97377	9.45746	8.33047	11.4906	11.257	9.26289	10.2735	10.3156	10.2544	9.6648	8.97538	8.99584	11.7356	9.60807	8.99149	10.0803	9.90155	10.8554	8.97295	8.65079	10.4302	10.1495	9.38092	9.40978	10.3466	10.0877	9.2075	9.29739	8.71921	8.94746	9.8639	9.03609	8.83536
C1orf43	9.88897	9.79037	9.92751	8.41818	9.72752	8.28439	9.60835	9.34629	10.6698	8.89126	9.62157	9.82545	9.93191	9.61303	9.38805	8.96605	10.6	9.04534	9.69558	9.59429	9.02039	8.81574	6.85957	9.24227	9.0767	10.4305	10.2306	8.79708	9.50941	7.79277	9.71948	10.4542	8.65601	9.30168	9.9278	9.18784	10.0077	8.24573	10.3412	10.6006	9.62877	10.8398	10.0104	10.7083	9.53344	10.6184	9.67182	9.19608	10.1523
C1orf49	1.41454	1.29391	1.23577	1.69153	1.52435	1.16636	1.76708	1.23917	1.35729	1.04622	1.7625	1.19425	1.3745	1.27961	1.23817	1.1127	1.14833	1.41243	1.31945	1.22831	1.42797	1.36472	1.07231	1.33329	1.68442	1.18025	1.51766	1.20629	1.16309	1.22451	1.40151	1.41508	1.70256	1.84372	1.58964	1.08359	1.33686	1.2223	1.24014	1.11359	1.15129	1.88655	1.81685	1.20646	1.83268	1.64526	2.65148	1.29097	1.98727
C1orf52	6.99654	7.77546	7.36818	7.60188	7.50609	7.20788	7.37293	7.18104	7.86901	7.67112	7.69783	8.00121	7.28443	7.39641	7.62298	7.06315	6.98956	7.28931	7.11487	7.88825	7.56281	7.31618	8.20248	6.83777	7.57449	7.11457	7.26104	7.36087	7.94004	8.24617	7.22092	7.31818	7.07628	6.52509	7.01815	7.00051	7.50492	7.45956	6.99938	6.87171	7.48167	7.28677	7.17447	7.03432	7.82337	6.92772	7.22861	6.82135	7.09274
C1orf56	10.4901	11.3082	10.723	12.3193	11.4583	10.5765	11.0315	10.7903	10.6816	10.8349	11.7929	10.6744	12.3018	10.334	11.9206	10.4005	11.3426	10.507	10.1771	12.9942	11.2751	10.8543	12.2442	10.9889	10.2472	12.5116	10.2847	10.2956	12.3746	12.6774	9.92931	9.95009	10.5903	11.1456	9.99529	13.1004	10.02	13.5382	9.71421	9.18139	11.8819	10.5742	9.85738	10.214	12.5509	10.239	11.1287	10.9244	9.93631
C1orf61	1.79341	1.95843	4.40289	6.0003	2.8348	4.41613	3.22751	4.64552	2.78448	3.033	2.97826	3.01249	3.94873	1.56975	4.44633	3.80202	6.15642	1.9636	2.26403	4.07683	3.4543	4.18016	7.07132	3.34481	4.79515	4.27877	3.2032	3.23357	3.89789	5.27932	3.08491	4.93485	2.77087	2.94928	3.42994	2.85733	3.80909	4.95222	4.28897	2.52078	4.09963	6.19479	2.8665	3.3963	3.43054	2.84835	2.88034	3.31766	1.6983
C1orf70	4.37269	5.0905	4.29581	5.21749	4.9861	5.35248	4.69885	4.72346	4.18434	4.35022	3.88222	5.09123	4.05701	5.01332	4.93539	4.70082	4.4653	4.70757	4.38477	3.95485	4.92328	4.88542	5.05731	4.18804	5.43595	3.83321	4.45801	4.83438	5.08933	5.56261	4.27689	4.53898	4.59019	4.23359	4.87347	3.84019	5.1822	4.38315	5.20717	4.65126	3.83259	3.71637	2.69996	4.12126	3.66061	4.08104	3.88416	4.44015	3.0879
C1orf85	7.75697	8.42461	7.79115	7.31985	7.49	7.69145	7.21953	7.55996	8.25466	7.38859	7.52733	7.88551	7.52278	7.52901	7.4845	7.48707	7.34414	7.63082	7.81962	7.53335	7.87717	7.42782	6.36087	7.72486	8.09726	7.63158	7.84214	8.06738	7.80165	6.73775	7.69777	7.76047	7.62084	7.79695	7.87188	6.90644	8.06816	6.9321	7.85362	8.33698	7.7444	8.13068	7.88155	7.29635	7.12211	7.31934	7.25844	7.51161	8.17017
C1orf86	5.5708	5.34413	5.35649	5.84204	4.90377	4.78643	5.45898	4.88155	5.31292	5.19285	5.91937	4.376	5.10684	5.08152	5.22341	5.06865	4.39509	5.26296	4.54651	5.38652	5.17552	4.42577	4.71454	4.39602	5.07289	5.41148	4.82861	4.78099	5.11085	6.13855	4.89423	4.90139	5.80769	4.89609	5.08978	5.42959	5.12002	5.94786	4.17322	4.67045	5.06317	5.45863	4.4728	4.61018	4.98466	4.55403	4.39297	4.51514	4.1243
C1orf95	3.48091	3.96391	4.36519	4.69094	3.62902	3.70253	3.69144	3.64775	3.67665	4.08171	3.60481	3.32105	3.08918	2.83819	4.10109	3.11395	3.2503	3.10001	2.67273	4.464	4.25813	3.86584	3.89698	3.46807	3.28321	2.9964	2.81763	3.34483	4.31523	4.47424	3.25375	2.8334	3.66546	3.47144	2.63655	3.22777	3.25884	4.14454	3.84325	3.71191	3.96313	2.74156	2.81251	2.84108	2.91216	2.86697	3.61615	3.19569	1.56915
C1orf96	9.16657	9.85176	8.31805	9.86407	9.42342	9.59952	9.1779	8.97208	9.0822	8.77604	8.15542	9.3763	9.02932	8.56257	9.45274	8.98007	8.9331	9.04697	9.04756	9.71611	9.94909	9.35287	10.7708	9.49526	9.89033	9.17635	8.55298	9.22901	9.64197	9.07791	9.36267	10.2359	9.04076	9.68837	9.18903	9.30952	10.6189	9.84274	9.18697	8.89725	10.4025	10.1176	9.30184	9.27915	9.24069	9.5048	9.63074	8.40245	8.31572
C1QTNF6	6.05166	7.04308	6.5895	7.03787	5.669	6.65137	5.57317	6.93669	5.69721	6.35392	5.82784	6.23402	6.69517	6.28001	5.97981	5.82533	5.82773	5.97932	6.48605	5.62081	6.3812	6.90835	5.93296	6.55348	6.22466	5.33401	6.80053	6.81854	5.76769	6.14231	6.75978	6.55015	6.44346	6.42921	6.3222	5.87761	6.70653	5.97094	6.00935	5.58017	6.5492	6.21739	6.55737	6.42189	6.02249	6.39555	5.81001	6.04972	5.95974
C1QTNF9	1.51208	4.65576	4.59381	2.83523	3.41916	1.47801	5.60271	1.67822	2.02374	5.48281	3.54262	1.35869	1.34611	2.20164	4.45016	1.54077	1.5323	2.30364	1.9522	5.29034	1.39127	3.8279	2.6511	2.45484	1.97962	1.82679	2.13796	2.45887	5.82737	1.80158	2.88085	1.48147	3.16617	2.88192	1.3867	3.77752	2.18515	3.28817	1.46911	1.74369	1.31294	2.30397	2.53351	2.48777	2.47717	2.60846	2.91422	4.18242	2.90823
C1QTNF9B-AS1	3.90534	2.54262	3.67547	2.69125	2.36932	3.45829	4.23454	4.10123	3.76035	3.23007	3.00882	3.38701	3.87386	3.86672	3.41438	4.68553	3.76156	4.09079	3.94024	2.71501	3.08052	2.96993	2.54676	3.33356	2.77246	2.99897	3.7698	3.00349	3.14369	2.96058	3.59721	3.29132	3.74027	3.19152	3.77863	3.21347	4.48802	2.33532	4.24135	4.34145	3.83868	3.36053	3.59954	3.04644	2.69233	3.30482	3.00452	3.22324	3.09813
C1R	11.9924	11.7589	12.0894	13.2492	11.6438	13.3372	12.5718	13.6384	12.5641	12.4193	12.873	11.99	13.9649	13.0658	13.7276	12.7664	12.6158	11.6828	12.4979	11.6984	12.5763	13.8765	11.4112	13.0504	12.1444	12.1651	13.9972	14.0022	11.3435	12.7188	13.3408	13.1024	13.1505	12.1096	12.3495	12.8535	13.1689	12.8488	13.1836	12.01	13.2186	12.3317	11.2294	11.5338	11.972	11.4083	12.0907	12.7833	12.1266
C1RL	5.40778	4.59587	5.79087	5.03437	4.79916	5.89233	6.33544	5.91394	6.21847	5.70251	6.16513	6.27412	6.00146	5.06131	6.29184	6.69022	6.18059	6.52263	5.74357	5.07571	5.19077	5.99099	5.33168	6.06208	5.53582	7.4027	6.23141	6.30264	5.82357	5.15955	5.83018	4.96285	6.61968	6.28842	6.04379	6.42184	5.12103	4.92559	5.31454	6.26738	4.63494	4.51266	4.72504	4.36561	5.25748	4.76234	4.69865	6.82458	5.14556
C1S	10.0233	8.12571	8.40832	9.20993	8.82775	9.57765	8.92496	10.4218	9.44992	9.70106	9.28773	8.94186	11.5036	10.394	10.9456	9.52665	9.61768	8.7152	10.4607	7.98246	9.11398	10.7847	6.68501	10.2189	8.55844	9.08158	11.7115	10.7447	8.05158	8.69584	11.1048	10.4121	10.1154	8.92556	9.94107	10.9857	10.5695	8.75719	10.5721	9.54091	10.3226	10.3417	8.69605	9.49316	8.99673	9.57917	9.2555	11.0857	9.63254
C2	7.14057	10.6617	7.44737	7.8502	7.30538	8.55782	9.02058	8.42081	10.062	6.38089	7.78864	7.21636	6.93996	6.46005	6.68811	7.11826	7.0714	8.14962	7.74212	9.30843	7.37868	7.51642	5.91178	9.93777	9.18783	6.38594	7.36767	8.03396	9.45759	5.08068	8.66823	8.39841	6.94587	10.5029	8.58276	7.80874	8.01445	6.4321	9.68114	6.7998	7.68863	8.16992	7.7759	6.80702	6.99823	6.72412	6.72115	8.16641	8.56202
C20orf108	7.16494	6.40229	7.27373	7.06269	6.9668	6.40263	7.72323	6.22917	7.06863	6.89554	7.11498	6.55264	6.59743	6.9136	6.91805	6.2751	6.35974	6.67788	6.11555	7.76448	6.43996	6.1407	5.65897	6.26641	6.07833	6.62508	6.88619	6.57397	7.31699	6.80965	7.07331	6.83882	6.1021	6.6647	7.91232	6.98192	6.61299	7.01361	7.35132	6.34285	6.48982	6.67831	7.12377	6.75814	7.32102	5.53417	5.99089	7.03653	6.85121
C20orf112	4.57524	4.64598	4.75954	3.78897	4.10625	3.89732	4.95767	3.64953	3.05882	4.17454	3.29942	3.9479	5.1888	3.82147	5.23681	3.80334	3.4347	3.69396	3.89574	4.97392	3.95535	4.61081	7.00207	4.06513	4.61114	4.35314	4.001	3.38326	4.48511	5.58433	3.22997	4.15683	4.74619	4.33802	5.20594	4.91135	4.42768	4.78919	3.45012	3.163	3.9838	2.43239	2.81111	2.33268	6.45289	2.00192	2.52364	3.56512	4.87626
C20orf132	3.60687	3.50774	5.32977	4.21134	4.66019	4.65506	4.98963	3.16451	3.83317	3.56511	5.44268	3.9731	4.47711	3.6814	4.48589	4.72484	3.86533	4.38437	3.10116	4.87281	4.55969	4.79679	5.48448	4.54434	4.36484	5.32032	4.02937	5.31899	4.16062	4.6579	3.73752	3.94895	4.12924	4.38682	4.5476	5.08923	3.59095	4.70491	3.6569	2.64561	4.24854	4.30824	3.22581	4.19657	4.64137	4.6065	4.61283	5.33669	2.84823
C20orf160	6.23124	5.20418	6.80858	5.64052	5.78878	5.56345	5.40828	6.08578	5.99062	5.53953	5.8713	5.67566	6.22109	5.58842	6.71944	6.23193	5.65353	5.887	5.79029	5.46626	6.4405	7.74738	6.80373	7.18744	5.87605	5.42105	6.02416	7.06459	5.5863	4.77886	6.21008	6.06165	6.53525	6.70181	6.49195	6.05197	6.5668	6.07797	6.18109	5.61614	6.47938	5.48139	6.5774	6.334	6.27403	5.91567	4.79461	5.73465	6.25128
C20orf173	1.43934	1.10182	1.1404	1.09339	1.08795	1.06849	1.1045	1.04902	1.09025	1.23539	1.0565	1.01813	1.05826	1.15328	1.09748	1.18003	1.06339	1.11704	1.17639	1.16721	1.22284	1.86179	1.05359	1.01303	1.48516	1.03826	1.08765	1.18433	1.05763	1.04572	1.24639	1.10102	0.997648	1.04322	1.0137	1.2143	1.05087	1.13854	1.01851	1.02705	1.12191	1.10062	1.29953	1.17908	1.18531	1.36395	1.17039	1.10182	1.1054
C20orf177	8.12316	7.4218	6.25978	6.90945	8.22439	6.99644	7.84277	7.72251	8.0191	7.34898	7.22827	7.0417	7.00217	7.36745	7.80043	7.39578	7.26234	8.09768	7.60694	8.42493	7.30132	7.21104	5.59558	7.15091	6.88039	7.25289	6.91603	7.48174	8.7014	7.11244	7.30651	7.75333	7.00721	7.02667	7.76274	7.70816	6.40116	6.45489	7.40614	8.54468	6.6924	7.69596	7.33522	7.99787	7.16708	8.22948	7.94746	7.66666	7.45738
C20orf196	4.47338	5.37345	5.73185	6.59113	5.60367	4.78582	6.80379	4.33237	5.73598	6.00938	4.84125	5.43104	4.60795	4.78391	5.48345	5.54543	6.17349	6.38628	5.14244	5.34265	5.2118	5.01914	4.18366	5.75652	5.50479	5.56515	4.9332	5.00417	5.45305	5.84698	4.99857	5.72157	5.26442	6.10105	5.6218	6.18343	5.99245	5.38366	5.19668	5.63866	5.43477	6.59113	6.31151	7.34519	7.15884	7.35524	6.42506	6.34988	5.55515
C20orf201	5.67423	5.86758	7.39984	6.21871	5.40725	5.11255	4.94797	5.40645	5.14826	5.11333	5.24541	6.80899	4.99846	5.38466	4.6587	6.35639	6.04052	5.16082	5.36514	5.58398	5.67651	5.16433	7.53664	5.46754	5.87013	4.61803	5.09872	5.6201	5.66145	4.95571	5.59466	5.90862	5.78398	6.13848	5.62872	5.27328	5.27049	7.18634	5.35626	5.02489	6.10764	4.84231	5.59094	5.54198	4.82896	5.42579	5.52448	5.89987	5.32875
C20orf26	2.20421	2.19484	3.2368	1.72509	3.29819	2.22229	2.37647	1.36908	2.42784	2.61158	2.99146	2.56182	2.34551	1.86355	2.45468	2.31431	2.54531	2.35964	2.48587	2.40629	2.17186	2.3999	4.25341	2.12301	2.97882	1.76164	1.76629	1.72759	1.71251	2.60851	2.16553	1.85134	2.68141	2.30052	1.93046	3.13107	2.45678	3.73922	2.06483	2.48929	2.65309	2.57973	2.91998	2.34665	2.87034	2.25236	3.25449	2.27635	2.63024
C20orf27	8.82744	6.72955	6.33377	5.99878	6.68747	6.76426	7.15088	7.6196	7.28478	6.26377	6.89712	7.12129	7.6898	7.50186	6.05794	7.11406	6.99142	6.20099	7.21175	6.19745	6.56338	6.88076	6.12292	7.31421	7.73077	7.21367	7.77417	6.51137	6.44854	6.20017	7.64589	8.6949	7.4217	7.47766	8.15419	6.4922	9.73977	6.07154	8.51356	7.4291	9.28993	9.67391	8.14232	9.82761	6.35705	9.81642	8.43668	6.72394	5.99585
C20orf30	9.71756	8.06722	8.02807	7.94603	8.50475	7.64704	8.26478	8.42232	8.61637	8.75414	8.53157	8.15545	9.07146	8.91042	8.72013	8.77408	8.85382	8.98385	8.8082	8.15098	7.75391	8.4469	6.65908	8.55529	8.12735	9.16699	9.0262	8.54697	8.22614	7.73952	8.96003	9.11799	8.17638	8.58886	9.05212	8.76094	9.5999	7.56812	9.63391	8.39662	9.36795	9.27651	9.02838	10.5732	8.6129	10.5819	8.5607	8.79468	9.57172
C20orf4	5.45756	5.36528	5.0569	4.73905	5.25549	4.83355	5.07703	5.15868	4.84763	5.00375	5.07509	5.5822	5.17329	5.22277	4.59965	5.35588	4.9545	5.13337	5.027	4.85763	4.58206	4.87606	4.41435	4.80801	5.18488	5.59355	5.60444	5.03065	5.12493	4.52867	5.25443	5.39612	4.89335	4.89945	5.49947	4.85822	5.53992	4.35026	5.65863	5.27624	4.90052	5.50657	5.09846	5.22511	5.62279	5.94641	5.70145	4.93931	5.68929
C20orf94	5.54263	6.70669	6.06774	5.72824	5.46943	6.19072	5.35814	5.77242	6.03886	6.11335	6.3273	5.78539	5.36413	5.43455	5.28379	5.78842	5.47009	5.72597	4.77225	6.4275	6.26505	5.52039	5.53551	5.72675	5.78363	5.53304	4.36065	5.82949	6.01155	5.75436	5.46942	6.31298	5.57424	5.86758	5.53962	5.76017	5.74649	5.87246	5.41574	5.13538	5.58991	5.78921	6.00948	6.22742	4.52977	6.22433	5.55153	5.6724	5.93443
C21orf2	6.99527	6.79024	8.72197	5.75697	7.11168	7.35961	5.30167	6.39808	6.33776	6.67324	7.29526	7.10418	5.86085	7.71788	6.96781	7.08765	6.69672	7.50736	6.49301	7.169	7.27536	6.6111	6.62364	7.34343	7.03577	8.06808	6.43503	6.71635	7.53127	6.40434	6.8159	6.32477	7.77269	7.65939	6.87707	6.65096	5.73373	5.7117	7.17454	6.55767	5.50449	4.78482	4.94058	4.9134	6.83375	5.93609	5.08661	6.97089	5.30626
C21orf33	8.00304	9.58344	9.48285	9.68587	9.1421	9.87801	8.67443	8.72999	9.23626	8.99793	9.63098	9.52694	8.81625	9.37571	9.26858	8.70894	9.70277	9.60508	9.45216	9.89555	9.51638	9.3884	10.2548	9.70196	9.51215	8.78272	8.9227	9.31087	9.6806	9.13485	8.91355	8.81976	9.82328	9.88069	9.46483	9.59483	8.49925	9.49775	8.98122	9.46138	8.66463	9.39608	8.49888	8.5694	9.22985	8.6229	8.49278	9.65737	8.99006
C21orf58	4.36823	4.06242	3.73743	3.32268	3.83464	3.34048	3.69797	4.37444	3.89154	3.30742	3.59924	4.19732	4.03676	5.07396	3.34727	3.31281	3.31457	3.70062	4.03131	3.52126	3.678	3.41969	4.48828	4.0515	3.75808	4.14035	4.37392	3.92946	3.80177	3.36588	4.35974	5.23717	3.40594	3.63086	5.57316	3.68301	4.9948	3.97029	5.86939	4.57842	4.0102	5.01872	5.03014	4.35738	3.72527	4.36962	4.66045	3.80558	5.15749
C21orf62	2.89358	1.18975	1.04788	1.46026	1.13913	1.15349	1.18665	1.09306	1.07215	1.02059	1.05087	1.42687	1.88812	1.12822	1.00728	1.0228	1.04513	1.11338	1.14075	1.00873	1.39931	3.14186	1.77542	2.37153	1.13433	1.41433	1.46843	1.04965	1.43937	1.16087	1.88703	1.78777	1.17082	1.20773	4.53979	2.14466	1.04711	1.13416	1.00543	2.60088	1.05418	1.28267	1.53297	1.09432	1.13244	1.13101	1.64067	1.75951	1.35461
C21orf63	4.1331	6.4492	7.04721	5.98052	6.06059	6.47895	5.81089	5.26763	6.10579	6.22221	7.46115	5.70187	5.70361	6.14691	5.70537	6.87908	6.49163	6.48957	5.85717	6.03204	6.18413	5.55284	6.59878	5.76335	6.51127	5.48612	6.00765	5.69342	6.01703	6.23667	5.40003	5.06588	7.07753	5.91743	6.28174	5.60326	5.10551	6.22138	5.31356	5.86803	4.99279	5.33129	5.82767	5.41696	5.09275	5.36165	5.51446	5.98493	5.36982
C21orf67	3.11481	3.24001	3.52618	2.81196	2.31717	3.20972	2.26071	2.48994	3.85944	2.36779	3.96827	3.76963	3.14142	4.1229	2.85193	3.06412	2.63481	2.31929	2.61919	3.37688	3.66903	2.57123	3.06111	3.93801	2.60595	4.22918	3.52432	1.86609	3.53287	1.57151	2.48342	2.59913	3.70052	4.20412	3.78738	3.23538	3.27815	1.91286	3.64078	4.53763	2.34862	2.12363	2.80889	1.82952	2.17724	2.15677	2.29741	3.88198	2.40318
C21orf7	5.53661	5.24959	3.64883	5.185	5.26956	5.30674	4.84187	4.98379	5.17429	4.93955	5.56983	4.54925	5.22128	5.78638	5.29535	4.82256	4.78611	5.34031	5.45653	4.31851	5.69944	5.94689	4.71174	5.86073	4.98072	4.77044	5.26357	5.24332	4.43138	5.43446	5.28801	5.09454	5.04284	5.26834	5.12369	5.71666	4.34797	3.76919	5.01274	5.05357	3.98346	3.94119	4.77044	5.03516	5.57466	5.31532	4.8332	5.85298	6.09554
C21orf88	5.27987	5.52201	5.35226	6.98941	5.31658	7.10754	5.34912	7.81724	5.40161	7.24325	5.3292	5.64947	7.10349	6.12072	5.35182	5.45857	6.85412	5.24151	4.79194	5.19076	5.63947	9.07042	7.07943	6.56273	7.24289	5.20711	6.62504	5.47231	5.27397	6.39376	6.66924	6.61664	5.99581	5.82757	7.48711	5.60452	7.81337	6.96511	8.3268	5.52383	7.53551	6.70001	5.40542	6.09304	5.48652	6.7416	5.23213	5.78431	7.32538
C22orf13	6.17845	7.07598	7.20822	6.66655	5.94076	6.17153	7.26331	6.45347	6.90374	6.77226	6.88595	6.49118	6.87891	6.81376	6.95634	6.93132	6.03611	6.67623	6.72816	6.61683	6.74847	6.63021	6.88439	6.78703	6.55114	6.20623	7.13346	7.02819	6.63165	7.60822	6.48186	6.36248	6.84843	7.02596	6.79095	6.33265	6.60424	7.54901	6.66215	6.45052	6.68403	5.97218	6.15964	7.26588	6.22651	7.28142	8.14771	6.46549	7.11931
C22orf25	7.53076	8.33633	7.73431	7.36764	7.77263	8.49007	7.93867	8.0815	7.99491	7.25162	7.78313	8.36402	8.29104	8.2968	7.43506	8.35165	8.18722	8.54984	8.47567	7.28497	8.17265	8.00297	7.78744	8.22248	8.55825	7.45322	8.42581	8.28525	7.47096	7.11131	7.90857	7.82774	8.22571	8.23882	8.04576	7.30069	8.0046	7.35652	8.09132	8.15046	7.74357	8.19414	8.61234	7.98735	7.88189	8.03575	7.58981	7.43716	7.75886
C22orf34	3.65107	4.26326	4.26793	4.74376	4.98645	5.59709	4.5334	5.45321	4.32188	4.34183	4.74302	4.15836	3.78447	3.98038	5.41469	5.51354	4.08761	4.20317	4.737	4.87929	5.67989	4.78812	4.35897	4.59201	4.8802	3.56559	4.18067	5.59039	4.93836	3.89228	5.26255	4.20518	4.71268	4.63043	5.21468	3.86512	5.51553	4.61795	4.47501	4.47474	5.5243	5.22376	2.6463	4.54719	5.11394	4.59351	4.23712	4.21215	4.89946
C22orf40	8.48816	9.44497	8.75532	9.16849	9.16535	9.99127	9.44991	9.53913	9.03146	9.39111	9.41492	9.14394	8.9505	8.60914	8.87796	9.70661	9.0852	9.68161	8.79783	9.91064	9.04889	9.33697	10.6228	9.40033	9.0555	8.41614	8.79621	9.54749	9.68301	10.08	8.8032	9.25864	9.7043	9.62934	8.54717	9.06872	9.36024	9.3739	8.68064	9.28054	9.28126	10.0051	8.76743	8.86374	8.90169	8.85462	9.08007	8.98479	8.29646
C2CD3	5.58251	6.16131	6.97883	6.77838	6.27812	7.23356	6.33116	6.37751	7.2739	7.55696	6.44798	7.24076	6.15929	6.43184	6.6847	6.20029	7.07736	7.16641	6.20032	7.2823	7.46834	6.54902	7.80226	6.31961	6.56164	6.51831	6.55007	6.26534	7.33693	6.66009	6.23714	7.10118	7.31366	6.37292	6.26221	6.04314	6.68199	8.20917	6.10223	6.39987	6.55187	6.16962	5.62119	6.71773	7.33545	6.74771	6.83708	6.51722	6.04369
C2orf43	6.9426	6.87437	7.25321	7.76463	7.11925	7.62218	6.4437	7.67699	6.52974	6.87704	6.6604	6.75382	6.31183	6.04076	7.00371	6.34838	6.9534	7.17309	6.7179	8.25546	8.15454	6.72189	9.2174	6.87704	6.40171	7.40829	6.27956	7.28187	8.22499	8.27166	6.62056	5.78993	6.63757	7.05595	6.7263	4.90349	6.16074	6.6912	5.57135	6.61277	6.54769	7.06787	6.94132	6.60743	6.80667	6.63222	7.00057	5.23841	6.66906
C2orf49	7.26868	6.92579	5.87704	6.89098	6.87074	6.27892	6.69595	7.06597	6.63726	7.0147	6.06774	7.15633	7.34627	6.58611	6.40566	6.41996	6.90735	6.98406	7.56198	6.09255	6.44341	6.50651	5.15318	6.32381	6.39876	6.25358	7.33949	6.58009	6.61147	7.01872	7.23959	6.91009	5.73661	5.86681	6.83951	6.86376	7.08257	7.14864	6.74513	7.63819	7.29436	7.7379	7.33423	7.5265	6.55044	7.47814	7.56669	6.95995	6.9376
C2orf50	4.69211	6.15334	5.90625	5.06189	4.83088	4.47971	4.6453	5.09925	4.5753	4.48635	5.4543	4.82739	4.90082	4.24844	4.68085	5.01542	4.82834	5.77732	5.13224	4.82248	5.28046	5.31326	7.02908	5.43783	4.56023	4.76612	4.40368	5.48291	4.51857	5.87945	5.00171	4.50874	5.80887	5.42602	4.39418	6.51533	4.80663	6.45412	4.15638	5.26612	5.03036	5.43294	5.63235	4.72433	7.42621	4.74982	4.92003	6.58769	5.94698
C2orf55	4.46092	6.45145	6.91373	6.52358	6.77623	5.26885	6.50536	6.01233	6.08387	5.92748	5.91035	5.04179	4.90454	6.1687	5.24634	6.30007	6.51132	7.88387	6.08878	5.72775	4.63038	4.96715	4.67938	4.53265	6.82562	5.48288	5.98799	6.82921	4.67995	5.74992	4.21966	5.62014	4.55257	4.38361	4.27443	5.74133	3.52044	7.10294	4.98667	4.81296	5.12753	5.01141	6.40998	5.21788	6.37777	4.82688	5.97539	5.98406	6.7091
C2orf63	8.53181	7.55135	8.7609	8.14871	8.00608	7.62565	8.07636	8.20559	7.94352	8.31485	8.20265	8.24868	7.66383	7.98385	7.70096	8.04967	8.34786	7.65738	7.60514	8.29205	8.32533	8.15038	7.61858	8.20489	7.34912	8.64987	7.72213	8.01173	8.42198	8.19946	8.04254	7.89567	8.20938	8.11939	8.1184	7.65545	7.79601	7.91099	7.40731	7.59754	7.60906	7.58653	7.90553	7.93515	7.2711	7.97123	7.47675	7.90399	7.82858
C2orf65	1.31845	2.32178	1.48478	1.33181	4.29177	1.97766	1.14079	1.06545	2.77057	0.974618	2.47303	1.50792	1.29495	1.01718	1.02816	1.73187	1.64044	1.78214	1.01742	1.00381	1.85621	1.42133	1.13257	1.6955	1.15644	1.31437	1.16226	3.13051	1.33846	2.93483	1.42283	1.05287	1.60047	1.82091	1.29188	3.21748	1.15677	2.15262	1.53806	1.26176	1.63314	2.09972	2.30996	1.05984	1.4775	1.15809	2.02862	3.04849	1.23519
C2orf68	9.08808	8.43516	9.23246	8.97558	9.09595	9.09378	8.87746	9.42743	8.65174	9.42544	8.7805	9.08371	8.41759	9.02859	9.21044	9.01509	8.9689	8.87304	8.14685	8.99269	9.35407	8.98904	9.42257	8.48122	8.455	9.1348	8.23247	9.05007	8.81954	9.77299	8.78989	8.54895	8.97623	8.41852	8.09584	8.73853	8.11595	9.14211	9.00812	8.55063	8.39966	7.922	8.19861	8.74195	8.93547	8.85295	8.67122	8.71052	8.33761
C2orf69	9.43451	8.21734	7.30425	8.70221	8.87846	8.52745	8.65307	8.91665	8.58724	8.73525	8.22297	8.89464	8.55458	8.54955	8.31383	7.95322	9.01552	8.73984	9.03343	8.30772	8.65784	8.21305	6.94971	8.17075	8.51288	7.60209	8.38832	8.40792	8.43063	8.57825	9.05809	9.23009	8.04366	8.11386	8.45231	8.1938	9.40316	8.81776	8.52569	8.83625	9.17899	9.2799	9.15743	9.76762	8.34995	9.74116	9.63143	7.99645	8.61171
C2orf72	7.54701	3.53469	3.65946	5.59107	4.48793	3.90584	2.60914	6.29836	5.34548	4.74037	3.74245	4.36641	2.69418	4.90408	3.15417	2.50034	2.81837	2.55373	4.27711	4.54366	5.05127	4.89078	5.4273	4.77082	6.14358	3.25513	2.36227	4.28471	4.5047	3.23325	2.47186	3.97814	3.25468	4.80742	3.09933	3.97982	3.1867	6.30275	4.10621	3.21373	3.28433	4.45683	4.53467	4.24985	2.95284	4.32572	4.28944	3.76965	7.04382
C2orf73	3.50665	5.05648	5.01713	5.85645	5.059	4.53639	4.87149	3.82968	4.31006	4.60022	5.31144	5.32343	4.33722	4.51968	4.01486	5.0092	5.17098	4.62784	4.57556	5.67532	3.39142	4.36723	6.84446	3.68743	5.06988	4.87487	4.51365	5.23484	4.68917	5.85608	3.51289	4.55185	4.50647	3.85577	3.17906	5.019	3.44829	6.87539	3.28344	3.31345	4.80549	5.57495	5.56019	4.82819	5.63295	4.50244	5.05746	4.48364	5.99294
C2orf89	4.13298	3.62919	4.919	5.07106	4.56416	4.09246	6.54572	3.57723	4.27316	3.84281	4.34914	3.83511	3.13348	3.40283	4.48175	4.46339	3.25378	3.77672	5.80522	5.01676	5.06283	4.29793	3.91804	5.92386	4.38119	4.92377	3.21483	4.13997	4.89219	3.05495	4.93162	3.60165	5.50535	6.58831	5.83943	4.37211	2.65657	3.56455	3.24445	4.17736	3.71041	2.8678	3.18767	2.88234	3.90565	2.98257	3.15701	4.1486	3.42273
C3	8.47396	9.89936	8.8129	7.48365	9.85579	8.84502	10.9131	8.67926	11.9028	8.35805	8.67446	8.5459	10.1331	7.58003	10.0106	9.74389	8.70735	8.90883	8.87452	10.2313	8.40668	10.4349	7.98738	10.6245	9.9734	10.5728	10.3365	10.0609	10.4254	9.5816	10.2669	8.34595	10.5707	10.705	8.27536	8.86161	8.00827	7.75245	7.46551	10.6168	7.96093	9.32309	8.51905	8.81752	7.86932	8.67625	8.35591	9.17331	10.4714
C3orf15	5.47885	3.03071	8.95738	5.39483	6.71052	5.32452	4.41273	5.97699	6.9541	6.77369	8.10484	7.23976	4.75983	5.79532	6.83534	9.42824	7.5681	4.46931	6.42678	6.56981	6.84106	6.17359	8.85412	4.38946	7.07551	6.48715	4.60968	5.79201	6.68799	8.92438	6.63349	2.59485	7.89846	4.24025	7.47725	6.8164	3.17035	8.16135	6.63968	2.16957	5.35709	3.03181	2.9528	2.91896	4.94301	3.67135	6.47507	6.91507	4.48949
C3orf19	9.96594	9.61377	10.2175	10.4927	9.86217	9.93501	10.4913	9.51158	10.0923	10.1267	9.58612	9.19329	9.38822	9.82739	10.1853	10.0351	9.84873	9.94698	9.46896	10.5995	10.0517	10.1186	10.8736	9.8221	9.92723	9.76709	9.40624	10.0598	10.5511	10.8976	9.30376	9.24572	9.69525	10.0375	9.03151	9.65699	9.30336	10.1445	8.82147	9.51985	9.7465	8.80866	8.96774	9.17128	10.1553	9.09302	9.56342	9.69208	9.02903
C3orf23	7.35231	6.37449	5.7389	4.90612	7.34998	7.12718	8.32854	5.85777	7.58497	7.27504	7.63417	6.88243	6.66491	6.41922	6.43205	6.34719	6.5006	7.35934	7.56175	7.32046	6.40357	5.89643	5.77297	6.28012	5.97798	6.90036	6.69923	6.43006	7.55941	6.83337	5.86834	6.21547	6.78311	6.73024	6.50402	6.81436	6.32078	5.32413	6.35133	7.12785	6.08802	6.35172	6.83644	6.51955	7.28846	6.73434	6.22624	6.85566	7.4676
C3orf35	4.94831	5.05617	3.75023	5.01856	4.43427	5.10298	5.20333	4.51052	4.77544	5.0642	4.45214	4.21267	3.48157	4.49975	4.84064	4.86689	4.61822	4.17594	4.44435	4.55348	5.15853	4.68465	4.75749	4.37193	4.11484	4.64186	4.1801	4.73518	5.0838	6.11587	4.31591	4.2534	4.87056	4.62183	3.55175	3.68835	3.82535	3.56034	3.69853	4.06393	3.80447	3.37166	2.59167	3.93739	4.30796	3.46351	3.31665	4.12227	5.0084
C3orf75	8.81099	8.28923	8.97272	8.9876	8.90573	9.04892	9.14127	8.26079	8.4009	8.98096	8.72277	8.6024	8.47747	8.74522	9.23213	8.74486	8.83274	9.06911	8.60686	8.96675	8.73927	9.06223	8.27974	8.9862	8.54404	8.21623	8.59663	9.04883	9.12031	8.9984	8.47721	8.45989	8.84069	8.97773	8.66678	9.53311	7.95524	9.07466	8.65186	8.51686	8.02396	8.37311	8.38569	9.19509	8.87986	9.10956	8.65277	9.66501	8.669
C3orf80	7.09232	5.32125	5.44268	8.73886	5.31709	8.12266	8.00751	5.87871	6.19314	5.00753	4.65396	6.2654	8.28809	7.30417	5.26934	4.84699	4.92006	5.26363	7.16875	6.35563	7.09386	6.56639	4.57634	6.32773	5.76528	7.67344	8.00398	5.87316	6.44052	6.0942	7.66759	6.98273	5.16971	6.50478	4.53268	4.3872	7.11677	5.22755	6.14676	4.15383	7.01553	5.99268	5.27341	6.73186	4.18415	6.78982	5.37728	4.74071	5.74893
C4orf21	6.57849	6.62673	5.58667	6.67548	6.25514	6.11866	6.42445	6.7706	6.32966	6.35015	5.66744	6.34754	5.62751	6.03958	5.64281	6.3379	6.30277	6.23254	6.00063	6.19391	7.39872	5.86649	5.90746	5.8033	6.12438	5.80983	5.80446	6.66973	6.47677	5.86341	6.9027	7.73404	5.44196	5.94905	6.55458	5.92364	6.61245	5.2272	5.92736	6.42033	6.43833	6.35709	5.40466	5.84266	5.56896	5.63866	6.38911	6.17651	5.52921
C4orf3	11.3051	10.4915	11.2131	11.5465	11.7154	11.6192	11.7393	11.3346	10.9397	11.579	11.4343	11.4566	12.1655	11.8928	11.8218	11.4726	11.6457	12.2091	11.3948	11.2312	11.1235	12.3196	10.5915	11.6868	10.6903	11.7527	12.3263	11.7802	11.092	11.3367	11.3285	11.8542	11.5734	10.6631	11.6231	13.0379	11.8443	12.0897	11.611	11.7512	12.0039	10.7327	11.5947	12.0577	12.2869	12.1294	11.9141	13.0696	11.7781
C4orf36	1.65966	1.30553	1.15253	1.30206	1.40634	2.04425	1.389	2.34582	1.26326	2.12001	2.28674	3.04579	2.46797	2.21788	1.51628	2.16413	1.95741	2.8884	3.23205	1.21436	1.31667	1.69642	1.99288	2.30357	1.61423	2.29295	2.83299	1.36876	2.39299	1.15626	2.92498	2.76439	2.41443	2.38797	3.74212	3.25445	2.43843	1.22795	2.44764	3.24835	1.51483	2.75344	3.46821	2.84147	1.35642	2.89592	1.25875	3.80882	1.84426
C4orf39	3.53183	4.49783	4.00052	5.68827	5.23732	5.4284	4.97229	5.42895	5.13056	4.30117	4.94132	4.57794	4.47733	4.31047	5.25224	5.35757	4.65217	5.69209	4.70924	5.71204	5.53404	4.09537	2.52432	4.11684	2.6046	4.39015	4.72135	5.11837	6.0002	6.05239	4.36763	4.3259	3.55985	4.51112	4.06329	5.44337	4.22815	4.21914	5.19843	6.02436	4.06946	4.46774	4.88861	4.57678	4.34204	4.68078	3.55539	5.73566	4.50367
C4orf40	3.41681	2.08188	2.802	2.90936	2.29553	2.92531	1.74273	3.11837	2.95348	2.96923	2.92819	3.00632	2.86276	2.14414	2.11913	2.24884	2.01069	1.77099	1.73418	2.75426	3.46908	2.434	1.3715	2.34229	2.40923	1.99943	2.09658	2.30452	2.39871	3.66517	3.15179	2.80231	1.30777	1.6846	2.15369	2.79099	5.88177	3.34834	2.12354	2.33172	5.25661	1.92321	1.96593	1.92728	1.91107	1.62028	1.76108	2.88341	2.05521
C4orf44	3.95062	3.71001	3.46369	3.44314	3.56603	3.9143	3.45406	3.4094	4.06636	3.11873	3.45182	3.87276	3.02003	3.19857	3.24652	3.34647	3.23891	3.54853	3.76865	3.50357	3.66769	3.1707	3.82511	3.49754	3.81558	3.33129	3.34918	3.70762	3.5333	4.10756	3.71082	3.74054	3.40258	3.32435	4.57985	3.61697	3.37539	3.9081	3.21779	3.5077	3.1592	3.58222	3.89032	3.1602	3.62953	3.40619	3.51101	4.16066	4.14618
C4orf46	8.54324	7.93755	6.57897	8.18225	7.43514	7.71725	7.5166	7.43348	7.31559	7.68573	7.32832	7.93063	8.12745	8.24942	7.02919	7.31321	7.15136	7.88916	8.22976	7.20331	7.7737	7.21144	7.93416	7.29481	8.08837	7.0529	8.01375	7.55238	7.32183	7.24875	8.3466	9.33787	7.26493	7.53109	8.0009	7.14376	8.46635	7.16463	8.94971	8.02642	8.34693	7.69815	7.23246	8.07813	7.69802	8.24519	7.94027	7.22099	6.87806
C5orf13	9.76811	9.6271	7.11521	7.16318	8.4979	8.50823	9.1815	8.29105	7.8912	8.96292	8.67573	8.13744	9.71475	9.52718	7.54037	8.4206	7.04162	8.50238	8.99234	5.8942	6.7243	7.75459	6.29821	7.58748	7.87763	6.86263	9.83764	8.87946	6.18416	6.35779	9.43913	12.2451	8.01079	7.70429	7.87283	8.52327	11.8203	5.20884	9.72189	8.23775	11.4755	7.52844	7.92193	7.90922	8.47867	7.99223	7.66177	8.54758	8.9883
C5orf15	9.27062	8.99013	7.82794	8.29117	9.13561	9.39085	8.87384	9.23922	8.91105	9.4642	9.48476	10.1527	10.122	10.6388	8.04953	9.34103	9.39852	9.83228	11.0414	7.04367	8.34705	8.02883	6.46811	8.44576	10.0549	8.06673	10.2697	8.89705	7.48999	7.59839	9.97473	10.0702	8.47501	8.55268	9.57926	9.82536	9.63877	7.64626	10.1846	9.88725	9.11129	9.3574	9.24828	9.20664	8.99741	9.51314	8.30629	9.77494	10.4144
C5orf25	6.87061	6.97066	6.34648	6.8163	7.12045	7.27835	7.77572	6.28417	6.77162	6.88189	6.93746	7.41877	6.03975	6.08713	6.22142	6.86082	5.98141	6.53401	7.24468	7.05585	7.63909	6.0823	6.61533	6.54356	7.82433	6.516	6.00644	6.6662	7.10556	6.32142	7.54374	7.32543	6.7352	6.9858	6.43416	6.11444	6.35792	5.7463	6.84904	5.60564	6.25411	6.03062	6.33888	6.7806	5.98977	6.68263	6.18126	6.52988	7.2849
C5orf42	3.95889	4.95373	3.77516	4.27832	3.93242	4.75527	5.24807	4.35868	4.15593	4.72345	3.65108	4.95425	4.68478	4.28197	3.54953	4.57191	4.35104	4.5595	4.64896	4.19081	4.79475	3.62674	3.6592	3.68887	4.65957	4.1135	4.76727	3.96276	4.34539	3.30086	3.66006	4.26466	3.82382	4.11313	4.04151	3.25757	4.84454	3.4668	4.06356	4.74628	4.67183	3.51689	3.49049	3.92215	3.45694	4.17476	3.31257	3.65476	2.96678
C5orf44	6.16913	7.12779	5.91003	6.74824	7.07245	7.02536	7.02771	6.4011	6.87555	7.60389	6.54112	7.16844	6.73379	6.53744	6.14908	6.58927	6.10045	7.64415	7.82813	6.97574	6.14004	5.97638	4.63309	6.0028	7.16405	5.68135	6.68542	6.58762	7.08168	6.44249	7.06402	6.97211	5.71958	5.97668	5.88008	6.90171	6.13428	6.41996	6.66156	7.05886	5.83464	6.91302	6.34533	7.79877	7.0404	7.61796	6.78428	7.17404	6.83627
C5orf56	3.34618	4.66776	3.56613	2.71381	5.10602	4.54781	4.29002	4.40839	3.67943	3.49115	5.1106	4.1271	3.85895	3.87198	3.42647	4.85121	3.78794	3.73078	5.17294	2.06385	3.9472	3.45675	1.84611	4.04902	3.41227	3.67072	3.28701	3.62047	2.93749	2.98421	5.5598	4.38226	3.3496	4.12541	4.56665	3.05685	3.4914	2.04382	4.48095	3.01143	2.77465	2.35249	2.44586	1.83812	2.96829	1.68991	1.58546	2.97664	2.99319
C5orf63	4.93102	6.28289	6.65266	8.31485	7.42146	6.91272	6.17681	5.02708	5.87829	7.08862	5.53537	6.747	4.51418	6.43524	6.65392	6.05391	5.55391	6.37604	3.74074	6.80198	4.30538	5.29723	6.1516	6.65452	5.76429	5.71502	4.4891	5.59842	6.46112	8.06013	4.15814	6.01252	6.6448	7.14662	4.41589	5.44041	5.30948	7.57425	5.1392	7.49888	5.3917	6.41996	6.34096	5.57403	6.61117	5.76643	6.76094	5.33557	6.27559
C6orf10	1.92375	2.49206	2.66592	2.3058	2.0445	1.72354	1.66629	1.47967	2.16601	1.9984	2.10314	2.33429	2.31835	1.81623	2.33472	2.06588	1.35514	1.52783	1.50325	3.38741	2.45788	2.49089	4.07672	1.99343	1.25554	2.14619	1.67269	1.56822	1.88696	3.14765	1.98464	1.49356	2.52208	2.02857	1.52438	2.48125	1.91608	2.8763	1.44887	1.69955	2.303	1.96483	6.69191	5.7275	2.31237	5.5735	4.85367	1.46967	2.01656
C6orf103	1.20322	1.79628	5.26153	2.65261	3.06766	1.30415	1.90031	1.41834	2.69124	2.88732	4.045	5.04598	1.19987	1.81318	1.91628	4.18898	4.35901	1.84196	1.72395	1.65	1.13542	2.76602	5.4587	1.64847	3.02905	1.35887	1.99979	1.81583	1.26499	1.50046	1.12653	1.44857	3.22155	1.68318	1.19777	2.63888	1.20296	4.56151	1.15851	1.23338	3.05237	2.03868	1.93521	1.46463	2.12884	2.28337	4.42568	2.83019	2.61018
C6orf105	5.38068	5.0531	5.13315	6.02228	5.55308	6.87523	6.0591	5.12648	6.77458	4.50698	5.26013	5.35745	6.47121	4.03336	6.51982	5.33814	5.18816	4.146	4.91933	6.8746	6.91394	5.87509	7.18438	6.29238	5.21442	5.24457	5.26576	5.6141	5.42891	6.56018	7.07778	5.83821	5.35992	6.42963	6.67676	6.48128	6.92368	8.03776	6.09078	5.02715	7.14679	5.42974	5.64934	5.108	6.3921	5.06825	4.80529	4.17974	9.33728
C6orf106	9.13547	10.2143	9.17383	8.37543	8.84937	9.55585	9.05378	9.35247	9.04393	8.74648	9.51251	9.28094	8.58339	9.18997	7.72451	9.05565	8.72579	8.78142	9.08696	9.1782	9.45162	8.67034	13.7499	8.86519	9.08667	12.9401	7.93062	8.96922	8.7854	8.69634	9.36172	9.10211	9.06087	9.0067	9.13087	8.69433	9.0881	8.8125	9.17181	9.11482	9.23665	9.36711	9.21356	9.18795	9.39675	8.9455	8.83869	8.6368	9.08641
C6orf123	1.74664	2.76312	2.35827	3.09875	2.55971	2.40055	2.13306	2.36759	2.73015	2.96718	1.91716	2.07642	2.19466	3.32581	2.74085	2.26026	2.26656	2.4551	3.01708	2.70228	2.9407	2.64666	3.20442	2.47812	3.09218	2.77582	2.63685	2.70937	2.57294	2.69583	1.96074	1.81549	1.5704	2.5171	1.47549	2.2508	1.92847	2.46677	2.04282	2.04667	1.78855	1.28623	1.18954	1.2326	1.5947	1.90302	1.88987	2.02708	1.804
C6orf127	6.41324	2.1702	2.2201	2.47623	1.22393	1.58246	1.17669	1.28148	1.87164	4.19094	1.85675	2.29256	2.19761	2.94228	2.25282	1.6447	1.91951	2.382	1.13585	3.04326	2.08681	2.80685	3.81559	2.22364	1.43462	2.11724	1.19972	1.33949	2.22209	2.40024	2.06016	1.77264	2.50675	2.13611	1.63403	3.26412	3.75291	3.2647	1.40759	2.56181	3.59513	1.33756	1.58197	2.00602	3.60048	1.10966	2.60531	2.13029	1.44741
C6orf132	3.41293	5.64216	4.48849	5.30798	4.84187	3.91405	5.66396	4.32047	4.36609	4.3845	4.62095	4.33802	3.3826	4.47889	3.33233	4.83488	4.28831	5.47407	4.89484	5.39644	3.77329	3.163	4.44736	3.66211	4.98013	3.51391	4.27234	4.99042	5.06097	4.93804	3.37718	4.73582	4.08546	4.30971	4.28487	3.46852	4.21137	5.23807	3.89868	4.41589	4.97335	5.68199	6.2892	4.74947	5.45681	4.54227	5.79087	3.77127	5.73291
C6orf146	2.01169	2.3781	2.16156	2.47514	2.54264	1.95863	2.12437	1.8309	2.05771	1.86036	1.88522	1.61658	1.68552	2.06861	1.92308	1.84344	1.9099	2.18801	1.99544	2.33469	2.30304	1.56078	2.3429	1.6723	2.02662	2.00362	2.07064	1.14827	1.97391	2.45617	1.61239	1.58877	1.79901	1.68437	1.80286	1.74735	1.71918	2.15972	1.56281	1.63756	2.03225	1.97939	2.03062	2.06041	1.21898	1.58637	1.12737	1.75115	1.08618
C6orf164	5.17865	3.27502	5.18823	3.91181	4.62399	5.33364	4.89502	4.25083	4.4819	3.71392	4.59419	3.89754	4.51785	4.33259	5.0894	5.43171	4.4421	4.98253	4.338	4.66812	5.06483	5.06124	6.22534	5.211	4.58763	7.18892	4.41617	5.22217	4.17204	5.75832	3.68821	3.55659	4.89158	5.04178	2.84015	4.49333	4.35632	5.56223	4.4144	5.01503	4.42527	3.05367	2.92851	4.32358	4.32183	4.5116	3.67045	4.27613	3.05854
C6orf168	3.45841	7.90169	7.36095	6.54245	6.57382	6.43766	3.36907	4.05328	8.42648	6.25093	7.19536	5.39341	4.96544	6.30344	5.21896	6.93487	4.88692	7.18229	6.01241	7.23594	6.79436	4.73212	6.63565	5.37211	7.0297	6.87855	5.1021	4.05751	7.22997	7.69208	7.35483	6.35104	6.79581	5.66229	3.74288	4.35396	6.23525	5.12433	6.52764	8.19963	5.73439	6.50926	6.43604	7.00732	7.55926	7.09068	8.5512	3.88676	2.59383
C6orf170	5.45808	4.90411	4.27648	5.34032	4.5282	4.8351	3.98554	4.57356	4.80615	6.09224	4.3636	5.40674	5.5168	5.49446	5.47962	5.34496	4.56383	3.775	4.55067	6.28306	5.33691	5.2003	6.68957	5.00083	3.76717	5.78102	4.73731	5.23691	6.08696	6.82324	5.22351	5.4077	5.29158	4.85968	4.21297	5.37719	5.27597	6.13897	4.25412	4.56778	5.54959	4.89557	3.2367	5.9511	5.2607	6.03022	4.441	4.23685	4.15937
C6orf192	7.72131	7.37305	6.79177	6.06869	7.75793	6.92675	6.99453	7.42296	8.01613	7.04126	7.66124	7.63885	7.11253	5.87347	7.11447	7.28421	7.94434	7.2737	7.28739	6.99811	7.13137	7.37826	5.88898	7.46726	6.75995	6.74923	7.21892	8.20448	6.89014	7.01715	8.25892	9.49435	7.98538	7.49704	8.25156	6.83309	8.15701	7.2334	7.34825	7.90574	7.98407	7.65372	7.83944	8.0779	7.2022	8.00778	7.01309	6.77322	7.76343
C6orf204	3.69262	4.49785	3.83598	4.718	4.718	3.74253	3.26189	4.06145	4.40046	3.97096	3.525	4.78391	3.83598	4.31643	4.49785	3.95669	4.63992	4.85589	4.76057	4.93629	3.93642	4.82283	4.07896	3.67347	4.62563	2.70463	4.28865	5.02043	3.72493	4.09926	4.19403	4.00263	4.66759	3.8188	3.73344	3.53922	4.92792	4.48972	3.76713	3.622	4.6818	4.89276	4.32922	4.91649	5.17552	4.95957	4.35964	3.69133	3.93835
C6orf211	7.70125	7.61133	6.36518	5.96097	8.2215	7.72709	7.74159	6.41278	8.56202	7.34811	7.3681	8.87297	8.53909	8.27606	7.42456	7.51441	7.26052	8.86088	8.96466	7.56557	6.72672	6.48959	4.26471	6.85851	7.6346	7.51983	8.44067	7.83248	7.72292	6.3076	7.30878	7.89726	6.62309	7.18442	8.92165	8.15355	7.3668	5.60562	7.19665	9.15449	7.04458	8.01252	8.16105	7.47858	8.68387	7.68782	7.33996	8.15097	7.68605
C6orf226	7.55528	8.90511	8.05089	7.60552	7.69586	8.14203	7.83895	7.72637	7.77332	8.13321	8.05716	8.83586	7.53536	7.59978	7.99797	8.41345	7.93575	7.89712	7.32186	7.93142	8.00148	8.05135	7.64308	8.11717	7.93378	6.86025	7.7706	7.95897	8.2369	7.51935	7.54723	7.29048	7.92777	8.15645	7.92194	7.9558	8.11515	7.33043	8.4635	7.6888	7.78965	8.13687	9.42319	8.19317	7.5419	8.06972	8.15209	8.17461	8.1023
C6orf25	2.69473	2.68474	4.0527	2.30042	2.60472	3.00065	2.5547	2.85758	2.82955	2.63622	2.58768	2.80053	2.9501	2.65873	2.48823	2.55649	2.27238	2.90341	2.34906	2.67582	2.73626	3.06772	3.73377	2.96247	2.0627	2.96277	2.68041	2.61521	3.05895	2.76179	2.69494	2.51898	3.61089	3.06981	2.72229	2.89697	2.95921	2.92028	2.97603	2.95784	2.5491	2.55278	2.84036	3.48856	2.99298	3.39988	2.40022	2.60491	2.60158
C6orf35	6.85632	5.63015	5.59389	7.25301	7.30165	6.97936	6.10658	6.4901	6.81567	7.46889	6.59006	6.4388	6.96336	6.88207	7.57048	6.37068	6.45372	6.8987	6.94906	7.31058	6.51517	7.30607	5.79321	6.91502	6.14079	7.33216	7.05377	6.99953	7.53332	7.3415	6.8412	6.68058	6.39716	6.94623	6.67164	6.66765	6.68921	7.19807	6.80218	6.92623	6.53152	6.75865	7.15097	7.05321	6.45346	7.16982	7.53759	6.83584	6.33773
C6orf48	12.2634	12.2491	11.1753	11.1955	11.5189	11.5101	12.1022	10.7181	11.7718	12.0376	10.878	11.6464	10.9054	11.5095	12.286	11.6733	11.3003	11.9321	12.2711	12.6924	11.3479	11.9983	11.4807	11.3753	11.0118	11.541	11.0381	11.2771	12.7505	12.1844	11.0343	10.8409	11.1095	10.963	10.6057	11.2508	12.4173	11.5241	11.6831	12.4022	12.3339	11.1987	10.3252	11.8257	11.1102	11.8579	10.4121	11.379	10.8173
C6orf72	8.59333	9.39055	10.0495	10.2038	9.68279	9.39492	9.26431	9.14878	9.4258	9.7603	9.48677	9.85672	10.0164	10.0944	10.4985	9.64782	9.30894	9.53697	10.0603	9.87818	9.02416	10.1776	8.66444	9.88235	9.06001	10.0326	10.4336	10.0734	9.86527	9.49339	9.40597	9.45287	9.64343	9.8472	9.76897	9.25648	9.62595	10.1528	10.1604	9.74695	9.64076	9.90795	10.5657	10.3214	9.69871	10.1869	9.27755	9.58124	9.69038
C6orf89	9.31662	10.6104	10.1012	9.91184	9.58484	10.4194	10.5037	9.23478	9.71234	9.79163	10.2257	10.1161	9.29237	9.92413	9.48342	8.93837	10.0472	9.61266	9.25785	10.6674	10.5639	9.66672	9.99993	10.3259	9.92726	10.056	9.18475	9.27071	10.6125	8.99401	8.85193	9.17205	9.72437	10.6303	9.38444	9.8302	8.8139	10.3922	9.76597	9.23023	9.18154	9.09378	8.72668	9.22677	9.10716	9.15191	9.33649	9.85396	9.71119
C6orf97	5.56816	5.7749	9.10319	6.94693	6.7321	7.47707	5.30596	5.12592	6.62353	6.31912	8.26138	9.56096	6.53916	6.56839	6.94362	9.09633	8.99058	7.19868	6.68153	5.14618	6.48362	6.92667	9.2103	6.19559	7.48586	6.26531	6.50647	6.05536	4.5923	6.28932	6.27698	4.81252	7.23196	6.0058	7.58014	8.10827	5.69779	8.79885	5.45667	6.18472	6.77664	4.23326	3.97902	5.17649	7.01466	5.23715	8.12307	8.04068	6.80685
C7orf13	5.76071	3.91679	2.93576	3.53901	4.12815	5.4296	4.75276	5.21769	4.02115	5.52608	3.99845	4.91693	4.7152	4.56875	3.66703	4.07746	4.80095	4.15497	4.82323	3.35665	4.50744	3.49162	2.8817	3.74466	4.68202	4.18268	4.46537	4.01831	4.57364	4.85978	4.47663	5.18225	3.83037	4.04033	4.35992	4.80332	4.12422	3.83952	5.11403	3.75397	3.48173	4.20877	5.32368	4.19571	4.11635	4.25275	3.01068	5.0883	4.68525
C7orf41	7.44785	9.16793	10.5588	8.96856	9.41474	9.62833	10.359	8.52063	9.30147	8.72871	10.0009	10.0637	8.87193	9.62317	9.26406	9.89837	9.41703	11.0651	7.43558	9.66278	9.072	9.64724	10.1627	9.42338	9.26173	9.20479	7.87341	9.25012	9.41484	11.0274	7.58566	8.02843	10.2929	9.33138	6.769	9.7106	8.07408	9.88318	9.93809	8.82499	8.9601	7.00873	7.66709	9.02701	9.25907	8.99605	8.28104	9.3605	7.72151
C7orf43	7.79129	8.45524	7.84816	7.88895	7.44994	7.94032	7.34232	7.94879	7.18505	7.37971	7.93296	7.95904	7.68776	7.37895	7.24961	7.94428	7.72189	7.5665	7.85546	7.41639	7.88957	7.57694	7.55595	7.84164	7.82902	7.73398	7.71701	7.83307	7.50279	7.20656	7.89	7.71612	7.84471	8.08289	7.70293	7.23811	7.78184	7.67251	7.61393	7.65303	7.83579	7.75733	7.6324	7.65204	7.45694	7.56213	7.50187	7.10901	7.89805
C7orf46	7.18611	7.81395	7.14971	6.35525	6.00033	6.47955	7.66458	5.72316	6.87615	6.73532	6.17681	7.84705	6.26857	8.23844	5.94786	6.80701	7.3756	6.86622	7.62923	7.01902	6.42064	5.38524	5.54227	5.83862	7.48	6.94015	6.39764	6.3211	6.94999	6.81404	5.61838	6.68968	6.11931	6.31581	4.99042	5.52145	7.18102	5.4316	5.81926	6.36315	6.88318	4.20305	7.36415	6.2475	5.70982	6.21065	6.30843	5.79397	7.67699
C7orf54	6.14608	6.84355	7.09111	6.85562	5.54239	6.73176	6.54816	6.68201	5.72526	5.48504	6.4895	6.13674	6.17504	5.80223	5.83423	6.96096	6.26824	5.98921	6.10864	5.21801	6.53257	6.4662	5.83782	6.7132	5.6062	6.5249	6.11276	6.16456	6.36668	6.38648	6.91888	6.15648	5.98109	6.81247	6.53026	5.63368	6.62342	5.83798	6.08615	6.39463	6.58586	5.98704	5.69343	6.13521	6.06795	6.13912	5.86274	5.64033	6.12419
C7orf58	6.19022	1.19545	4.65008	2.09272	5.58023	5.50479	4.04092	5.06097	5.14037	5.30402	4.06086	4.45734	6.23938	4.92819	6.7973	6.48739	4.57976	5.09454	5.10415	3.57851	4.92386	6.2036	2.57173	4.53103	4.82798	4.35668	6.28049	5.61623	3.84048	4.7258	4.89904	4.75444	5.01086	4.48084	5.81092	5.02708	4.9466	4.78424	6.15034	5.51875	4.80324	4.32074	4.62402	3.85272	4.82343	4.26479	1.59114	5.10351	5.55148
C7orf60	7.62159	5.81133	5.74002	5.72468	6.18791	6.5802	7.38882	6.56147	6.05167	6.99497	6.43948	6.73836	6.75268	6.46774	7.21266	6.75713	5.81125	6.49898	7.083	6.12503	6.41504	5.51874	6.42465	5.84344	4.6446	6.38927	6.56707	6.34217	6.15683	6.16279	6.62997	6.53582	6.37065	5.81892	6.52319	6.67701	6.73904	6.23742	6.32154	6.17675	6.54943	6.26417	6.69896	6.41619	5.10594	6.6062	6.10809	6.65575	6.30387
C7orf65	2.51982	2.56994	1.58031	3.00336	1.88738	2.7342	2.28575	3.57577	2.99811	2.93409	3.02303	2.44581	2.4184	2.09942	2.7233	2.12556	1.51441	2.61442	2.55065	2.1061	2.79216	2.11514	2.00431	2.73364	1.83793	1.90897	1.66669	2.45181	1.5738	3.09291	2.65429	2.90149	1.79818	2.08425	3.05063	2.47076	2.4759	2.65576	2.62409	2.585	2.67799	2.69918	2.29478	2.5482	1.78044	2.54959	1.89049	2.04224	2.49745
C7orf72	1.1134	1.26743	1.07732	1.50117	1.36058	1.22739	1.34818	1.09585	1.14343	1.08945	1.05199	1.16396	1.33693	1.12076	1.07737	1.06236	1.05306	1.44838	1.308	1.18617	1.58912	1.84782	2.93112	1.46679	1.67533	2.34743	1.34483	1.20338	1.90594	1.06497	1.1942	1.09886	1.87798	1.92158	1.09695	1.73266	1.03263	1.70113	1.03698	1.08479	1.08141	1.56176	1.90351	1.34093	1.57263	1.19902	1.16274	1.21579	1.74772
C8G	4.72245	5.01341	4.68519	5.17396	3.84261	4.57678	4.52349	4.58697	4.90424	4.22106	4.9358	4.43672	3.48574	4.00461	3.90665	4.63653	4.99284	3.43585	4.2076	4.49749	5.2092	4.16122	4.99069	4.79873	4.88506	4.15236	3.59977	3.65305	5.36544	4.64757	4.66014	3.99536	4.45858	5.1544	4.92546	3.35663	3.64999	3.97619	3.92109	3.81408	3.50621	3.40158	4.25014	4.50875	3.39324	4.18103	4.34954	4.38307	6.48781
C8orf22	1.17337	1.40967	1.26559	1.59335	1.61934	1.40593	1.75241	1.11407	1.11666	1.01456	1.54286	1.17504	1.35462	1.05114	1.39709	1.51795	2.00514	2.13015	1.07474	1.10319	1.35091	1.18355	1.45572	1.03523	1.50924	1.12077	2.04747	1.81935	1.44591	1.8038	1.24137	3.93495	1.03451	1.33585	1.13007	1.39799	3.81818	1.6522	5.6681	1.16185	3.36854	1.57115	1.81292	1.2313	2.38323	1.20828	1.23474	1.30419	1.57343
C8orf37	6.57164	5.59064	6.11954	7.44891	6.78089	6.54983	6.57486	7.05792	6.32252	7.05224	6.36454	6.35504	6.16854	6.07087	6.76411	7.03674	6.35273	6.42052	5.86542	6.86172	7.18657	6.58587	7.74465	6.65572	6.65024	6.34192	6.18219	6.24843	6.82772	7.35597	5.8321	5.64868	5.75647	6.81677	7.02344	6.63578	6.91696	7.39559	7.12197	6.40749	6.68466	6.53306	6.14574	6.32812	6.63459	6.46706	6.96285	6.88829	5.44178
C8orf38	7.95888	8.18459	6.32519	8.16189	8.46343	7.66064	7.91045	7.3187	8.3455	8.72453	7.98551	7.79649	6.64035	7.29351	7.97357	7.44347	7.74148	7.35236	7.42075	8.34954	8.16709	7.61776	9.02751	7.55305	7.96291	8.09222	6.73316	7.88886	8.35471	8.2737	7.72976	7.21091	7.12958	7.65147	8.00345	6.99214	7.73083	8.74802	7.27884	7.00941	7.89361	7.46105	7.5663	7.42157	7.71421	7.48432	8.25056	7.06877	6.72622
C8orf45	2.60407	3.92313	1.50714	4.26032	4.46127	4.28858	3.24549	3.65025	2.94915	7.12365	3.3197	3.41571	2.29295	4.31422	2.81914	4.38538	3.24504	3.22104	3.97631	4.45891	5.39108	2.94023	5.32732	3.1056	3.94255	4.68755	2.60339	3.37468	4.11985	3.90775	2.55108	1.53228	1.83991	3.5962	3.61718	3.38317	2.08548	5.73625	2.50352	3.14711	2.69362	4.58099	5.03157	4.64254	2.19296	4.66678	4.73765	4.05479	3.08466
C8orf48	5.27578	6.34135	1.13908	4.50338	5.49625	5.02956	4.36475	3.43713	5.53712	3.80681	4.68729	4.3975	5.52748	4.79934	4.7164	6.50699	3.58858	5.98423	6.9142	5.85365	6.0387	5.23999	2.94444	4.43349	4.25559	6.12986	5.57822	6.14864	6.46296	5.70024	4.40679	6.19533	4.04774	4.36481	3.73477	5.72661	4.56433	1.23722	3.97766	4.99686	3.96602	4.5482	4.88823	3.53107	4.00423	4.11197	3.95117	5.85844	4.12761
C8orf58	8.33209	8.58082	8.78653	8.17126	7.73447	8.48116	7.80314	9.24904	8.26958	7.76051	8.07267	8.30723	8.49873	8.47851	8.42784	8.4465	8.20364	8.23343	8.61005	8.46107	8.30045	8.5469	7.80457	8.39173	7.97011	8.78106	8.8129	8.69884	8.63098	8.02342	8.32839	9.09619	8.48834	8.29716	9.2644	7.92912	8.75054	7.91332	9.03693	8.70328	8.46201	8.67024	8.53989	8.51262	8.22797	8.09743	8.12188	8.31671	8.78144
C8orf59	7.0446	7.14264	8.26231	9.38656	8.35789	7.60763	8.40822	7.32705	7.95298	9.13361	7.733	7.30407	6.88077	6.77899	8.6811	7.76361	7.44084	7.77049	7.65946	8.70605	9.10671	8.12049	9.0527	7.76752	6.652	7.68897	6.40304	7.82619	8.54204	8.87802	7.47773	7.33278	8.11676	7.58661	7.91201	7.47015	8.10391	9.40799	7.60609	7.77721	8.30843	7.31098	7.52118	6.82883	7.35745	6.73647	7.70158	7.46858	5.18659
C8orf71	2.38728	2.9769	2.21238	3.12196	2.78526	2.2304	2.65139	2.57388	2.30292	2.00021	2.61648	1.84519	2.10375	2.85375	2.69815	1.9583	1.79041	2.45696	2.30889	2.25987	3.28451	1.98311	1.32795	1.43876	2.07485	1.57469	2.58993	2.40864	3.96625	2.69691	2.18931	2.46222	1.3373	1.26988	2.23612	1.61906	1.97214	1.98162	1.53473	1.90307	1.86008	2.5175	1.50843	2.37622	2.5339	2.45674	3.1005	2.09604	1.77867
C8orf80	5.49048	5.62128	6.27448	5.99168	5.4081	5.66044	5.49083	5.93374	5.67099	5.72107	5.6773	5.1845	5.59455	5.1455	6.2361	5.64899	5.39812	5.23154	4.65798	6.06697	5.85315	5.84912	4.54618	5.96455	5.50048	5.1376	4.55104	6.07285	5.88862	6.32435	5.91983	5.67061	5.28616	5.56105	5.84056	5.97676	5.71414	6.82373	5.37631	6.02732	5.8984	4.87311	4.72518	5.35379	6.03661	5.13971	5.52152	5.66534	5.30167
C8orf83	5.84849	5.97822	4.95926	5.95913	5.76028	5.79351	5.8186	6.27307	6.01953	6.78388	5.68302	6.49983	5.73676	6.21441	5.94976	6.18403	6.05453	6.33803	7.03118	6.20033	6.34624	5.70814	7.40855	6.16214	4.98976	6.5465	5.65904	6.13663	6.13658	5.60623	5.59083	5.4494	5.61713	6.44173	6.49429	6.48757	5.29662	6.08691	6.84099	6.24291	5.21691	4.87693	5.8132	4.32158	6.34003	4.46933	5.20718	6.43052	6.07106
C9orf100	3.81981	3.27319	3.885	3.06843	2.4197	2.54339	2.52618	2.77764	2.90266	2.84185	2.82589	3.02043	3.32626	2.83035	2.85029	2.63191	2.8873	2.59368	3.53575	3.02854	3.29114	2.70165	2.64935	3.1368	2.50261	2.79216	2.76137	2.79483	2.97988	2.80687	3.48828	2.94397	2.94051	3.0529	3.70592	2.71429	3.61033	2.9703	4.94192	3.69185	3.60722	6.08038	2.97736	4.87972	2.38546	4.62348	3.222	2.61864	2.93732
C9orf102	5.61999	5.40119	5.5329	5.34703	6.11339	5.20904	6.66549	5.60171	5.2775	6.14388	5.9286	5.52908	6.01044	5.97005	6.44004	6.31375	6.03162	6.32988	6.6182	4.75184	5.58723	6.12206	4.20407	5.7857	5.42489	5.28961	6.20477	6.51045	5.13545	5.65456	6.6032	5.87214	5.8894	5.71824	6.74046	6.08362	5.99906	5.13981	6.12424	6.07391	5.59888	6.18135	5.97362	6.10142	6.07022	6.30449	6.41222	6.23945	6.23199
C9orf116	5.84771	5.7403	8.74877	5.63093	5.66573	4.48005	5.49217	5.95719	4.85736	6.0439	7.76734	8.24182	5.52261	6.68039	6.0093	8.14489	8.0336	6.09328	6.84525	5.49502	5.17653	5.48766	8.23892	6.01387	6.84175	6.1947	5.67564	4.97847	6.10683	5.28097	5.29515	5.5118	6.57203	5.76892	7.32051	6.89916	4.81497	7.21098	5.95892	5.99163	5.87452	5.78285	5.86219	5.72938	7.79959	5.81678	7.4186	7.01992	6.30513
C9orf117	2.11639	3.11995	9.20022	2.32131	3.56326	1.87951	1.96649	2.17945	3.89491	3.43038	6.21843	6.60444	2.41565	2.52463	2.96105	6.92924	6.44197	1.58761	1.51324	3.48193	1.95797	3.73588	7.383	2.01093	4.7333	1.87048	1.31171	2.29501	2.40308	4.47965	1.35476	1.25511	6.03225	2.61423	1.19671	4.36675	1.10814	5.30653	1.81003	1.687	3.87747	1.63211	2.37763	1.62868	5.14881	1.31299	4.87842	4.39437	3.2837
C9orf153	5.81903	6.01626	7.12113	6.42397	5.64946	6.31278	5.51403	6.40337	5.86571	5.9229	6.00517	5.85819	6.28611	5.77371	6.3243	6.18206	5.93235	5.48436	5.18024	6.19246	6.53404	6.62835	6.21981	6.28519	5.87245	6.55724	5.30311	6.31316	6.01443	6.69072	5.85403	5.74717	6.31817	6.65284	5.47078	5.82782	5.88257	6.65366	5.66733	5.80612	6.25135	5.27232	5.40876	5.54968	5.99396	5.52345	5.79152	5.69994	5.7307
C9orf156	4.94564	5.0465	6.48943	5.60857	6.56739	5.36626	6.47251	5.21416	5.87167	6.4516	6.02242	5.39642	5.23001	5.70964	7.15831	6.66765	6.61328	6.70022	6.85168	5.31209	6.1122	6.14388	5.22168	6.18166	5.3508	5.54012	5.7267	6.54174	6.00655	6.18871	6.7058	5.6597	6.51545	5.99369	6.65899	6.15155	5.15186	5.32737	5.84337	6.44235	4.93735	5.89998	5.75568	6.30561	5.71422	6.23834	6.86039	6.71296	5.98153
C9orf169	4.62019	6.327	6.7371	5.04485	4.87043	6.88512	5.17868	6.2133	4.74933	5.19178	5.42539	5.84025	4.05383	4.59725	5.83663	5.20382	6.51998	7.67937	6.26666	6.93772	5.46224	4.82189	5.68528	5.31192	5.39128	5.11202	4.60971	4.80784	7.22599	6.48487	4.12745	3.84459	6.27533	5.82315	5.27039	6.23343	4.27943	4.31116	3.80954	4.17771	3.69309	4.78137	8.59892	5.45846	4.08884	5.29375	10.0588	6.59243	5.12496
C9orf171	2.42955	3.15962	5.25265	2.24936	3.3918	1.92637	2.49788	1.65323	3.81779	3.29678	5.1012	5.25486	2.19944	3.24248	2.07453	4.72812	5.56458	2.13424	3.09613	1.74106	1.90834	2.60281	5.31097	1.17354	3.95597	1.92027	2.30425	2.46627	1.30717	2.78924	2.36098	2.10363	3.65873	1.1139	1.7583	3.23415	1.21238	4.58953	2.86542	1.85975	3.02062	2.05889	2.94884	2.98734	4.14368	1.9402	5.48509	3.58578	4.71988
C9orf173	8.80039	10.0942	8.39928	8.33722	7.91016	9.65374	8.26535	10.4872	9.03462	8.23372	8.68326	9.75434	8.29835	10.5848	7.86773	9.62416	8.9902	9.29155	10.34	8.13573	8.35399	9.91155	9.89114	10.0715	10.1243	8.41496	8.4371	8.90739	8.15016	8.56182	10.2804	11.3829	9.68358	9.85845	13.0256	8.93118	11.1205	9.02182	12.2225	10.7127	10.0512	10.3863	10.9052	10.3289	9.10894	10.2293	9.44745	8.99089	10.3836
C9orf25	6.08189	6.828	7.41788	4.57116	5.68054	6.06442	5.87647	6.16253	6.09745	5.94838	6.49516	6.14547	6.51381	6.46323	5.73726	6.43845	5.77858	5.648	6.32195	6.06451	6.14403	6.16808	6.32956	6.52605	6.22377	6.2418	6.6625	6.30392	5.83181	5.51137	6.53442	6.3969	6.55891	6.61019	7.0266	6.10624	6.82536	6.16673	7.20929	6.57002	6.57656	7.60533	6.31823	7.24256	6.03669	7.06235	5.21879	5.95545	5.09098
C9orf29	3.55971	4.21676	3.91667	4.40619	4.05214	3.74544	3.85126	4.02802	4.23643	4.20543	4.02455	3.59584	3.41099	3.65318	3.65747	3.71601	3.72482	3.75017	3.50195	3.93451	3.64943	3.27004	3.62169	3.35925	4.04128	3.04847	3.62588	3.99897	3.55648	4.22785	3.53031	3.85793	3.4656	3.4185	3.33228	3.53823	3.61947	3.90833	3.41752	3.69711	3.63392	3.89236	3.74276	3.67746	4.19507	4.19163	4.14143	3.6439	4.2253
C9orf3	6.08001	6.541	6.65056	6.43975	6.36436	7.75743	6.6198	7.24262	6.33891	6.37327	6.30751	6.61316	7.86545	7.62514	7.05475	7.27602	7.17734	7.10557	7.3709	5.85445	6.03576	6.41562	5.83825	6.05916	6.67139	5.60321	8.10102	6.9305	5.84384	6.87497	6.8013	5.99518	6.67245	5.8395	7.04989	6.81296	7.19593	6.48147	7.34939	6.90135	6.78779	8.63104	7.62862	8.19931	6.65908	8.05022	7.64679	7.15753	7.34631
C9orf30	5.91138	6.53632	4.83526	5.69202	6.07524	5.62675	6.50059	6.6479	5.22292	5.7933	5.55458	5.96679	6.50377	6.31021	5.94676	6.29104	6.53071	5.95239	6.56089	5.1886	5.73394	5.71087	4.63717	5.27369	5.87732	5.5564	6.87556	6.08515	5.18847	5.35978	6.30134	6.89864	5.21855	5.16863	6.85355	5.31334	7.17484	5.15822	6.48262	6.33249	6.75524	8.11062	7.19546	7.58024	6.10448	7.5832	8.0402	5.96718	6.05098
C9orf40	7.69313	6.27443	5.74979	7.72699	7.0708	6.30997	7.99463	6.18912	6.55593	7.09939	7.11756	7.71165	6.48419	6.59351	7.00028	6.38452	8.07079	7.3077	6.64405	6.58694	7.19442	7.00133	5.57799	6.93326	6.70892	5.11345	6.62201	7.0382	6.61893	6.10507	7.1004	7.37021	6.5132	7.1564	7.43169	7.94375	6.64868	6.07442	7.67088	7.61564	6.42708	7.69714	8.92228	7.93735	7.55108	8.11561	7.63858	7.91149	6.79684
C9orf41	2.31457	2.71878	1.62676	3.27451	3.32121	2.2346	3.21556	2.25236	2.55917	3.18389	2.31036	2.60357	2.421	3.02796	2.73574	2.06988	2.81129	3.2979	3.37489	1.44899	1.92786	2.07365	2.1907	2.16599	2.65022	2.0639	3.19853	2.72603	2.09364	2.1776	2.34456	2.80796	2.3156	2.57109	2.78605	2.69104	2.50053	2.53304	2.16123	3.26796	2.09168	3.88358	3.72155	3.37679	3.79768	4.01664	4.11125	2.86763	3.61688
C9orf47	1.0518	1.51262	1.13542	1.67947	1.6035	1.3842	1.61126	1.19946	1.14421	2.36463	1.78842	1.563	1.62632	1.20007	1.76525	2.26295	3.13811	1.79161	1.71137	1.31892	1.1077	1.31737	1.04164	1.24184	2.13277	1.12725	1.4646	1.59663	2.13636	1.18393	1.37433	1.2143	4.14325	1.09896	1.97184	1.18546	1.11916	1.49072	2.22272	1.15328	1.0965	1.77807	2.2032	1.40796	1.4001	1.24532	1.14576	1.61068	2.16679
C9orf5	8.877	8.09252	9.14058	7.34475	9.45643	7.70905	10.004	8.32249	8.5967	8.91684	8.83502	8.66215	8.50057	8.89375	8.91705	8.96805	8.62537	8.75539	9.16256	8.60569	8.23288	8.05957	8.04217	8.10208	8.3001	8.364	8.56866	8.50401	8.5807	8.65533	8.60956	7.75722	8.57695	8.23033	8.39564	8.96945	8.31631	7.72022	8.3158	9.38859	8.37068	8.67981	9.234	9.49722	8.76679	9.36346	9.08801	8.95452	8.80892
C9orf64	4.95699	5.12975	5.3812	4.62368	5.35329	5.29417	5.91914	4.95315	4.68289	5.21468	5.18955	5.3285	5.28072	5.0334	5.07938	5.43608	5.46295	5.59394	5.17001	5.11704	5.17926	4.86199	5.37663	4.85625	5.12212	4.73703	5.4463	5.38458	5.16327	5.12255	5.15296	4.20831	5.22997	5.19484	5.54605	5.37906	4.47522	4.15101	5.39676	5.61606	4.24358	5.04058	5.32169	5.45758	5.35102	5.61891	4.88319	5.61389	5.30498
C9orf68	2.18354	1.68564	3.58053	2.15154	1.8963	2.37677	4.50676	1.89988	2.92847	2.61236	2.85756	2.73419	1.94618	2.37362	2.7461	3.61924	2.94529	3.35511	5.44889	2.08286	2.45549	1.77294	2.12359	2.41771	2.61323	1.65698	1.82147	2.44219	3.03464	3.05949	1.82718	1.38738	2.93131	2.79725	1.64161	3.00494	1.74483	1.80321	2.93767	3.69031	1.19958	2.92	1.8211	1.27823	3.21506	1.87091	2.05896	2.7101	3.29596
C9orf80	8.19	9.00334	8.73089	8.14766	8.62586	7.93237	9.10518	8.35485	8.30672	9.11165	8.06695	8.25479	8.487	8.73568	8.54171	8.85214	8.70228	8.90944	9.17923	8.72497	8.35223	8.1277	7.841	8.21732	8.20322	8.11287	8.51547	8.40544	8.76719	8.67699	8.70277	8.37619	8.97015	8.26745	8.96639	9.11258	8.57743	8.12455	8.88066	9.08211	8.57109	8.88006	9.18175	9.24742	8.74116	9.39787	9.36636	9.12935	8.49512
C9orf85	6.28488	6.68602	6.71851	7.93994	7.12152	7.42638	7.34243	7.03616	6.90804	6.95953	6.84868	6.73575	6.8062	6.72924	7.47482	7.62863	7.07253	6.79284	6.13511	7.1839	11.6537	7.98269	7.55794	7.48746	7.02865	7.7259	6.37383	8.23913	7.22324	8.18091	6.81002	5.85639	6.99837	7.36944	6.53697	6.73128	6.48569	6.35336	5.99784	6.3252	6.66067	6.17226	7.3757	6.94939	7.18705	7.08757	7.67362	6.61972	6.07805
C9orf93	4.50463	2.79721	4.19661	4.38258	4.16045	4.23812	4.76639	3.54147	4.34409	4.57146	4.35661	3.27921	4.49556	5.01976	3.75062	4.36061	3.35205	4.37595	4.20146	4.94048	3.8032	3.8228	3.4728	4.50223	3.94734	4.42283	4.82821	3.27246	4.87757	5.19163	3.60821	4.39451	4.33344	5.08469	3.13231	3.3126	4.4823	4.01879	4.89637	4.56043	4.15702	4.65523	2.33923	4.91767	3.4958	4.99296	3.78331	3.95771	4.66469
C9orf95	7.84625	8.72494	9.80382	10.5731	10.3768	9.58364	9.7532	9.37388	9.51761	9.85655	10.2811	9.81521	8.9086	9.09455	10.5027	9.8706	9.55772	10.0109	9.11063	9.51212	10.0748	10.2455	9.70913	10.342	9.33414	9.8313	8.82046	10.3466	9.62795	10.7126	10.1213	8.81954	10.2611	10.1294	10.8405	10.8551	8.55839	9.86897	8.63029	9.77357	9.2172	8.81333	10.4064	10.2378	9.26366	10.3896	10.7591	10.758	9.6053
CA5B	3.84812	4.75047	4.59745	3.78114	4.99488	5.48912	4.58288	4.59745	4.53034	5.03427	4.9366	4.28056	4.07761	5.39357	5.2591	6.16192	5.12557	4.93513	4.13114	5.08614	4.47731	4.67605	4.18085	4.57619	5.18125	4.50199	4.57136	4.50636	5.33186	3.62546	4.97392	4.44765	5.2813	4.93513	5.1014	4.04372	5.28062	3.41494	4.77925	5.02809	4.6545	3.88266	3.12649	4.16421	3.84145	4.31	2.87598	4.42952	2.67654
CA5BP1	4.21063	4.22494	4.61759	3.47839	4.03361	4.72332	3.54817	4.01072	4.30676	3.74569	4.34925	4.0481	4.24601	3.90195	4.24579	4.00153	4.12608	3.96341	3.86652	3.56241	3.99756	3.77952	4.14421	3.56032	4.128	4.19933	4.42078	3.75303	4.3211	4.71461	4.25301	4.12784	3.55898	3.74635	4.55978	3.94467	4.51272	3.24421	4.465	4.617	4.09056	4.58897	4.46282	4.37257	3.59349	4.43617	3.85857	4.32386	3.40364
CA6	2.05065	2.88975	1.4416	2.79663	2.06828	2.47083	1.51967	2.19748	2.80957	2.21257	2.52916	2.53182	1.62058	2.64796	2.08158	1.4335	5.72663	1.67239	1.48516	1.69313	2.80425	1.23465	1.47943	1.11291	1.65627	1.32912	1.81092	1.45834	2.2432	1.87064	2.67654	2.68084	1.07951	1.42233	2.62043	1.45594	2.15017	1.22166	2.68509	1.64445	1.51526	1.40729	1.48325	1.25438	2.05794	2.83723	2.68354	2.44678	2.21646
CAB39	8.95956	6.9632	6.84788	6.94524	8.45431	8.0395	7.96105	7.71074	8.22319	8.23342	7.89451	8.29356	8.7957	8.35272	7.22084	7.63461	7.97311	8.71383	9.86048	7.481	7.3993	7.64559	7.05501	7.93712	7.96723	7.68251	8.8493	7.62833	7.61168	7.18825	8.926	8.43945	7.90775	7.8579	8.98825	8.86708	7.37909	7.12896	8.10903	8.51179	7.09342	8.21066	8.03735	7.77036	7.96457	7.83136	8.01458	8.98868	9.27506
CAB39L	2.75213	4.05356	4.58351	1.5732	4.30666	3.52892	3.34757	4.0445	3.98515	4.30375	3.16915	3.16786	3.34712	3.30438	3.76207	4.17304	4.39704	4.90105	4.13929	4.49503	2.84928	3.86486	2.72307	3.14258	2.56389	3.57762	3.16837	4.80532	4.49047	2.68309	3.37673	3.52112	3.73842	2.68862	3.72596	3.40336	2.95131	2.88103	3.2621	3.79014	3.27252	2.72031	4.2585	3.56917	4.26133	3.0531	4.07723	3.68795	4.06049
CABIN1	7.15226	7.88338	8.72581	6.39936	7.18945	7.30373	9.31325	7.06271	7.64483	6.84615	7.41826	7.27571	7.46903	7.37154	6.7687	8.31252	6.5007	7.60577	6.74565	7.5735	7.22196	7.0424	6.94532	7.57207	7.46176	7.68428	7.82845	6.94369	7.77551	6.41054	7.2336	7.73477	8.04121	7.93005	7.73436	6.98751	7.38578	6.35905	7.77312	7.80493	6.99525	7.53285	7.26093	7.32926	7.35778	7.40536	7.01304	7.37302	7.2477
CABYR	4.74001	4.0008	2.93107	3.5772	3.16693	3.19099	2.75198	7.58805	2.26814	5.33112	1.77245	3.30214	2.81468	2.89909	3.21553	3.38925	5.67413	2.69735	2.67755	2.40326	3.60485	3.70688	3.28835	2.88907	3.80512	3.86273	3.07898	3.13247	2.17757	2.35547	3.12854	3.65255	2.68283	2.9049	3.38752	2.49773	4.57424	5.19607	3.72691	2.16331	4.33188	8.26406	4.588	5.51455	1.51994	4.79474	7.17573	2.87666	2.94993
CACNA1B	3.53164	2.85377	2.47583	4.53135	3.11616	2.97534	3.47396	2.64458	3.81211	4.21072	2.90337	2.67195	3.03475	2.75657	3.46366	2.91254	3.30758	3.24624	3.2833	2.95849	2.94975	2.49194	1.58153	2.08994	3.74048	2.43545	1.82094	2.99037	2.78282	3.79752	3.72429	3.7835	2.22849	2.04726	2.90301	2.35323	2.80849	3.43175	2.32572	3.787	3.14997	3.67283	3.99933	3.43071	3.12649	3.59455	3.78511	2.78598	2.83076
CACNA1C	4.78394	5.26999	5.51356	5.08589	4.38811	6.13535	4.15872	5.98452	4.11782	4.70474	4.84894	4.69947	6.00021	6.05282	4.96576	4.72174	4.74813	4.41126	4.28647	5.4266	5.05099	6.15847	6.66616	5.62996	4.12345	4.428	6.02134	6.38893	4.21896	5.19282	4.79118	4.97387	6.04496	5.19455	4.50908	5.03156	5.62417	5.60428	4.92665	3.81212	5.13788	4.2003	4.63502	4.47577	4.7211	4.45499	4.75455	4.14855	5.78177
CACNA1G	2.89201	2.5644	2.86863	3.93452	2.5182	3.88792	1.71381	2.30037	2.14222	1.78204	1.81612	2.53275	3.7951	2.07161	1.96486	3.52562	2.28866	3.32533	1.96789	2.6919	2.4872	2.28318	3.27492	3.15598	2.52612	2.18994	3.17101	2.64809	2.05899	2.54856	2.74659	2.05547	2.55144	3.63284	2.68504	2.44353	2.1447	1.97017	2.55879	3.11685	2.1427	1.89931	1.93852	1.32872	1.84107	1.56829	1.92055	1.93204	2.06902
CACNA1I	3.79306	3.81518	3.67812	3.44569	3.94896	4.32467	2.73711	5.6053	3.0911	3.49272	4.46815	2.96232	2.96523	5.0002	3.24656	2.89162	2.49874	2.05202	2.78267	2.94146	3.48619	3.16045	2.96393	4.11228	4.30579	3.6861	2.93595	3.0453	2.85256	3.20391	3.66039	4.20311	4.14106	4.40104	3.3996	2.53773	3.96089	2.79407	3.53642	3.29523	3.87467	3.68653	4.3339	3.42349	1.98284	3.24923	3.40726	2.59161	3.37762
CACNA2D1	5.36246	3.00512	3.40179	2.87927	2.92474	3.40887	3.05964	3.13061	3.45982	3.32877	3.20796	3.04973	4.16974	3.62776	2.94264	3.03796	3.24715	3.42539	3.54689	3.77056	2.95416	2.80785	3.05942	2.61717	2.99666	2.65171	4.1866	3.43289	2.58709	3.54794	5.19007	4.04776	2.40372	2.48313	5.613	3.75256	4.81042	3.7001	4.90049	3.37871	4.23627	4.09687	5.39954	6.71812	3.49511	6.72369	4.15176	3.96474	3.74062
CACNA2D3	3.91077	1.88649	4.85885	3.89733	5.94744	2.06116	8.0529	1.8347	1.99728	3.56125	7.33935	2.70924	5.55743	3.53952	5.14487	4.11111	3.80578	3.18639	2.77057	3.09208	3.90764	4.4947	5.15725	3.8323	6.09479	3.46367	6.02347	3.83008	2.72968	5.83747	2.07118	1.69721	5.96383	4.62566	5.04491	3.37285	5.76803	4.62767	3.99253	2.71852	5.45321	4.72301	5.64153	7.8851	3.82754	7.7877	6.24392	4.00814	2.62321
CACNB2	4.16044	2.84506	2.81678	3.01773	2.86155	2.54879	2.53956	3.72782	3.28753	3.60282	3.23095	3.07726	3.85397	3.46115	4.29569	3.96583	4.55157	2.42835	3.43944	2.98681	3.07069	2.85413	1.35939	2.79627	2.24633	2.34078	3.28753	3.74744	3.23175	2.69993	3.65477	4.16521	2.96419	2.70143	3.84748	3.55889	3.35955	3.17189	3.63869	3.87038	3.49506	3.45987	2.62216	3.76048	3.04875	3.96187	3.17261	3.51296	3.31262
CACNG4	2.71493	3.44666	3.42111	3.35117	3.40367	3.03082	3.33498	4.47459	3.26861	3.05313	2.71486	3.53991	3.63616	4.0795	3.02872	3.15849	2.33056	3.3345	4.28585	3.43854	2.79493	2.53107	3.4717	2.46074	3.43694	2.3099	3.73788	3.20243	3.23183	3.53144	3.12446	2.72324	2.62552	2.44528	2.66012	2.71226	3.24905	2.94949	3.77369	2.91425	2.61864	3.17025	3.74936	3.47655	3.60131	3.27705	2.18812	3.01514	2.38687
CACNG7	2.30427	2.75251	2.61812	2.21375	2.32382	1.872	2.27338	2.72597	2.49681	1.99435	2.09334	2.1046	2.3573	1.91356	2.21769	1.96961	1.8669	1.08687	1.98556	2.87129	2.22996	1.88158	2.43416	1.70906	2.08482	1.97032	1.99405	2.25748	2.36685	3.07596	2.29667	2.47023	1.776	1.95084	2.14266	2.4518	2.12009	2.73719	1.87465	2.28661	1.662	1.02124	1.07408	2.36134	1.09342	1.04896	1.20433	2.25857	2.47941
CACYBP	9.11847	8.87701	7.7102	8.49713	9.35266	7.44648	8.55552	7.87739	8.72917	8.24966	7.7892	8.63171	8.27817	8.39325	8.07735	7.38207	8.63098	8.35874	8.61597	8.93032	7.97917	7.80299	7.07465	8.15264	7.954	7.96525	8.59988	7.5595	8.91585	7.78473	7.8905	9.85352	7.39536	8.31641	8.74978	8.1936	9.64569	7.32765	9.37603	8.93636	9.26265	9.91733	9.22709	9.68805	8.05503	9.70583	9.49931	8.50982	8.28807
CADM1	7.23397	8.24325	8.88514	9.04495	10.7175	7.93671	10.8315	5.96658	9.9357	7.45872	9.42243	6.08241	9.26176	7.84466	9.2139	8.43911	7.07813	7.55959	7.34059	6.53608	8.33	7.59507	8.86643	9.05143	7.32302	10.7065	9.05249	8.41889	6.22971	8.00061	6.71639	5.92722	8.28363	9.46522	8.11818	6.87202	8.01525	6.38565	8.44279	7.35148	8.82205	5.25054	5.55359	5.42354	8.07123	4.84191	5.24943	6.74886	5.65292
CADM2	1.52996	1.19957	2.26513	1.46988	2.019	1.12297	4.77825	1.12457	1.15205	1.27325	1.07065	1.29172	3.44073	1.64483	1.60585	1.09049	2.39162	1.15384	2.41037	3.40997	1.05932	2.18621	3.85013	1.89416	1.08265	3.0185	3.805	1.10202	2.35675	2.71755	1.62152	1.71588	1.97745	1.49213	1.47494	2.22064	1.0392	3.02756	4.41262	1.48777	1.46045	1.35848	1.13528	1.95869	1.06158	1.41227	1.24899	1.01465	1.3132
CADPS	4.06395	3.47294	4.38319	6.48922	3.32748	3.63132	4.01195	3.3872	3.54268	3.33255	3.72931	3.65289	3.88998	3.58799	4.80828	3.09628	3.43976	3.5587	3.93799	4.75736	3.64524	4.52334	7.35183	4.52723	3.76384	4.60154	3.37956	3.4967	4.03006	5.56634	3.4475	3.20604	4.39019	4.31773	3.43736	3.92566	2.93573	4.39583	4.51288	3.26178	3.52505	3.2136	3.01502	3.97813	3.19499	3.51814	5.77689	3.98633	3.98206
CAGE1	1.01023	1.10855	1.06358	1.27621	1.13095	1.19876	1.14437	1.09628	1.10111	1.03408	1.0689	4.4094	1.00917	1.08849	1.04475	1.06232	4.59585	1.1712	1.1416	1.06695	1.02847	1.58435	1.81676	1.05171	1.13407	1.06415	1.10315	1.19118	1.31247	1.17157	1.01544	3.85212	1.22756	1.36237	3.29668	1.02479	1.70915	1.29884	1.01999	2.68264	1.09668	4.64756	3.2842	2.41406	3.78902	2.65143	5.03073	1.08653	1.31346
CALCA	1.7989	1.12451	2.67303	3.28392	1.36446	2.74075	1.20325	2.92308	1.19976	2.42369	2.62109	2.23006	1.69021	1.14513	2.19748	2.07835	3.55378	1.3345	1.19255	3.35694	1.93906	6.65294	3.14581	6.29406	2.91583	1.46197	1.46572	1.79293	2.69388	1.03697	1.68517	1.40661	2.19332	2.02806	1.76366	1.94323	1.56872	3.14514	5.66206	2.62544	2.26832	1.22041	1.26201	2.37923	1.68251	3.65885	1.59641	2.51696	1.3261
CALCR	3.12933	3.6582	3.11609	4.45681	2.80162	3.53958	1.96139	1.82596	2.05849	3.11433	3.22427	2.92068	2.7787	3.29814	3.56541	2.8724	2.42413	1.87266	2.7584	4.63247	3.07214	4.12648	3.7581	3.49344	2.69964	3.10354	3.6081	2.84732	5.75035	3.28098	2.36606	1.82943	2.94452	3.48188	2.96225	2.79631	2.98548	4.6102	3.32387	3.54287	2.25448	3.01951	2.39272	2.98165	3.08058	3.53863	3.96458	2.91038	3.5128
CALCRL	6.43236	4.25945	5.69283	6.16225	7.21441	5.63746	6.7973	6.30127	6.20724	6.09437	6.3726	5.79986	7.23985	7.30679	7.75928	6.87002	6.97311	6.50623	7.29408	5.26415	6.47205	8.30854	5.24213	7.21373	5.69216	6.03775	6.81431	9.09058	5.16493	5.30674	6.98648	6.34988	5.98275	6.35437	6.23223	5.84266	5.97849	4.91228	5.55323	5.78801	6.03744	6.15368	7.23667	6.82135	7.62344	7.16995	6.26147	6.17294	7.02431
CALHM2	5.0267	3.83566	4.53154	4.23804	4.39395	5.95873	6.008	5.38976	4.29245	4.38143	4.80327	5.20877	6.1534	4.49841	5.62722	5.69075	4.83205	4.26054	4.45601	3.90093	5.25721	6.15241	3.12931	6.43484	4.66911	4.50073	5.82103	6.28901	3.93119	4.73333	5.61857	5.06365	5.15074	5.11848	5.4357	3.74109	4.79536	4.03649	5.5403	4.89706	4.2713	4.2472	4.08604	3.98259	4.27396	3.92078	3.72753	3.86614	4.39616
CALM2	14.6969	13.8389	14.0029	14.7742	14.8007	14.2975	14.2869	14.0486	14.6634	14.5203	14.0064	15.0682	14.5197	14.4559	14.8011	14.0469	14.8213	14.5826	15.3592	14.3767	14.2278	14.2559	13.2206	14.3875	13.9326	14.3665	14.7744	14.0075	14.5979	13.9563	13.7024	14.2933	14.1468	14.5486	14.1481	14.99	14.0921	14.2846	14.4592	14.4081	14.1418	14.3147	14.2125	14.4242	14.6275	14.4919	14.5367	14.8695	15.1572
CALM3	9.21573	7.42868	8.3838	7.29301	7.5465	7.47567	7.6033	8.08919	7.96701	7.05313	7.4623	7.77754	8.04488	7.71237	8.01736	7.5315	6.87822	7.3399	7.26914	7.587	7.8705	7.7758	6.93625	7.72771	7.4339	7.51535	8.30214	7.75915	7.55855	6.9901	8.05009	7.96974	7.7968	7.62548	8.02699	6.88019	7.747	7.87433	8.32012	8.29214	7.89002	7.45262	7.14111	7.1755	7.80691	7.03713	7.34058	7.0459	8.10879
CALML4	6.48714	7.81105	6.82953	5.9754	6.62748	6.49529	4.83906	6.00136	7.15007	6.59072	6.9315	6.25166	6.03199	5.66018	6.48609	6.30405	6.71457	5.89778	4.69602	7.09594	6.11844	6.59437	6.75524	6.41631	5.78173	5.40368	5.33013	6.83184	7.16005	7.84107	6.96045	6.47439	6.8894	6.45754	5.77638	6.63158	6.83516	8.37563	5.38817	5.80979	6.82262	6.84815	5.3931	5.47113	6.24728	5.86704	7.93032	5.65005	9.55627
CALY	5.25009	5.51199	4.70906	4.58914	4.18437	4.92732	4.46235	5.02935	5.00393	4.66248	5.17924	4.79177	3.73622	4.31394	4.27042	4.61997	3.96269	4.40617	4.48258	4.73507	5.02154	5.05239	5.45977	5.00793	4.43323	5.65132	3.98761	4.64237	4.33348	4.66768	5.15289	5.11915	4.68785	4.78083	4.7939	4.22842	5.16226	4.95479	4.89964	5.00709	5.33851	5.20167	5.04588	5.39483	4.08312	4.84438	4.97661	4.51072	4.73497
CAMK1D	8.52389	9.3805	11.2497	8.99858	10.3299	9.37018	9.92517	10.4142	9.79424	8.87594	10.9721	8.23864	8.59528	8.69865	9.28193	10.1959	8.33956	8.30188	6.15739	9.34509	8.97558	8.11958	9.29379	9.6654	8.87026	8.28855	8.86358	7.5345	9.3889	8.62402	8.83556	7.58422	11.0831	10.2108	8.32307	8.00126	8.86924	7.74611	9.25588	9.43923	8.76153	8.61041	9.11708	8.6582	7.89379	8.59974	8.2146	8.08548	6.60366
CAMK2A	1.24412	2.09846	1.82752	1.66365	2.51397	1.67602	2.74506	1.16432	3.04567	1.28394	1.67977	1.36806	1.6541	1.52823	1.69622	1.307	1.11063	1.21115	1.20182	1.7757	1.455	1.19586	2.22338	1.3355	1.10934	1.46537	1.25977	1.20463	1.48717	1.20558	1.49801	1.1441	1.37865	1.36207	1.08333	1.10758	1.66455	1.05283	1.06635	1.46728	1.75236	1.40368	1.27733	1.68143	1.06837	1.4494	1.37013	1.53896	1.44351
CAMK2D	6.63965	6.39789	8.57653	7.45089	8.07919	7.58025	7.93656	7.54757	7.82218	7.92302	8.80806	7.22497	8.00743	7.23097	8.14863	7.43897	6.24265	8.564	7.63747	8.2309	7.75676	7.36648	6.90394	7.31319	7.01555	7.49882	8.2348	6.78213	8.284	8.67727	7.026	6.81741	8.26563	7.72387	7.29774	7.61574	6.89747	7.61794	6.66792	7.66403	6.88785	6.02015	6.81794	6.38683	7.17294	6.46482	5.87475	7.80873	6.93268
CAMK2G	8.57959	10.2766	9.72443	8.75229	9.26334	8.56418	9.07909	9.14215	9.17803	9.13892	9.08352	9.24509	8.94224	9.00247	8.54377	9.12655	8.69329	8.64311	8.82689	9.17926	9.29759	8.55348	7.83115	8.82223	9.07431	8.59091	8.946	8.73064	8.96228	8.45936	8.40375	7.80694	9.48632	9.22788	8.24182	7.89013	9.08081	8.45762	7.90925	9.14432	9.02895	9.51846	8.66208	8.68952	9.60996	8.70262	8.98678	7.99071	9.35215
CAMKK1	5.1693	4.28282	6.17929	3.32916	3.84155	3.39348	5.67349	4.51287	5.33167	3.72548	4.42463	3.83575	4.68747	5.16292	3.60044	3.75049	3.91327	4.35338	3.31269	4.626	4.37968	3.92078	2.79675	4.71389	3.35015	5.33511	4.5626	3.68629	4.98472	3.91907	5.09491	4.67926	5.49035	5.09643	4.48408	4.25955	5.47986	3.01179	3.88024	4.7527	4.90006	4.59051	3.63324	3.78388	3.98905	4.03343	4.06398	4.49666	3.79911
CAMKMT	6.66612	5.26834	5.93262	4.62315	5.95139	5.42587	5.78087	4.79445	5.78791	4.87861	5.24236	5.33312	5.2737	5.9654	5.55788	5.80717	5.40375	5.87117	5.19405	6.01645	5.1143	4.75961	6.17195	5.2373	5.66855	6.09965	5.53079	5.59254	5.72867	5.77048	5.21345	5.46462	5.61979	5.17602	5.4125	4.67366	6.0787	5.05894	4.96641	5.91997	5.7365	6.2424	6.16719	6.26602	5.74507	6.28781	5.9685	4.94016	5.78642
CAMKV	2.59844	3.49984	3.24968	3.45234	3.32797	3.11428	3.6012	2.96335	3.15599	3.07795	2.87314	2.17679	2.29683	2.76662	2.64103	2.78859	2.52893	3.31145	2.89943	3.32914	2.7441	2.07392	2.49342	1.91805	3.3772	1.91344	2.92997	3.14532	2.76001	3.79944	2.61409	2.62913	1.82719	1.73859	1.51523	1.88395	3.30464	3.72715	3.50341	2.09584	3.43341	1.78561	2.17326	2.8833	3.27812	2.93842	3.45875	2.4003	4.09961
CAMSAP1	6.51821	5.16659	5.0989	3.89931	5.83434	4.8007	5.95913	5.18624	5.39389	5.37873	5.85266	5.96686	5.61651	6.44865	6.11834	5.94595	6.32137	6.03251	6.14306	5.36649	5.15627	5.40751	3.29307	5.29657	4.97213	5.35226	5.83464	5.63553	5.75277	4.59004	6.83432	5.78709	5.65866	5.3824	6.46968	5.8205	6.0716	3.40831	6.75085	6.0716	5.65383	6.19974	7.60156	7.14943	6.41904	7.2947	6.61147	5.95097	5.29263
CAMSAP2	7.88464	8.96061	7.99643	8.62447	8.44902	8.2909	9.09187	8.30429	8.79402	7.99488	8.34788	8.69901	8.83811	8.48479	8.2175	7.72408	8.5856	8.22068	8.35037	9.00739	8.73009	8.19495	7.69045	8.27938	8.14489	8.16346	8.60832	8.52012	9.06561	8.37197	7.84451	8.97754	7.95428	8.62664	7.85485	7.8382	8.8149	8.47117	8.14082	7.70594	8.87427	9.22477	9.13036	8.748	8.41571	8.8037	9.41572	7.75838	8.08618
CAMTA1	3.85351	3.52805	4.95775	5.0017	5.69589	5.27118	5.61473	3.7884	6.70352	5.7209	7.37503	5.72608	4.20363	4.92547	3.76044	4.20456	2.92458	3.95864	5.02907	3.14791	5.0551	3.44405	5.29669	5.3804	5.10057	4.56379	4.50676	4.31352	3.64275	4.05112	4.67884	4.23072	6.63577	6.09906	4.53312	4.98713	3.19852	4.02027	4.5149	5.43088	2.86476	3.1036	4.15295	2.56685	3.62413	2.98963	4.05204	5.06821	3.97509
CANT1	4.23815	5.07642	5.17898	2.86032	5.13371	4.81071	5.89204	5.09025	4.84301	4.91226	4.71411	5.43618	5.9756	5.98954	4.25408	5.24003	4.53155	5.17529	5.77894	4.4798	4.12805	3.56412	5.31987	4.86218	5.07632	5.9825	6.36589	3.70849	4.93533	4.19577	4.52303	4.71194	4.86781	5.38603	5.5336	4.84669	4.9005	3.86362	5.78928	5.46337	4.53282	5.99678	5.55824	4.86878	5.65388	5.14894	4.97884	5.26245	6.17988
CANX	6.69061	6.50353	5.7831	5.913	7.29963	7.01664	7.27531	6.91273	7.26592	7.23107	6.53628	7.78031	7.20099	6.79366	6.66056	6.98347	6.96201	7.63557	8.16925	6.54997	6.62056	6.73897	3.91762	6.92425	7.11946	6.20124	7.4554	7.0044	6.85344	5.73132	7.54548	7.49885	6.20384	6.41745	7.91118	7.7154	7.27646	5.80724	7.69434	8.84921	6.89352	6.82799	6.65077	7.31344	7.61863	7.50206	6.33097	7.84586	7.17594
CAP1	8.70189	8.69949	8.04271	7.98711	9.00304	8.51668	8.64497	8.29814	10.3188	8.79256	8.70679	8.48607	10.1173	9.16672	8.49202	8.2982	8.03449	8.69332	9.25994	7.62711	8.07235	8.87799	6.93347	9.07747	8.53869	9.05846	10.2445	8.38281	7.95793	7.97498	9.00234	9.3274	8.81628	9.05761	8.99876	9.6351	8.74434	7.46186	10.0082	9.91636	8.21429	8.41586	9.02504	9.25586	8.94919	9.26209	8.39921	9.6942	10.4762
CAPG	9.17736	9.57938	10.742	8.8829	9.94755	9.96581	9.64507	11.1222	10.7935	9.3649	9.80394	10.5633	11.0138	9.46836	9.00052	9.8645	8.33938	9.52993	10.4512	8.21968	10.0838	10.2875	8.31402	11.064	10.335	10.0863	11.3483	9.00345	8.46775	8.53618	10.7047	10.6209	10.2674	11.0234	10.205	9.39506	9.83128	7.90172	12.0317	10.7631	9.48646	9.71213	10.5874	9.03279	9.25027	8.77836	9.17973	9.77311	10.7338
CAPN10	7.60368	6.53198	6.1947	6.21081	6.58178	7.07021	6.54588	6.85134	6.63468	6.60799	7.03352	6.87104	6.77243	6.45455	6.51674	6.70391	7.03067	6.45914	6.66489	6.47584	6.79551	6.32715	5.83042	6.61238	6.38372	6.40366	6.82253	6.12431	6.57919	6.70188	6.77862	6.65943	6.77967	6.8793	6.79674	6.04343	6.1828	6.05519	6.43049	6.68374	5.90603	6.40042	5.58198	5.82285	7.24608	5.5529	5.84739	6.23877	6.46567
CAPN13	5.90265	7.3297	10.4263	4.90942	8.44276	6.48237	8.02789	10.1277	10.4868	10.2728	8.97083	11.6679	6.84153	9.11028	6.70423	8.72066	9.77777	10.1521	12.9529	7.31739	7.49759	9.3292	9.02303	8.72255	9.60255	9.20879	6.87403	7.56905	7.28532	9.96989	5.2617	8.94767	11.0262	7.50755	8.61514	8.55438	5.08797	7.96946	5.39895	10.2849	6.91845	5.56924	6.49275	4.29948	11.6358	4.08741	7.29665	8.78762	7.72747
CAPN14	1.82736	2.969	1.71427	2.22615	2.80186	2.56753	2.50302	2.34542	2.5583	2.8266	2.48269	2.66764	1.83883	1.86774	2.71193	2.53357	2.87661	3.13675	4.60281	2.27158	2.31322	2.0234	2.08184	2.05253	2.86917	2.50377	2.46157	2.8566	2.17978	2.64212	2.61237	2.89319	1.6809	2.04501	2.29123	2.1637	1.90432	2.58851	1.77869	2.65885	1.79608	3.07594	3.14946	2.4946	2.32449	2.30064	4.70923	2.52423	2.79467
CAPRIN1	7.3399	7.3548	6.46876	8.28311	7.24953	6.96496	7.44465	6.16543	7.31858	7.3297	7.04341	7.24907	7.15554	7.0521	7.28902	7.0082	7.2472	8.05217	7.28277	7.17767	6.8211	7.22083	7.24066	7.39627	7.70473	7.41062	7.01955	7.45082	7.18612	7.5751	7.65328	7.99809	7.34604	7.76973	7.82517	7.34266	7.42505	7.40538	7.40004	7.30494	7.34094	7.59275	7.91943	7.77116	7.54374	8.01182	8.00267	7.35263	7.1157
CAPRIN2	7.85008	7.07483	7.9949	7.46535	7.58569	8.00161	8.6165	8.21403	7.35666	7.99284	8.59813	7.11706	7.81633	7.10203	7.96949	8.85955	7.88768	7.40573	7.18587	7.59355	7.96789	8.01351	6.86926	7.70603	7.81232	7.67586	7.96213	8.31165	7.6738	6.9002	8.55027	7.52334	7.4619	7.57701	7.1346	6.74023	8.32515	6.76098	7.7225	7.36862	8.03433	8.25541	7.55274	7.14233	7.09171	7.25232	6.50331	6.77808	8.28928
CAPS2	6.08575	5.65377	7.41477	6.09802	7.7526	6.34376	5.75863	5.44795	6.03093	7.21171	7.19426	7.28835	5.22832	5.48311	7.09165	8.36088	7.52113	6.8549	5.40181	6.3022	6.69259	6.70402	8.83817	5.24583	4.94694	6.81341	5.15874	6.66673	6.28484	7.79662	5.98683	5.22017	5.94042	5.15866	4.18208	7.22766	5.34209	8.223	5.63281	4.62982	6.59898	3.88945	4.98645	3.1224	5.8573	3.45835	6.69251	7.17554	5.62835
CAPZA1	10.8148	10.4446	7.95135	8.78896	10.309	9.53842	10.1766	10.2221	9.56084	9.83087	9.67471	9.99523	10.8107	10.7676	9.36893	9.9159	10.0208	10.5952	11.1079	8.64003	9.5313	9.89985	8.55359	10.0274	10.0921	9.13136	10.7983	10.4417	8.79614	9.09541	10.7133	11.0562	9.08991	10.0005	11.0564	9.46581	10.4104	7.79483	10.5747	10.8622	10.2682	10.5448	10.5128	10.0945	10.2118	10.1215	10.3263	9.54812	11.4525
CAPZA2	9.86739	8.40005	6.87398	8.99185	9.00033	9.43778	9.07667	9.01687	8.6702	8.95138	8.79404	9.40506	9.7425	9.08215	8.86925	8.67796	9.27604	9.86541	10.7904	8.37724	8.26604	9.19469	5.83235	8.99597	8.20088	8.38433	9.56657	8.95001	8.6215	7.97646	9.19093	9.82962	8.5981	8.80245	9.77509	9.42411	9.85467	8.49771	9.47722	9.59503	9.59558	9.80716	9.70016	9.45625	8.31749	9.4739	8.95732	9.24784	9.96543
CAPZB	5.14807	5.72185	5.38378	5.56616	5.6633	5.55322	5.3119	5.93946	5.55981	5.14962	5.25994	4.90842	6.5234	5.83896	4.97728	5.44361	4.69355	5.32751	5.64772	4.6579	4.97867	4.96931	4.55071	5.40344	5.87667	6.15591	6.87443	5.26878	4.53895	5.87804	5.81496	5.66551	5.42002	5.71873	5.83872	5.33585	5.92796	4.98146	6.1104	5.41456	5.2865	5.95428	5.7604	5.3136	5.52945	5.66785	5.8179	5.56883	6.55482
CARD11	3.40208	4.40071	4.01377	4.28662	2.90227	3.70608	2.51521	3.49804	3.96913	3.04231	3.52618	3.85585	3.24241	3.04223	3.68273	3.28193	3.60006	3.68602	4.44264	4.19909	3.75729	3.61059	3.75747	3.77179	4.40008	3.12426	2.62884	3.38431	4.17928	3.91699	4.03689	3.23725	3.94081	4.10992	4.43912	3.49582	3.09278	3.19173	3.09335	4.28431	2.59739	3.29937	4.53011	2.78473	3.26419	1.56856	4.5857	3.73752	3.46559
CARD14	6.47237	8.36989	6.53811	6.20567	6.88868	6.82056	6.345	7.3503	6.82989	6.97321	6.54887	6.95344	5.95375	6.56049	6.46339	6.99241	8.59506	6.19954	6.93201	6.10118	7.57463	6.67335	5.5959	6.04201	6.55385	5.42034	5.77311	6.65083	6.20401	6.74542	6.37877	6.96499	6.70452	5.99059	6.86629	6.41755	6.55826	7.20394	6.08172	6.09566	6.58652	6.57086	7.55959	6.55578	6.94287	6.8363	7.89006	6.73856	6.99413
CARD6	5.6044	6.87598	7.75358	8.02173	8.23252	8.71575	7.50005	7.78627	7.62882	7.10898	7.20347	7.38874	7.74037	7.43903	7.7094	7.38916	8.03059	8.51836	8.02171	7.74723	8.12966	8.2408	7.72973	7.74528	7.78674	8.25254	7.84946	8.66555	7.29873	9.69614	6.67943	6.97548	7.4225	7.70592	5.94799	7.71504	6.05159	8.03128	7.22457	7.64581	6.72861	5.77864	6.85209	5.8221	8.13464	5.99886	7.11368	7.90526	8.83857
CARD9	5.3383	5.3783	6.7194	6.57517	6.02741	7.32243	5.62019	6.53937	6.18731	6.00665	6.02377	5.9218	6.22459	4.96093	6.5171	6.55927	5.51439	6.00839	5.89953	5.72282	7.26969	6.09104	5.34106	6.39904	6.78563	5.60772	6.03904	6.6666	5.74367	6.57381	6.00682	5.98552	6.21154	6.59132	6.02811	5.64025	5.50549	7.059	5.94224	6.73028	5.56484	4.94978	5.04547	4.54338	5.71907	3.97475	4.71486	5.44588	5.13405
CARKD	6.50333	6.17536	6.7742	5.57153	6.14299	6.35853	5.9354	6.72341	6.76453	6.79269	6.57088	6.6726	6.20691	6.71803	6.68867	6.13006	6.97838	6.57983	6.57951	6.19047	6.28572	6.59978	5.68889	6.33698	5.68878	6.76551	6.37112	6.33245	6.66756	6.02627	6.9789	6.15725	6.74309	6.29867	6.44655	6.38474	6.52195	6.02822	6.41785	6.35159	6.33111	6.2676	6.3422	5.92114	6.31808	5.61801	5.88871	6.6302	6.60085
CASC1	4.36802	5.64474	7.37133	2.46534	6.73647	3.32968	3.26477	3.60258	4.53258	7.38291	7.18832	7.02742	3.71598	4.0674	5.02924	7.31505	7.25524	4.51964	3.70094	7.02674	6.50704	4.66931	7.85731	2.8071	4.18718	5.79785	3.62091	3.55494	7.22533	7.05326	2.25527	2.84801	6.1467	2.80336	3.11647	6.9599	1.57664	7.73185	4.04849	2.782	4.558	1.96548	1.87804	1.68578	4.90922	1.96641	6.76781	7.10162	4.52445
CASC2	5.79921	4.64057	6.26266	5.69066	4.43285	4.55126	3.93835	2.93208	4.49006	4.34886	4.79974	4.3057	5.17552	3.9603	5.19398	4.65287	4.72204	4.01552	3.40044	7.48805	4.81938	5.30245	8.73498	5.77139	3.5357	5.92984	3.46087	4.85284	5.65842	6.8722	4.24959	3.57256	6.66807	5.6734	3.91535	7.35154	4.92198	7.81982	4.33139	3.96441	5.98033	5.02983	4.10595	3.91031	4.98533	4.215	5.16465	4.64057	4.39768
CASC4	6.67882	6.40081	6.94357	6.50855	6.81168	7.14917	6.73046	7.24598	6.47258	6.83424	6.86318	7.19159	7.07969	6.66988	6.7852	6.98659	7.84964	7.1665	6.62167	6.86913	6.79274	7.48823	7.38043	7.04701	6.09562	7.14027	6.74362	6.5727	6.51089	7.28232	6.59375	6.3273	7.49537	7.15908	6.80227	7.2065	6.77846	6.43112	6.56398	6.89429	6.91954	6.36289	5.96502	6.26656	6.50321	6.38506	6.04982	7.22585	7.12473
CASC5	3.16893	3.21379	1.31051	2.21689	2.07656	1.8572	2.11894	2.37954	2.14788	2.11099	1.54697	2.89903	2.72478	3.06499	1.59999	2.05495	3.82338	2.06504	2.86135	1.72798	2.739	1.99509	1.87682	2.12338	2.52182	1.57801	2.67171	2.51886	1.40561	1.31243	3.05278	3.192	1.76125	2.46721	3.82296	1.822	4.20388	1.56552	3.1916	3.59245	3.35723	3.70971	3.07663	3.53937	2.48356	3.52089	2.87078	2.13852	2.68487
CASD1	6.77597	7.50456	4.80725	7.59978	6.34071	7.31164	7.38082	7.18353	5.88247	6.67583	6.50759	7.02896	7.51893	7.08544	6.93366	7.46813	7.11732	7.71331	8.4692	6.05928	5.23069	5.41826	3.80243	6.58716	7.28218	5.97881	7.59288	6.35926	6.36597	4.97467	6.85335	7.27938	6.39732	7.19584	7.18751	6.88504	7.23324	4.60481	9.59325	7.53278	6.76978	6.34198	6.479	7.02901	7.1407	7.2927	6.15983	6.97336	6.72975
CASK	7.36913	7.22545	6.62176	7.60455	8.03305	7.45309	8.60976	6.20659	8.18623	8.42133	8.23007	7.78237	8.07874	7.40289	6.91009	6.46715	6.94015	8.48514	8.52218	7.4684	6.80635	6.4739	4.68245	7.29921	7.29268	7.98536	8.10201	7.04994	7.80676	7.93554	7.85713	8.0494	6.8258	7.77406	8.1359	7.92069	8.07769	6.9376	7.52163	7.87981	7.57563	8.84597	8.79674	8.90502	7.9674	8.84116	8.98623	7.97819	8.46039
CASKIN1	7.74809	8.53035	8.08624	7.51872	6.6787	6.85205	7.06056	7.87428	6.78982	6.99715	7.9571	7.82495	6.8302	7.46616	6.46045	6.83808	7.18955	6.35607	6.81287	8.2511	6.7758	6.9032	8.77321	7.70639	7.04163	8.6141	7.11515	6.42284	8.29173	7.43123	6.73817	7.62472	8.09994	8.04211	7.83264	7.15913	8.50871	7.71539	7.98109	7.15286	8.17102	8.57016	8.45743	8.20743	7.05993	8.31954	7.19432	7.35742	7.18941
CASP10	5.58417	7.37704	7.12562	5.68966	6.27733	6.73389	6.88195	6.71001	7.04812	6.77786	6.55017	7.22215	6.61214	7.03542	6.71155	7.13838	6.50543	6.67377	7.01327	6.11361	6.99862	7.54062	6.76316	7.49991	7.0675	7.14446	6.87656	7.12005	6.08694	6.07106	7.50604	7.41855	6.46617	6.79925	8.27351	6.4119	6.12042	6.41965	6.63665	7.68844	6.05867	5.9884	5.96033	4.21387	5.4024	4.45936	5.7364	6.68934	7.6521
CASP2	8.26431	8.87289	7.80633	8.28801	7.89144	8.33107	7.96457	8.444	7.81543	8.36164	8.19495	8.12173	8.0554	8.58765	7.99582	8.24862	8.18594	8.19837	8.3603	7.6736	8.20838	8.66005	10.784	8.0265	8.08131	10.7065	7.58135	8.11052	8.16391	7.84077	8.38978	8.79626	8.49172	8.39498	8.26082	7.89023	8.67827	8.15089	8.48444	8.19941	8.7403	8.3037	8.3939	8.01869	7.98537	8.35087	8.62952	8.25697	8.04196
CASP3	7.75644	8.03101	7.24262	7.42906	8.07819	7.85275	7.86528	8.00344	8.23199	8.41938	7.94034	7.8849	7.94028	8.74105	8.13722	7.68854	7.89451	8.64737	8.82427	7.49001	7.86907	8.48286	6.26865	8.29074	7.7216	7.61007	8.11849	8.58913	7.65957	7.12356	8.81195	8.43212	7.70565	7.68649	9.15619	8.37124	8.18058	7.50448	8.20862	7.88998	7.95137	7.9116	8.57551	8.0242	8.42134	8.08164	8.95398	8.5069	8.74536
CASP7	7.06367	6.34172	6.83657	6.04098	7.32993	6.75918	6.39127	6.57857	6.2566	6.9745	7.84119	7.0466	7.55883	5.84092	7.4732	7.05939	7.16209	5.79168	6.05464	7.01461	7.16009	7.21013	8.65283	6.92933	7.03115	6.29138	6.98775	6.81386	6.47852	7.91401	7.50395	6.45019	7.58602	7.06212	6.87915	7.99065	6.30466	7.33259	6.43917	6.83884	6.57284	6.40291	5.68176	6.13192	7.6285	6.22602	6.74877	6.96744	6.4632
CASP8	5.64862	5.52862	4.42063	3.51334	5.87375	6.64269	4.32931	6.72396	5.73173	5.57936	5.7236	6.21866	6.44776	6.06293	5.11989	6.10826	6.15965	6.39665	7.09156	4.87124	5.31195	5.25054	2.89876	5.03705	6.25193	3.33582	6.61316	5.90222	5.45369	3.31204	7.02973	6.24605	5.04499	5.04632	6.84937	5.40314	5.39673	4.05658	5.69332	5.98743	4.61232	4.33935	4.3893	5.56715	4.5699	5.71685	6.12487	5.2277	5.88232
CASS4	4.93482	5.00814	6.37255	4.67571	5.0167	5.22499	4.25741	5.43594	4.87732	5.49994	5.2237	4.71685	5.24676	4.94603	5.84771	5.3765	4.57737	3.64463	4.53936	5.80912	5.8839	5.80702	6.15149	5.66641	4.91809	4.69498	4.59054	5.75846	5.7	5.88821	5.51595	4.75632	5.77299	5.4698	4.86934	5.62638	5.17248	6.2528	5.16283	5.26367	5.51692	3.53285	3.39491	5.05646	4.07929	4.61936	3.74525	4.87288	5.37018
CAST	10.5076	12.2251	11.4835	11.9737	12.7705	12.5889	11.5234	11.5791	12.132	12.4951	12.3786	13.389	12.0582	11.993	11.693	12.22	12.0136	12.9006	13.6221	10.787	11.6315	11.7298	11.2542	11.627	12.3948	10.968	11.9948	11.7896	10.9768	11.8238	11.9063	11.8188	11.522	11.8971	11.0337	12.644	11.4704	11.5081	11.6299	12.6207	11.3807	10.6628	12.3503	11.4349	12.5344	11.5258	11.2559	12.5167	12.1448
CASZ1	4.85731	5.7719	5.53994	4.58059	4.6167	5.13954	4.82392	4.76471	5.6764	5.43782	5.87949	4.88905	4.73742	6.10943	5.12068	5.09133	5.11637	5.28741	4.86045	5.44624	5.06414	4.65068	6.41862	5.45055	4.69131	4.63344	3.99445	5.39208	5.68204	5.58689	5.18618	6.1404	6.33146	5.73733	5.61438	4.47844	6.06964	5.29235	4.91422	5.52008	5.69459	5.27203	6.02611	5.54732	5.83163	5.61201	4.78392	4.63322	5.05004
CATSPER2	6.91109	7.9759	7.86	7.79646	7.82298	7.74449	6.92617	8.57311	8.11158	8.13351	7.81184	6.30757	5.48037	6.61958	7.30337	7.90117	7.26233	6.60215	6.09863	7.9437	7.53251	6.68914	7.19247	6.78896	7.16568	7.07277	5.30402	7.47067	7.72766	7.06272	7.5559	6.89891	7.33358	7.11393	4.60451	6.16407	6.8359	7.43317	6.66493	6.03562	7.09531	6.9426	6.70492	7.57102	6.98433	7.61837	6.66647	6.2251	8.41283
CAV1	9.64068	8.36058	10.0554	8.34066	10.7654	9.23872	9.63962	9.42869	9.28192	9.39827	9.94854	9.15062	10.3669	9.5852	11.415	11.4912	10.2122	9.94004	9.38178	9.52388	10.763	11.785	9.98859	10.4105	9.46474	9.46608	10.2397	11.8775	9.53816	9.47037	9.86811	9.32904	9.83277	8.87049	9.60948	10.6129	9.84764	10.0369	9.35116	9.03365	9.77277	9.3253	11.2166	10.5817	11.2534	10.5617	9.45653	10.8717	9.89158
CAV2	7.72099	8.20783	7.34079	7.81653	8.43178	8.07617	7.77647	7.73393	7.84878	8.04489	8.42536	8.04229	9.07862	7.96342	9.49719	8.72652	8.40361	8.78423	8.57194	7.96776	7.96796	9.20423	7.08652	7.93673	6.55615	9.01984	8.73516	9.165	8.2371	9.43115	7.07868	6.91164	8.04961	7.02091	7.40137	9.29865	8.22068	8.15374	6.60162	8.16738	8.08929	8.6285	9.63197	9.34621	7.8123	9.41361	8.80051	9.25943	9.26938
CBFA2T2	9.1655	8.78745	8.71941	7.81552	8.67714	8.65136	8.29414	9.45408	8.60904	8.38362	10.1391	8.75739	8.28092	8.19499	8.28225	9.00185	8.2408	8.3901	8.17041	8.32143	8.55911	8.28407	7.14077	8.33565	8.81968	8.21255	8.6006	8.60541	8.6026	7.97166	9.1826	8.86725	8.71786	8.31742	8.96315	6.89633	8.79823	7.47552	9.91605	7.35325	8.44582	8.57797	8.1215	8.61526	8.41987	8.54641	8.20728	7.1901	8.16827
CBLB	4.98175	4.66002	5.61024	4.85121	4.6916	5.79208	4.61278	6.81373	5.0147	4.99385	4.87463	6.24793	6.21397	6.92771	4.74242	5.60811	5.59926	6.31175	7.04334	4.18523	5.61565	5.88848	5.61684	5.57447	4.99574	6.22715	6.41095	5.29936	4.30534	5.61694	6.75343	6.39979	6.43923	6.08831	6.3959	5.41749	5.73764	4.85061	6.83984	6.01019	4.90218	5.1127	5.00068	5.75348	6.25331	5.05872	4.79175	5.81648	6.45138
CBR1	6.60237	7.29335	6.68818	6.81369	6.69024	7.41258	6.39315	7.41882	6.04422	6.96187	7.48305	7.58661	6.51335	6.73552	7.23429	7.02763	7.47574	6.85937	8.31489	6.68633	7.06469	6.72076	6.83951	6.99213	6.38468	7.21181	6.22589	6.3787	7.36473	6.74659	6.86008	6.32804	6.56961	6.51881	8.54246	7.91824	6.58595	6.98995	6.66849	6.03224	6.8774	9.21347	6.7173	9.47797	6.80153	9.66189	8.01783	7.85765	6.55369
CBWD5	10.4092	9.76488	9.48608	10.503	10.1089	9.36723	10.534	10.0905	9.72215	10.1852	9.83029	9.79367	9.86354	10.2841	10.6841	9.91392	10.5565	10.3021	10.7334	10.1025	10.1853	10.3836	9.11595	9.9537	9.90863	10.217	9.82791	10.0383	10.2249	10.9897	10.253	10.7277	9.36312	9.78891	10.6085	10.7573	11.0503	10.2146	10.6598	10.77	10.9807	10.4844	11.2002	11.5887	9.84609	11.4841	11.615	10.707	9.94313
CBX1	10.259	10.6898	10.7401	11.2632	10.5661	9.77902	10.2548	10.3217	10.3223	11.3881	10.4056	10.0189	10.5041	10.7972	11.6754	10.1433	10.2574	9.79408	10.1777	10.6025	10.6432	10.3233	10.1918	9.89346	10.4194	10.5633	10.5531	10.3509	10.9065	10.934	10.1416	10.8168	9.95198	10.0707	9.42311	10.0145	10.2503	11.1806	10.5998	9.8096	10.2804	10.2263	10.1382	10.2695	9.29984	10.2729	10.9909	10.2468	9.27697
CBX2	7.60267	5.41412	4.53324	4.75861	4.68074	5.7565	5.33524	6.13642	5.20305	6.0227	5.16473	5.86061	5.00351	5.77733	5.25491	5.15063	6.71377	5.85565	6.12467	5.05218	5.84208	5.25861	6.32962	5.50311	5.36197	5.44175	4.67552	6.28804	4.88264	4.81178	6.61301	7.25628	5.29807	5.53608	6.23511	5.35892	7.66278	5.46243	6.84346	5.68315	7.3759	7.79201	5.55036	6.84285	4.86857	6.62311	7.2685	5.35131	4.34187
CBX3	10.5913	10.5442	8.38749	10.0813	8.93618	9.6256	9.65964	9.24041	10.5429	10.4889	9.57052	10.845	10.1521	10.5894	9.06031	8.70432	9.70655	9.51076	10.1782	8.64074	9.51877	9.53879	9.66569	9.39135	8.95268	10.0203	9.55046	8.93792	8.70802	11.1767	9.77389	10.6082	8.93433	9.09829	8.83167	9.58798	10.3995	9.29428	9.06218	9.59638	10.1858	10.0337	9.47619	10.3048	8.24815	10.2694	8.94991	9.70984	8.76694
CBX5	10.8327	9.88574	11.4976	10.0185	9.87955	9.64247	9.09027	9.13864	9.75757	9.41022	9.80955	11.4783	9.56026	10.7174	9.47443	9.99103	9.62591	9.84907	8.74233	10.3648	9.92302	9.42776	10.1199	9.37894	10.2673	10.2717	9.46623	9.80819	9.96302	10.2244	10.2301	10.0991	9.79802	9.62879	10.1221	9.82356	9.48755	9.73657	10.7624	9.7559	9.60457	9.44421	10.8159	8.54296	10.2619	8.51489	8.54269	9.80652	8.74113
CBX7	7.98577	7.95187	9.38776	7.92345	8.45539	8.6978	8.31432	9.31873	9.13507	8.21472	8.52017	8.90919	8.167	8.34883	8.32799	9.14185	8.21004	8.41519	8.37177	8.68371	8.64099	8.96138	8.8019	8.884	8.7149	7.76904	8.24242	8.51919	8.53464	8.3407	9.07366	8.91397	9.35667	8.85862	10.0538	8.6791	8.13669	8.62346	9.70943	8.91201	7.90689	8.405	8.53148	8.69292	8.12056	8.44906	7.88736	8.57057	8.46362
CC2D1A	5.0443	5.769	5.43072	3.58962	4.22737	4.55173	4.59781	4.55963	4.43497	3.62519	4.39698	5.04294	4.95284	5.89394	3.99046	5.24802	3.84196	4.78573	5.69545	4.53907	4.90461	4.64801	5.30331	5.33227	5.69746	5.1781	4.98068	4.16816	4.33148	4.4703	5.14614	5.38855	5.18318	5.91596	6.20935	4.82302	4.86789	4.28271	5.75675	4.92688	4.6427	5.66948	5.59097	5.48088	4.46432	4.78877	4.59073	4.92908	5.30054
CC2D1B	5.73116	6.99959	6.69084	5.92092	5.72163	5.56577	5.35432	5.91331	5.8683	5.8821	6.50893	5.84614	5.96733	6.10179	5.75662	5.70399	5.4269	5.69077	5.72775	5.4551	5.92215	5.44503	5.83901	6.10131	6.40429	7.06487	6.31021	5.42647	5.77906	4.89329	5.55085	5.46687	6.07091	6.59254	5.79528	5.51318	5.5229	4.9018	5.74794	6.38627	5.25376	5.72899	5.57606	5.3956	5.5867	5.34982	6.44023	5.75523	6.04547
CC2D2A	6.04291	6.22739	6.80259	5.77791	7.64879	6.13335	7.05977	5.38079	6.03045	5.82238	7.37884	6.6912	6.3127	6.03472	6.92722	7.93712	8.03236	5.96985	5.12962	7.23667	5.66273	6.8182	7.3201	5.77112	5.41056	5.5435	6.1221	6.26644	7.23546	6.67489	5.30149	5.43048	6.24415	5.42016	4.16906	7.12107	6.10161	6.10244	4.89216	6.15252	6.10161	5.36125	5.30432	5.73719	7.12845	6.00306	7.37394	7.36292	5.98823
CC2D2B	1.57749	2.08574	2.68844	2.74291	2.45449	3.39656	2.1781	2.82626	1.82335	2.40513	1.74201	2.36992	3.18797	3.32759	4.03352	3.37718	2.55275	2.13049	1.90741	1.65912	2.77731	4.41458	1.37433	3.21936	1.78687	4.02759	3.4536	3.85426	1.28612	1.68517	3.99686	2.36895	2.70317	3.21394	3.36849	2.40785	2.73496	1.53605	3.10733	2.52401	1.87277	2.61337	2.44138	1.39052	2.38238	2.72683	2.93582	2.03472	2.96693
CCBL2	7.21088	6.52316	6.23119	6.24291	7.64746	5.61581	7.78897	5.65692	6.64776	6.84215	6.91616	7.01986	6.90885	6.97246	7.26037	6.28129	6.74165	7.62495	7.13896	7.06952	5.90812	6.6358	6.70121	6.47823	5.81987	6.23547	7.06131	6.9427	7.14283	6.13278	7.05095	7.79872	7.39747	6.55428	7.97323	6.47611	7.13615	5.10207	7.22035	7.97124	6.90799	7.1824	6.87581	6.3973	7.15991	6.5436	6.82023	6.69459	7.84041
CCDC102B	7.64065	5.77244	7.21667	6.8631	7.70149	7.03865	8.05767	6.72726	7.3286	7.90256	7.21405	7.1744	8.14274	7.76049	8.86123	7.63927	7.56922	7.0883	7.5533	7.60122	7.98432	9.59633	7.96214	8.46593	7.53396	8.16924	8.0857	10.2648	7.43004	8.21316	6.85002	7.8642	6.91362	7.45529	7.62284	7.49991	7.74455	8.78417	6.40193	6.78734	7.94348	7.10472	6.89794	7.21536	8.3146	7.33792	6.73628	7.43258	7.85568
CCDC103	3.06023	3.99747	4.52114	3.81786	3.66698	2.96683	3.00815	3.00318	3.24197	4.28369	3.81469	4.55351	3.49224	4.09712	3.62479	4.23947	3.91391	5.3796	3.67441	3.6981	3.66028	3.22691	4.62549	2.9764	4.44376	4.73014	4.40388	2.97324	3.79795	3.32742	3.08307	2.99557	3.25505	2.99583	3.68541	5.21521	2.8926	4.10771	4.15517	3.75202	2.76651	4.2759	3.70372	2.48068	3.92613	2.78269	4.32031	5.87726	3.93654
CCDC104	9.08717	9.65028	9.71365	10.0894	9.34179	9.9215	8.86943	9.32016	9.23139	9.60278	9.14701	10.355	8.88419	9.0243	9.95295	9.80017	9.42684	9.44735	9.92821	10.2778	10.1065	9.63262	10.5976	9.19101	10.1957	9.11347	8.84926	9.47644	10.1862	10.011	9.32881	9.27579	9.80017	9.18735	8.47934	9.29011	9.20796	9.56587	8.99676	9.01654	9.22441	9.19061	8.83028	9.55581	9.35862	9.47942	8.4523	9.1018	9.03808
CCDC107	9.0552	9.82241	10.6681	11.0544	9.90671	10.0628	9.52355	9.21406	9.89747	10.1548	9.81957	9.72327	10.1213	9.06798	10.4902	10.0585	9.25461	9.32583	9.19504	10.5842	10.5321	10.3513	10.1391	9.78139	9.5218	9.64537	10.2251	9.40976	10.505	10.7543	9.06527	8.41636	9.64699	9.92235	8.37385	8.83615	9.1949	10.6177	9.05559	9.57437	9.56187	8.76677	7.48553	9.579	9.25247	9.44476	8.76658	8.84383	8.93013
CCDC108	1.82712	1.25161	6.75824	1.47692	1.21988	1.16194	1.27037	1.53725	1.5612	2.42925	4.34006	4.59896	1.72593	1.24224	1.89026	4.8979	4.96816	1.19568	1.15702	2.46664	3.02553	2.56861	5.05135	1.82123	1.1785	2.91199	1.22549	1.13342	2.06455	2.17177	1.1608	1.15681	3.84543	1.9891	1.37343	1.98366	1.50283	4.31291	1.52487	1.29072	2.88492	1.3755	1.49503	1.05235	1.23964	1.39327	3.32322	1.9652	2.90394
CCDC114	4.08705	5.68101	7.47154	5.74456	5.56459	5.80454	5.39891	5.80657	5.72789	6.02335	5.98041	6.57762	5.01544	5.02773	5.41703	7.36884	6.87613	4.487	3.49795	5.7841	6.06567	5.11473	8.39481	4.61888	5.97471	4.8611	4.21352	4.56935	5.83356	7.08232	3.40211	3.04398	6.47289	5.02309	2.70634	5.34206	3.49539	6.86369	3.99149	3.98719	5.73708	2.96168	3.55628	4.09612	5.25271	3.84088	5.34243	5.16274	4.76068
CCDC115	8.49464	8.94508	7.70207	6.19402	8.46324	7.24355	8.1389	8.37381	8.56758	8.07148	7.71586	8.40121	8.14932	7.54674	7.17417	7.68223	7.81811	8.44554	8.53532	7.43654	7.57917	6.98953	5.27467	7.6378	7.53559	7.72183	8.54446	7.59628	7.82529	5.82377	8.00508	7.91095	7.80475	8.0103	7.97147	8.23289	8.49155	6.45102	7.87257	8.14473	8.02344	8.36271	8.42494	8.78882	7.32921	8.79965	8.36473	8.3254	8.22747
CCDC121	5.15383	3.26227	4.27086	1.35063	4.70666	2.48481	4.31093	4.03023	4.07896	3.90349	4.17516	4.23764	4.22907	3.81399	4.30655	4.13554	4.13316	5.08002	3.84812	3.51839	2.20825	3.17261	2.40715	3.20117	3.68505	3.54554	4.57717	3.46884	5.53474	2.1142	3.36448	3.77592	3.12012	3.41135	3.64483	4.3544	4.41238	1.6951	4.05541	4.40804	3.4813	4.22532	4.53202	4.74048	3.22326	4.73409	4.01688	4.60546	3.71606
CCDC125	6.29068	7.80977	8.8918	8.89209	7.7837	8.39853	6.92103	6.74996	7.4619	8.48888	8.20598	8.40203	6.41996	7.10735	7.28289	7.61389	8.04538	7.67637	7.2636	7.12779	7.65006	7.19479	9.32681	7.90182	7.93224	6.98805	6.5319	7.23482	6.89699	7.45764	6.2454	7.35838	8.05816	8.33501	6.62082	7.51068	6.29806	8.25308	6.98492	7.61297	6.37134	6.45073	6.48044	6.96835	7.78043	7.0306	6.85795	7.57631	7.40631
CCDC126	5.75653	5.84505	3.64727	4.71483	4.78342	4.99873	5.54707	4.29679	4.69067	4.94043	4.76756	5.77024	5.29745	5.58133	4.94173	5.24138	5.1959	5.18764	5.84025	4.09102	4.81936	4.72394	4.07002	5.00837	5.48542	5.3585	5.57311	4.73568	4.57061	5.06216	5.05363	5.09333	4.88607	5.12358	4.19727	5.70005	5.54383	4.13583	4.36646	5.46836	4.84959	4.72029	5.06213	5.81825	4.20684	5.88995	4.84337	5.72298	4.88243
CCDC129	1.19452	5.31379	6.02064	6.54027	5.45032	5.87281	6.22326	3.30319	6.53618	6.04144	3.24654	5.9656	5.3378	6.20184	2.44416	4.35541	6.40693	2.31732	5.67786	6.10551	1.21957	6.51557	3.79582	6.60869	5.40689	4.96266	5.7222	6.35222	6.18079	5.89685	1.09432	2.85377	6.49153	6.84349	1.43275	5.98548	4.00783	6.97311	5.08945	7.21733	3.53388	2.86017	2.39882	1.69085	6.08375	2.62674	3.25011	6.25057	4.01152
CCDC134	4.01462	2.7398	3.36042	2.69337	2.22508	3.37163	2.30557	3.09368	3.20848	2.97573	3.4336	3.60288	3.71273	3.44094	2.94685	2.86399	2.56969	3.69112	3.3809	3.34441	3.12395	3.35651	3.76762	2.9954	3.43969	2.48625	3.60679	1.95787	2.64418	3.11682	3.85963	3.61374	3.41269	2.98836	4.54427	3.9673	3.72979	3.87263	3.53147	4.19628	3.58699	4.31533	3.60148	3.77014	2.08063	2.86321	2.69926	3.49798	2.71499
CCDC136	3.6842	4.06519	6.08996	6.5513	4.10407	4.59963	7.69408	5.1344	3.45989	3.89889	4.19717	3.65481	3.84474	3.86902	4.79611	4.2125	4.85536	4.59707	4.10182	3.97544	5.07585	5.46461	4.33661	4.91936	5.51573	4.35367	4.20451	4.53289	4.12163	4.14064	5.26146	4.72712	4.98571	5.2232	4.26363	3.33171	4.48009	4.42901	4.22115	3.51247	4.22671	4.34598	4.40391	4.53256	3.74394	4.48581	4.99374	3.711	4.13791
CCDC14	10.6424	9.82276	9.02722	8.57113	9.78949	10.1273	10.8048	9.94566	10.2892	10.3832	9.80434	9.74487	10.304	12.6276	9.13501	11.0362	9.61203	10.2496	10.4142	8.72513	10.0713	9.01873	8.33139	9.03972	10.3753	9.56031	10.648	10.6114	8.74824	9.29872	10.2367	11.4718	9.87248	9.09251	10.1265	8.99537	10.0256	8.39546	10.9753	9.59768	9.79831	10.0234	9.38087	9.54326	9.95317	9.30431	8.6043	9.25359	10.1821
CCDC141	1.22671	1.49912	1.13498	1.72487	1.54899	2.31218	4.00598	1.91193	2.44793	1.03858	1.1444	1.01813	1.05916	1.11611	1.12123	1.448	1.90164	1.45568	1.16711	1.37315	2.3404	1.66423	3.34498	1.05418	1.66987	1.23905	1.59641	3.75387	1.6838	2.84781	2.378	1.18457	1.20325	1.97151	2.23797	2.24919	1.02627	1.23465	1.06478	1.10533	1.14205	2.00891	3.28392	1.39144	2.80849	1.38135	2.21943	2.03257	1.89768
CCDC144A	4.12261	5.54488	5.37128	5.03397	4.25445	4.94945	5.33812	5.253	5.01703	1.92984	4.13287	4.45888	4.8231	2.59069	2.88943	2.63637	5.5233	4.48393	2.79344	2.50466	4.35162	3.60885	4.10273	4.72005	4.48819	2.85413	5.16721	4.90233	2.19981	2.74856	4.96504	3.34245	4.96755	5.1575	4.66073	2.56548	4.47398	2.39063	4.28768	3.08958	4.15491	2.99967	1.87963	3.9499	5.93416	4.11713	3.31607	1.84674	3.71207
CCDC147	1.90639	2.46932	6.05232	3.02524	1.81887	2.57322	4.12	1.82401	3.32789	3.41643	5.04838	5.05459	2.02409	1.68015	3.58088	4.80557	5.33689	2.03432	2.58761	2.68256	2.33023	3.80272	6.91453	2.55768	2.21332	2.28841	1.77343	2.86999	2.19827	3.14093	3.38567	2.96514	3.94696	2.90998	2.66645	2.98572	3.70168	4.80948	1.9951	2.86017	4.16879	1.42013	1.30436	1.70352	2.09099	1.7173	4.60451	3.532	2.70608
CCDC148	4.66593	3.83674	5.25728	6.59983	5.8752	4.19628	3.10443	5.56339	5.51173	6.02197	5.27661	5.9103	5.60092	4.03926	4.17525	6.19119	5.8674	4.73917	4.44697	5.23336	4.81991	4.38772	5.82453	4.56274	6.12562	5.91848	5.86965	4.41351	5.68516	6.07959	4.5425	3.7322	4.44606	4.93809	5.3588	5.78222	2.42448	6.62366	3.46103	3.24515	3.24013	2.07397	2.2488	2.95326	4.19243	3.05783	5.0374	5.95517	5.78439
CCDC149	5.19427	5.89211	5.51595	6.68663	5.73128	5.31169	5.11026	5.45032	5.59543	5.61111	5.92891	4.93629	4.81044	4.79787	5.31444	5.47472	5.30214	4.89519	4.02667	5.82173	5.81279	5.11085	9.2773	5.34088	4.80557	6.16378	4.89642	5.56545	6.31151	7.27657	4.80588	4.29142	5.16248	5.76225	4.22604	4.32799	4.55761	5.21245	4.45237	4.87047	4.44247	2.53811	3.54479	3.58117	4.8111	3.86001	3.18087	4.80171	4.36507
CCDC157	3.68769	5.16015	5.25816	5.09693	4.76889	3.13433	4.65479	3.86788	4.07426	4.46556	4.23615	4.61399	3.6152	4.118	4.15849	5.20097	3.9494	4.13097	4.19961	4.28608	4.10738	3.78525	4.58739	3.77863	4.11966	4.63299	4.52817	4.63323	4.4082	3.89431	3.69252	3.866	4.26069	3.94397	4.37965	3.6382	4.04952	4.88591	3.53819	3.83596	4.53299	3.63437	4.36446	4.83751	4.56045	4.7986	4.92736	4.20018	4.96665
CCDC158	4.08104	3.35165	4.89826	4.80338	3.97394	3.19398	4.34942	4.07463	3.39866	5.36896	3.97566	4.23515	3.13494	3.45606	3.82436	4.25207	4.00451	3.58987	3.64038	5.26306	4.20273	4.30047	1.77107	3.41645	2.84036	3.23644	3.04131	4.72461	3.63568	5.32408	3.29626	3.88499	3.40974	3.08162	2.52645	3.41423	4.02764	5.52081	2.68488	3.34687	4.586	3.8482	4.02971	3.89338	3.37087	2.52045	2.71294	3.41155	4.09271
CCDC167	10.2414	10.7944	9.78912	9.80013	9.13985	8.98799	9.46681	9.39332	9.52294	9.54294	9.79411	9.77455	9.21696	9.82733	9.54271	9.33178	9.95023	8.88602	9.48407	9.55149	10.3717	9.97719	9.51526	9.90045	9.50691	10.2342	9.31728	9.481	9.65921	10.0648	9.0587	9.98602	9.63814	9.59448	10.0867	9.11159	10.1883	10.3625	10.5314	9.46229	10.2722	10.3196	9.45555	9.63876	9.45866	9.52073	9.88841	9.28532	9.52419
CCDC18	5.01791	4.76725	3.64746	4.24771	5.2513	4.69176	3.79914	4.80502	4.52722	5.19848	4.42261	4.56567	5.00964	5.73978	5.3966	5.35717	4.38241	5.2164	5.1541	3.77566	5.2081	5.05566	6.17743	4.94291	5.08963	5.20777	5.12709	4.98502	4.12817	5.9384	5.53976	5.67177	4.2839	4.71842	5.0607	4.52264	5.09494	4.09147	5.06467	5.37825	4.41668	3.14626	3.2568	4.45011	5.367	5.06345	4.92102	4.00797	3.25454
CCDC23	9.69554	11.0587	9.71685	9.59428	10.1014	10.5484	9.93403	10.0538	9.37519	10.1114	9.73362	9.7001	10.0373	10.2862	9.47038	9.9545	9.87378	10.1744	9.49024	9.36556	10.1828	9.59725	9.07381	9.64835	10.1585	9.5879	10	10.3794	9.45457	9.02653	9.98391	10.8908	9.84915	9.85565	9.72322	8.89569	10.1128	9.04016	12.2822	10.232	10.0151	7.58677	9.36093	9.25649	10.8727	9.10277	9.23583	8.94869	9.69733
CCDC33	3.96835	4.0548	6.06076	3.48585	2.08923	3.45116	2.8937	3.70782	3.86095	3.57001	4.45572	4.55437	3.29626	3.73698	3.67444	4.13851	4.75546	4.47516	3.32826	4.23093	3.86978	4.16586	5.86948	3.8694	3.28202	3.00616	3.09867	3.6532	4.99009	3.29906	3.76084	3.72459	4.6469	4.08489	3.92862	4.20406	3.77167	5.50168	3.05422	4.05151	4.0403	1.14373	1.45674	3.24349	4.14641	2.02409	3.97062	3.51362	1.43643
CCDC34	5.68981	2.07632	1.48732	2.75581	2.48046	2.3496	2.16894	3.91657	1.83307	3.03277	1.38084	3.21149	2.67518	2.28219	1.31655	2.1161	2.69497	3.8669	3.27606	1.27593	1.32351	2.14447	4.50441	2.58552	1.77934	2.15545	2.14305	2.60392	1.27832	1.67335	2.8283	3.97479	2.2047	2.77081	4.27826	3.2097	5.55058	1.5323	4.08452	1.66953	5.12151	4.74048	4.97549	3.87848	2.43279	4.42147	4.34573	3.63106	2.96153
CCDC40	3.8946	5.20292	6.40753	3.81277	3.93938	4.54669	3.92654	4.07104	3.60806	5.35626	5.41517	5.05632	3.7197	5.25298	4.28477	6.84588	5.35035	2.46585	4.83212	3.68881	5.20402	3.32688	5.67665	3.70189	5.63786	5.60703	4.43278	3.26634	3.39398	4.98026	2.65494	3.87067	4.74624	4.33087	3.07879	3.48116	3.76744	5.40429	4.35325	3.21373	3.2471	2.84152	2.87052	3.34226	3.7403	3.67904	3.14585	4.22744	3.75721
CCDC41	7.89228	7.76058	7.53825	6.24741	7.30898	7.07992	6.64227	7.05264	7.26724	7.49365	6.97974	6.89855	7.10097	7.51854	6.1238	7.65238	7.41519	6.45346	5.77994	7.17122	7.6083	6.67768	7.07152	6.70954	7.05954	6.74051	7.15743	7.26412	7.17727	5.8275	7.81376	7.29174	6.63487	6.94871	6.372	5.76603	7.58915	5.79619	6.32908	6.50394	7.22726	6.46281	6.01743	7.3543	6.23831	7.31896	6.2147	5.81023	4.54722
CCDC48	4.62144	3.72868	5.35298	4.65527	5.04123	4.30279	4.20221	3.99479	5.26336	5.27293	5.05297	4.22956	4.31791	4.80017	6.02502	5.49818	4.776	4.48155	3.07886	4.73162	4.96984	4.56025	5.37021	4.15551	4.86609	5.0714	4.00129	4.96126	4.57785	4.69771	3.73748	2.52444	4.84693	3.96745	2.65351	4.71214	3.79288	4.98827	3.54541	3.96227	4.64489	3.05409	4.19507	3.51395	4.57501	3.46814	3.16849	5.0679	3.95396
CCDC57	5.82896	6.49406	6.52022	6.42201	6.65105	6.51119	6.36177	6.93153	6.80451	6.47809	6.78274	6.70452	6.42237	6.13423	6.51691	7.06597	6.83542	6.66028	6.02743	6.75065	6.53939	6.26009	5.99485	6.39706	7.05183	5.76362	6.10958	6.51255	6.86263	6.58848	6.2993	6.16488	6.4703	6.667	5.69778	6.76442	6.58442	6.05108	5.84209	6.55662	6.54175	5.87151	6.15547	6.342	6.198	6.3458	6.59622	6.80191	6.38434
CCDC59	11.5995	11.803	10.4786	11.3167	10.8398	10.9198	10.7752	11.0458	11.1128	11.0623	11.1557	10.6824	10.4135	10.6128	10.9177	10.7849	10.3946	10.5039	10.3902	11.1726	11.5454	10.8818	11.0437	10.6303	10.6523	11.0206	9.76689	10.5854	11.1225	11.2999	11.4668	11.2064	10.2082	10.3626	10.4362	10.5529	10.862	11.6903	10.059	10.4225	11.397	10.9064	10.4895	11.1635	10.4916	10.8516	11.101	10.5148	10.2216
CCDC6	8.84216	9.58522	8.14118	7.88718	8.50618	8.9599	8.29845	8.6206	8.89223	9.02529	9.42009	8.74737	8.56629	9.62673	7.68815	8.39917	8.07913	9.25425	8.88522	8.34036	8.62963	7.59535	7.54982	8.29157	9.04072	7.34695	8.67245	8.37535	8.3602	7.84868	8.05597	8.40681	8.9415	8.671	9.01124	9.21821	8.99974	7.36826	8.80071	9.86867	8.6227	9.68144	9.06874	9.10463	9.46874	9.16254	8.63167	9.38317	9.31609
CCDC64	2.14776	2.30556	2.60395	2.7259	2.51619	1.92914	2.18911	2.58314	2.23227	2.16063	1.90665	1.79439	2.09609	2.31512	1.85671	1.88233	2.52168	2.25386	3.73754	2.97963	1.6858	2.33875	4.11608	1.80177	2.2724	2.52221	1.49508	1.90184	1.1573	2.74648	2.63772	2.17792	2.04107	2.43818	2.61827	2.12904	1.92229	2.69422	2.4032	1.91309	1.95279	3.47336	2.93087	2.56066	3.88425	3.0887	3.73226	1.69726	3.115
CCDC69	7.93466	5.30624	5.86929	5.70545	5.24954	5.68799	5.64287	5.70333	5.53695	5.14	5.45713	5.76786	4.85075	4.94744	5.89268	5.18779	5.44842	5.78661	6.00846	5.73494	5.65847	5.73857	4.99802	5.42115	5.64426	4.43176	4.81636	6.16822	5.70392	5.56965	6.39006	5.89138	4.85382	4.7953	6.33771	5.4348	5.13901	5.69275	5.59761	6.97029	5.13641	5.56794	5.28308	5.32546	5.54125	5.22193	5.3822	5.48517	5.79448
CCDC7	2.9696	4.82262	6.02725	5.4266	5.47776	5.68806	5.48488	4.20587	5.53386	5.05502	5.00048	3.65711	4.4399	4.94659	4.75816	5.8565	4.25971	4.10107	4.01531	6.01813	6.02212	4.99254	6.20705	4.46529	4.81859	5.22528	4.67155	5.63079	5.8794	6.21835	4.8159	3.96451	5.80512	4.69323	4.47648	5.46756	3.51837	5.15706	3.65493	4.3156	3.85415	2.27985	4.3919	2.92093	4.13044	2.05948	3.71752	5.33506	5.47841
CCDC72	12.0331	10.3446	11.6408	12.6115	11.6271	11.5712	11.8322	10.6609	12.5544	12.3342	11.8142	11.4384	11.311	10.9466	12.9541	11.5158	11.9204	11.8713	10.5777	12.6678	11.4231	12.2582	12.7079	11.7461	11.1854	11.6862	10.6428	12.0062	12.5675	12.9573	10.7032	10.8687	12.3049	11.5278	10.6889	12.2996	10.9244	12.6737	11.1082	11.7749	12.1758	9.70032	11.0842	10.8312	12.2752	10.8262	11.4037	12.2046	10.4666
CCDC73	1.08642	2.03901	1.39769	1.85505	2.19734	2.14473	2.23708	1.30636	1.6626	2.27325	1.73822	1.37612	1.23965	1.67335	1.48219	1.38796	1.3714	2.25514	1.96326	1.64759	1.77612	1.60822	1.39533	1.45956	2.41367	1.95798	2.11828	1.93982	1.3798	1.46865	1.45419	1.5156	1.6876	2.00007	2.11578	2.21208	1.21824	2.94466	1.30315	1.63597	1.28875	2.54641	2.84159	1.85723	2.5364	1.99245	2.56886	2.1197	3.06726
CCDC74B	5.27206	6.38266	8.07849	5.78072	5.46151	6.0791	4.85569	7.19806	5.02832	5.18052	6.06478	7.08387	6.58542	5.93117	5.20659	6.86184	6.9302	5.4384	5.30936	6.72382	6.64941	6.16183	5.79636	4.88338	6.326	6.01854	6.6999	5.97394	6.6923	5.68709	7.5029	6.58308	5.91257	5.3597	4.58193	6.2684	6.86551	6.49926	6.19126	4.04325	6.52831	5.88168	6.01701	6.0685	5.91829	6.00847	6.30766	6.6118	6.24309
CCDC75	5.66242	7.03172	6.92175	7.12578	6.56105	6.89666	6.05684	6.83808	6.68684	6.76311	5.90328	7.16121	5.98575	6.51467	6.92497	6.66713	6.71512	7.11113	6.54107	6.84644	7.55114	6.97624	7.24955	6.10608	6.9938	6.37184	6.03207	6.82227	7.47297	7.36376	5.85718	6.53488	6.69993	6.03321	6.17893	5.24613	6.01097	6.46485	6.16387	6.66729	6.21024	6.32875	6.61681	6.58224	6.18619	6.60104	6.77031	5.6276	6.25272
CCDC76	5.78507	6.98377	5.75086	5.999	7.21037	6.08052	6.63485	6.99986	5.25111	6.99384	6.05651	7.23105	6.52446	7.13532	6.34466	7.08469	6.57018	6.91327	6.58927	6.24719	6.1328	6.19487	6.24513	6.29592	6.78622	6.21208	6.88538	6.394	6.31398	6.62673	6.78211	6.54244	5.52814	6.21623	6.82647	5.18252	7.14536	5.12245	6.64765	6.27745	6.80886	5.99111	5.98213	6.18531	6.478	6.10619	6.05483	5.37996	6.56232
CCDC8	9.18359	5.37333	9.04716	6.23295	5.56192	6.90995	5.02228	6.1353	5.2827	5.38301	5.75194	6.23153	7.47371	6.41424	6.44145	6.25618	6.19498	5.75577	5.12535	5.42361	5.75305	6.57228	5.00671	5.26756	6.75037	5.89208	7.75969	7.35098	5.46068	5.81549	7.39015	5.91111	7.28232	4.82986	4.93126	6.31971	7.60306	5.94256	5.65693	4.36969	7.15268	5.56056	4.53499	5.54042	4.47366	5.43742	4.75498	6.71715	5.59516
CCDC80	6.12256	5.76672	5.07911	6.23471	5.26118	6.90658	4.80456	8.11535	6.07395	6.37231	5.23651	6.21861	8.53979	8.10212	6.9197	5.44895	6.00265	5.75926	7.11874	5.56418	5.61575	9.37836	5.06146	7.86178	4.78905	5.02307	8.72707	8.33753	5.50586	5.5726	7.87212	7.97007	6.58465	6.42162	6.73392	6.20718	8.45804	5.72725	8.51672	4.45885	8.02477	6.69191	7.28173	7.72902	5.01555	7.57294	5.72498	6.29251	5.47448
CCDC85A	2.69927	3.42642	2.5312	3.5192	4.32034	1.78947	5.18277	2.31549	2.41114	3.74811	5.40753	2.84927	4.90682	2.57935	4.89539	4.07967	3.48707	4.32281	5.4724	3.60722	4.93512	5.86191	4.63276	5.37446	4.0309	4.685	5.10895	5.9973	4.35503	2.34649	3.08069	2.58728	2.63045	4.44314	2.76399	5.48393	2.41404	2.2948	5.88486	4.84146	1.41214	2.92493	4.02556	2.52041	4.69812	2.69698	2.46261	5.63764	3.22662
CCDC85C	6.96028	5.83169	5.64261	6.96656	6.37888	6.14623	6.86137	5.8663	6.06551	5.44556	6.37008	6.24129	6.10834	5.56872	5.93233	5.54041	5.63225	6.13728	5.94516	6.78628	5.70154	5.05991	5.70592	5.12041	5.55136	5.63445	5.40399	5.72172	7.02016	7.08712	5.29836	6.31044	5.67283	5.82719	5.53529	6.46164	5.84171	7.2615	5.91206	5.62353	5.99935	6.72423	6.4862	6.02674	6.72588	6.50322	7.09695	6.07581	5.70484
CCDC88B	4.15879	4.07342	6.02969	3.78344	4.23751	4.74942	4.17103	5.41281	4.26169	4.17234	4.94917	4.22917	4.48928	3.70828	5.03361	5.03888	4.49318	3.90321	4.24143	4.06079	5.06357	4.80975	4.39723	4.73456	4.74027	4.66347	5.01482	4.97545	4.30844	3.42124	5.83772	4.58388	5.34731	4.56132	5.60462	4.68871	3.46666	4.50734	4.86707	4.82165	4.24312	4.55177	3.48993	3.78159	3.67679	3.48295	4.58834	4.23405	4.53438
CCDC88C	7.7901	7.55852	9.2801	7.78604	7.60088	6.89067	7.63573	7.33423	7.85131	7.79548	8.12989	6.6668	6.06709	7.80208	8.44208	8.40926	7.61452	7.03189	6.56759	8.1963	8.31704	7.74676	8.31485	8.06894	7.44941	7.79177	6.28858	7.55424	8.1056	7.71085	8.53811	7.34815	9.20591	8.12892	7.96703	7.40985	6.8557	7.4538	7.32184	6.96469	6.92541	5.79653	6.77386	7.32028	6.54146	7.03381	6.98406	7.37694	6.71428
CCDC90A	9.37379	10.7511	10.4743	9.66603	10.1726	9.27241	10.3068	9.03753	10.4313	9.66061	9.53528	10.0198	9.41035	10.3011	9.62113	9.37321	9.3937	9.78348	10.0763	10.6667	9.81995	9.28095	9.51127	9.73933	9.45236	10.127	9.64007	9.55972	10.7747	9.65556	9.09194	10.0355	10.0382	10.0762	10.1854	9.24551	10.4965	9.13742	9.55239	10.3847	10.3837	10.8761	9.78578	10.5379	9.32575	10.5296	10.1066	9.49589	9.81329
CCDC99	8.15864	7.22128	6.56084	6.43457	7.6571	6.18424	7.1275	6.74894	6.61195	7.64472	6.52264	7.713	7.53629	7.7072	7.4939	6.73865	7.2217	6.70377	8.29876	7.29013	7.10879	7.02007	5.25808	7.07482	7.26516	7.36456	7.81974	7.57797	7.32115	6.35804	8.01249	8.57333	6.00524	6.957	7.05635	7.64247	7.55257	6.2187	7.95653	8.00828	7.33803	7.79757	6.9713	8.46237	6.84402	8.45799	7.58426	7.68219	7.94784
CCL16	5.27726	5.20552	5.86255	5.10125	4.62538	4.97959	4.63965	5.42033	5.11735	5.03007	5.16166	5.09096	5.09767	5.03025	4.90025	5.12943	4.89095	4.66362	4.80492	5.31123	5.56314	6.01142	6.24019	5.77669	4.95491	5.62054	4.8902	5.23519	5.4433	5.1589	5.44849	5.21476	5.48083	5.71117	5.20398	5.16649	5.25575	5.67584	5.25741	5.09964	5.38541	5.18632	5.23841	5.08504	5.3543	5.10167	7.01614	5.02302	5.16315
CCL19	7.64338	6.16455	8.59251	6.83426	8.49509	6.97523	7.9211	11.218	8.46178	9.5607	12.4953	9.80588	6.46049	7.07734	11.3436	10.7116	9.97633	5.14159	5.83222	9.14844	10.1379	11.5152	7.38457	10.4494	9.85229	7.33927	6.56624	8.93034	9.29154	9.14219	12.2764	8.95719	10.6594	8.82556	10.0283	7.29615	6.72038	9.51321	7.79893	6.80524	8.25653	7.8977	6.72583	7.92304	6.9362	7.94626	8.88903	7.39529	7.70611
CCL21	7.93944	7.00013	7.42474	3.58604	5.24527	5.37298	7.2357	10.3344	6.45308	7.35698	8.47395	7.44068	5.69172	6.02928	9.10921	8.4517	7.59889	5.56302	9.03528	7.65356	8.28454	9.77739	8.17052	8.54732	6.27919	7.71235	3.37098	8.57919	6.69908	8.00087	10.2317	8.93528	8.16482	6.75575	6.00559	8.54587	8.00385	9.30398	9.81626	6.07629	8.33761	8.61862	7.72066	6.04966	8.80916	6.17308	8.36042	8.3212	7.91448
CCL25	1.98732	2.45085	2.63841	2.98951	2.86104	1.96508	2.43214	1.83243	2.16632	1.85404	2.55159	1.76195	2.07839	2.55597	2.3746	1.88142	2.05909	2.3899	2.43523	2.41965	2.19401	2.60153	3.18123	2.96409	2.64584	1.94984	1.7132	2.30497	2.02202	3.03193	2.7178	2.68954	2.06089	2.77315	4.16239	2.31415	2.32662	2.85916	2.16305	3.14465	2.33192	2.63969	2.784	2.55607	1.18931	2.26868	2.51295	2.03104	2.79825
CCL3L3	5.05927	5.16891	5.79054	4.53015	4.86622	5.68127	6.16946	7.56718	5.84212	4.51463	4.93082	5.99166	7.47269	5.58588	5.73582	5.95628	5.3768	6.55205	6.55308	5.28681	5.63123	6.25082	5.17153	6.1934	5.0932	3.88082	7.8235	5.31153	5.06243	4.09124	7.02811	6.21527	5.88787	5.5677	6.92227	4.74919	5.40481	4.68014	8.47315	5.68104	5.11625	5.97084	5.21919	5.52231	5.96779	5.19425	4.46066	4.42193	6.40074
CCL4	8.88134	7.1178	9.5092	7.85538	8.35511	8.94534	10.6381	10.9338	8.863	7.93809	7.97903	8.15937	9.69648	8.04363	10.0026	9.84046	8.74107	9.81995	9.63334	9.31803	10.6405	10.888	8.21663	10.6207	8.88928	6.82484	10.0083	8.90936	9.40528	8.05513	11.8158	9.80124	10.4038	8.80027	11.4176	8.43469	8.95433	9.46984	10.9951	7.29432	9.07867	8.87928	7.73928	9.14747	9.07189	8.8741	9.04164	8.31622	9.52585
CCNB1	9.91592	8.63118	6.50125	8.06212	7.38959	7.52723	7.14061	7.44075	7.67881	8.29501	6.38611	8.85438	7.27239	8.3635	7.19681	6.70996	9.00302	7.3576	9.49982	6.38756	7.40772	7.45201	7.47808	7.49858	7.90978	7.18785	7.26238	7.18209	6.38147	6.60986	8.60832	9.84366	6.4466	7.35337	8.1224	8.69945	8.9661	7.50289	9.31479	9.17875	8.83786	9.5563	9.53859	9.76043	8.11588	9.57494	9.46362	8.60942	7.57015
CCNC	7.42652	8.61322	7.87792	8.29537	8.60548	8.5914	7.73298	7.80382	8.49046	7.98806	8.35624	7.37492	7.75101	8.37648	8.15226	8.49766	8.47341	8.39974	8.37913	8.42195	8.29356	7.77234	7.6627	7.94791	8.36373	8.56452	7.72762	8.42825	8.54589	8.69283	8.19402	8.17556	8.02131	7.95419	7.49577	7.72356	8.25483	7.84093	7.25821	7.8228	8.02629	7.91395	7.97034	8.25548	8.35299	8.44662	8.3429	7.61858	7.43751
CCNDBP1	7.66105	9.07442	9.45189	8.75286	9.57476	8.56772	9.24912	8.78768	9.27987	9.01784	8.79058	8.31541	8.2218	7.86771	10.2019	9.23569	9.19714	8.81351	8.00165	9.58782	9.00503	9.0511	7.46504	8.77238	8.10464	8.90705	8.22226	8.58962	9.71521	9.2058	8.99828	8.63153	8.56677	8.48816	8.76952	8.67608	8.01608	8.17292	8.34459	8.90389	8.17741	8.03828	7.65014	7.6749	8.37049	7.72168	7.80424	8.72587	9.82709
CCNE2	6.94211	6.77014	2.58318	5.41818	4.94149	5.42298	6.50172	6.11468	5.31445	6.20086	4.17298	6.76318	6.00127	8.8157	4.26706	5.7366	6.85292	6.44021	7.53236	4.4199	6.9227	5.09386	6.51815	5.38648	6.14024	5.78942	6.21845	5.77156	4.14744	3.58298	6.69009	8.80549	4.12302	5.30373	6.97506	6.5621	7.21906	4.96797	9.04484	6.84063	6.69883	7.77104	7.94772	7.31626	5.9584	7.43154	7.28885	6.50667	5.82209
CCNG1	8.55886	6.63914	7.02522	7.0155	9.20591	7.4549	9.01498	7.14529	7.97605	8.02105	7.76011	8.86275	7.86696	7.98473	7.79038	7.44299	7.71097	9.35049	9.27166	6.69537	7.30004	7.70825	5.19178	8.00983	7.35838	6.40628	8.0608	8.47216	6.79784	5.79623	8.97626	8.4636	7.66574	8.06908	8.29363	9.1331	8.03234	4.81748	8.19532	10.2517	7.7013	7.65523	7.65852	8.51997	7.53793	8.38073	6.88451	9.28891	8.51507
CCNG2	7.69453	6.02002	4.78611	4.73788	7.34965	7.32028	7.13209	7.62122	6.85195	6.64068	6.31644	7.47224	7.76563	6.7809	5.95598	6.28948	6.16651	8.94753	8.76369	4.72418	5.47073	6.08375	1.92796	6.21651	6.02191	6.27679	7.67289	6.63098	4.87019	4.0494	7.28018	7.63515	6.48958	6.27498	7.31959	8.97026	6.87103	2.58034	6.73893	8.55911	6.76471	6.05716	7.30834	6.57719	7.71413	6.7677	6.52168	9.00073	7.63882
CCNK	5.67985	6.72157	5.56944	6.00057	5.61686	5.78966	6.27675	6.12293	5.73065	5.56345	6.0215	5.70836	6.14107	6.2828	4.86392	6.07474	6.15029	6.23803	6.14643	6.71155	5.25865	5.44296	4.97939	5.72067	5.88338	5.47145	6.32361	5.61874	6.87661	5.11379	5.56774	6.06259	5.63309	6.2327	6.1018	5.75829	6.25806	5.07446	6.70149	5.86124	5.9573	6.93759	6.9433	6.41461	6.25307	6.53197	6.3368	5.94252	5.91159
CCNL1	9.15138	9.03036	9.50357	8.82866	8.39602	8.91755	9.38004	9.55651	8.98654	8.66938	8.74909	8.85481	9.50229	9.76482	8.83244	9.40662	9.44236	9.40913	8.95549	9.01693	9.63026	9.3096	8.87084	9.0874	9.36483	8.49077	9.66238	9.31657	9.02566	9.35911	9.42559	9.76851	9.27182	8.70131	9.25956	8.493	9.75922	8.8608	9.67486	8.56529	9.53607	9.88544	9.87545	10.0949	9.25661	10.0867	9.75489	8.35554	9.40884
CCNL2	7.60027	8.23676	9.87709	8.3769	8.26578	8.05816	8.03209	7.42278	8.6656	9.79451	8.77298	7.94714	8.80354	8.3281	8.57072	8.89511	7.89848	8.47522	8.48995	8.11121	8.70236	7.87288	8.3281	8.01405	8.1827	8.49373	8.70942	8.60931	8.3956	8.44424	8.21384	7.14565	8.81968	8.12092	7.67321	7.99263	9.06291	8.23377	6.47865	8.0624	8.76066	9.1346	6.99953	7.76839	7.17371	7.99295	7.69453	7.93554	8.28876
CCNT1	7.2713	7.44883	7.83587	6.29183	7.31625	6.80995	7.14468	7.34519	6.93925	6.78118	7.15088	7.211	7.42078	6.75447	6.8307	7.44915	7.4215	7.33044	7.063	7.55613	6.79593	7.19583	7.70063	7.16504	7.4659	7.81558	7.43392	6.86772	7.2334	6.68581	8.17254	7.60954	7.64409	7.19955	8.1094	7.36732	7.76191	7.52298	7.79951	7.09576	7.60499	8.2471	8.80315	8.4826	7.93368	8.37792	7.13141	6.75326	7.18209
CCR2	5.27948	2.85988	3.52159	3.48947	6.01617	4.79699	4.88461	4.85641	5.49529	4.84529	6.15806	4.82394	5.55745	4.7945	6.91773	5.325	3.49096	3.73422	5.61552	4.04768	4.81521	6.75892	2.37506	6.55773	6.27325	4.77172	5.73088	6.59128	4.82356	5.24742	6.98211	5.9682	5.47713	5.0794	7.53151	5.01501	3.70108	4.33391	5.32476	5.92941	4.32324	3.7325	3.27238	3.30029	3.10999	3.44073	5.26391	5.33765	5.42312
CCRL2	3.83144	5.54314	5.37842	5.70096	6.45418	5.01684	5.16129	4.79372	7.64863	4.43486	4.70491	5.29686	5.49434	4.24085	7.34933	5.0287	4.37449	5.37202	5.9798	4.92499	5.31868	5.87178	5.47338	6.37383	6.80154	5.05881	5.47354	5.43254	4.20704	6.24187	5.64563	5.50321	4.7622	6.2371	5.65834	4.03569	4.06299	5.63164	5.72981	4.99098	4.30016	4.95584	4.82213	4.18445	5.61249	4.59133	5.26525	4.15634	6.86128
CCT3	7.99969	8.15657	8.51371	8.65874	7.59988	6.6561	7.68389	8.18218	6.96735	6.34372	7.62624	8.83693	6.89281	7.48893	9.00087	7.44664	8.27977	6.02071	8.13143	8.4214	7.76544	6.92793	6.08145	7.89091	8.32929	9.20253	6.58117	6.60628	8.49979	7.42903	7.43962	8.34165	7.80086	8.35634	7.09793	8.00949	9.42191	6.61532	8.53743	7.78142	9.26739	9.39468	9.16404	8.2211	6.37361	8.40689	9.48003	8.1797	6.26245
CCT4	12.7675	11.4109	11.5485	11.6858	12.4229	11.6877	12.0162	11.8802	11.8394	11.9059	11.532	12.6773	11.7302	11.9756	12.0204	11.5562	12.3515	12.083	12.729	12.2611	11.4207	11.9721	11.5221	11.6843	11.7056	11.5258	11.706	11.8348	12.2699	11.4991	12.1774	12.5331	11.5487	11.4971	12.3141	12.2802	12.423	11.5771	11.8495	12.4941	12.3234	13.3907	12.7391	13.5823	12.0098	13.5852	12.8614	12.2478	11.4084
CCZ1	8.90954	8.84445	7.77433	8.08577	8.29699	8.02189	8.90954	8.28159	9.00816	8.41131	8.43089	9.74798	9.06369	9.02659	8.19095	8.58054	8.85348	8.71266	9.78262	8.15264	7.90997	8.04843	6.87157	8.36978	8.78667	8.52829	9.36932	8.11809	8.45395	7.12074	8.64113	8.79326	8.16305	8.50753	8.22607	8.6219	9.23062	7.32424	8.21384	8.45425	8.79326	9.18431	9.43016	9.44887	7.89813	9.29701	8.55446	8.79422	8.66352
CD160	1.86104	1.11151	1.72974	2.41153	1.17852	1.14885	1.12336	1.50506	1.15219	1.19736	1.06182	1.62841	1.70894	1.19815	3.31375	3.08051	2.11778	1.22144	1.20737	1.12777	1.82646	2.43568	2.69897	2.08376	1.41539	2.40203	1.92885	3.05171	1.9229	1.33913	2.1159	1.09038	2.42194	2.08	2.69281	1.50656	1.43791	1.10599	1.19916	1.2832	1.27211	1.18234	1.35914	1.11487	2.94129	1.31686	1.0115	1.62308	1.31221
CD164	9.16581	9.23903	8.69764	8.43603	8.98155	8.8576	8.59831	9.61832	9.46934	8.40969	9.17065	9.19599	10.501	10.1977	8.82091	8.74144	9.27962	9.13115	10.1507	9.04723	8.12397	8.14221	6.24839	8.58871	9.15254	8.78729	10.6939	8.45809	9.17326	7.39587	9.75534	9.91915	8.05562	8.7851	9.76674	8.57643	9.49237	7.90212	9.95415	9.84038	9.24257	10.2002	10.4737	9.79286	9.0223	9.76224	8.77526	8.88947	11.1921
CD164L2	4.20089	4.93606	5.58903	5.15619	4.72433	5.41209	4.73131	5.00408	5.57778	5.0891	4.99126	5.60489	4.91792	4.34968	5.27159	4.91761	5.37024	5.9988	4.65267	5.75855	4.63125	5.03219	5.49919	5.17389	5.41122	4.11401	4.26606	4.75696	4.87083	5.28115	4.08354	4.18618	5.49523	5.63174	4.40345	5.53802	4.52506	5.75372	4.1092	5.33971	4.85241	4.88438	5.39587	4.22844	5.66209	4.2039	5.02284	5.14033	5.28139
CD177	3.67617	2.88659	3.59725	3.1137	2.50362	3.14966	3.15589	4.59853	2.88051	2.67389	3.58439	3.21175	4.12566	2.37912	3.63623	2.39884	2.58712	2.53729	3.10038	4.55268	3.02143	3.76296	6.24362	3.58203	2.55547	4.47177	2.87576	2.2001	3.02933	4.84656	3.65919	2.5071	3.79605	2.70354	5.42192	4.40156	3.11969	4.07709	2.33557	2.98798	3.7117	4.3352	2.81884	2.50773	3.17021	2.68661	3.78698	3.72575	1.12966
CD2	5.35525	6.44001	4.87438	5.54132	4.75732	6.172	5.29294	6.172	6.02341	5.25549	5.58923	5.83593	4.37019	5.55704	4.92039	5.3028	5.53191	5.33622	5.56955	4.57394	5.62528	4.98292	4.38387	5.13454	5.85147	4.36028	3.52832	5.16689	4.77897	5.39544	6.18593	6.37943	4.80618	5.03074	6.44621	4.81847	6.40171	5.07666	7.04262	6.39031	6.04991	5.7298	6.12862	6.26644	4.63247	6.00367	5.54578	5.71993	5.85898
CD200	4.73727	4.41592	4.51704	5.79812	4.64193	6.22285	5.3209	5.43535	4.53104	4.61909	5.3202	4.86005	6.32632	7.27647	6.60542	5.90005	5.92272	4.70658	5.85575	4.71493	6.00866	6.99563	4.48255	6.56426	5.3029	4.74343	6.59012	6.69165	3.53374	4.17229	7.59035	5.45398	6.08672	6.09564	7.58197	4.23573	6.57838	4.95116	6.44065	3.56408	6.25781	5.7318	4.55268	6.60347	5.08912	6.42805	4.45202	4.65453	5.801
CD200R1	3.51105	1.53032	3.51964	4.02612	4.37745	3.7868	3.90589	3.42884	3.34849	3.42831	2.75765	3.50958	3.15411	2.69825	5.26738	4.7034	2.26858	2.90699	3.92814	3.41874	4.04355	4.34136	5.11845	4.32276	2.42822	5.16894	3.06065	4.2132	3.78217	4.12804	5.3671	3.95855	4.35233	4.15374	4.36344	3.28193	3.05554	4.19797	3.27575	4.43859	3.25562	2.69233	2.32848	3.07977	2.1056	3.28301	2.81378	3.46192	3.3537
CD209	4.14783	4.60726	3.622	4.63867	4.48057	4.92416	3.70003	4.72677	4.44094	4.32419	4.70549	4.31058	3.88885	3.54759	4.53854	3.67075	4.38247	3.91268	3.98254	3.78511	4.24095	4.37383	4.40142	4.29349	4.96266	2.80706	5.09328	4.69318	4.7408	4.9426	4.2166	3.58281	4.3875	4.29286	4.01981	4.18609	3.90901	4.91836	3.70075	4.36251	4.1177	3.54196	3.85272	5.0666	3.77429	5.4158	3.91335	4.4936	4.9466
CD244	3.88271	2.78299	4.49959	3.34612	3.52391	3.79423	2.96887	4.64687	3.31891	3.30196	3.77068	3.52018	3.40104	2.51382	4.29022	4.0254	3.97369	2.89064	3.99378	3.98236	4.38879	4.33958	2.89679	4.20606	4.04275	3.5149	2.75167	4.34101	3.66901	4.45209	5.01365	4.2042	3.99807	3.94121	5.08164	3.45417	3.64494	3.87579	4.01586	3.86728	3.54615	2.88484	4.11536	3.09616	3.85447	1.94684	2.8584	3.41479	3.83483
CD247	5.49558	5.09294	4.97208	6.62232	5.79485	5.70739	5.60791	5.73161	5.42023	5.71378	5.75481	5.38141	4.57476	4.54458	7.02672	6.12677	5.77697	4.97788	5.65545	5.79895	6.94693	6.30879	6.49532	5.56604	6.00408	5.23119	4.47169	6.36081	5.91194	6.48714	6.6182	5.26097	5.87112	5.26721	5.26628	5.25703	5.2238	6.08129	5.0633	5.21938	5.39579	5.13614	4.6296	4.62346	4.40351	3.88902	5.46337	5.2682	4.49292
CD274	3.01856	2.91684	2.33828	4.69334	2.84353	3.85354	2.66343	3.48947	3.47852	2.77918	4.51655	4.44078	3.29023	3.11934	3.98047	3.59282	3.1276	2.92581	7.47674	2.10821	4.52546	2.99219	2.44639	3.78548	4.19326	2.1747	3.72644	3.75797	2.41662	2.94438	5.86776	4.09137	3.39233	3.18054	5.64926	3.50087	4.66197	3.08258	4.98334	3.99046	4.23526	7.94883	3.29603	3.89472	3.2288	3.25106	6.77228	3.77971	3.37768
CD276	8.27393	9.31574	8.63098	8.93685	8.48618	9.57293	8.64287	9.12053	8.80298	8.75341	8.40654	9.33291	8.76727	8.44267	8.26312	8.31482	8.59776	9.80738	8.30404	8.04625	8.87348	7.94523	7.32852	8.44207	8.71242	7.74549	9.02289	8.82474	8.43112	8.28339	8.36013	8.45084	8.56962	8.81758	8.48244	8.3952	8.72027	7.98907	8.25812	8.82999	8.44915	8.38017	8.53792	7.78433	7.09062	7.69193	6.72077	9.06666	8.29671
[truncated: 20,722 more rows]
[truncated: 3 more columns]
